# Supplementary material for: Transcriptomics Data Mining to Identify Novel Regulatory Genes of Iron Uptake in Drought-Stressed Wheat
Source: Int J Mol Sci. 2025 Nov 12;26(22):10955. doi: 10.3390/ijms262210955 (PMC12652351; doi:10.3390/ijms262210955)
Supplement: Supplementary file 1 [file ijms-26-10955-s001.zip]

Archive with 5 entries (5 files):
- Supplementary Figures saidi el 2025.pdf
- Supplementary Table S1 DEG listxlsx.xlsx
- Supplementary Table S2 Go terms.xlsx
- Supplementary Table S3 Coexpression modueles Go terms.xlsx
- Supplementary Table S4 primers sequences.pdf
