# Supplementary material for: Transcriptomics Data Mining to Identify Novel Regulatory Genes of Iron Uptake in Drought-Stressed Wheat
Source: Int J Mol Sci. 2025 Nov 12;26(22):10955. doi: 10.3390/ijms262210955 (PMC12652351; doi:10.3390/ijms262210955)
Supplement: Supplementary file 1 [file ijms-26-10955-s001.zip › Supplementary Table S1 DEG listxlsx.xlsx]

## Sheet: -Fe leaves
Regulation	GeneID	log2 Fold Change	Adj.Pval	Location	Description	Oryza sativa orthologs	Arabidopsis thaliana orthologs
Up	TraesCS3D02G067100	7.91061542434548	7.46e-06	chr3D:29789480-29789653(-)	NA	NA	NA
Up	TraesCS4D02G317300	7.37245184699258	6.22e-07	chr4D:482253349-482255298(-)	NA	NA	NA
Up	TraesCS3D02G495700	7.15414286542097	3.40e-07	chr3D:587745410-587748716(+)	Protein IRON-RELATED TRANSCRIPTION FACTOR 2 [UniProtKB/Swiss-Prot:A2WZ60]	Os01g0952800	NA
Up	TraesCS3B02G550200	7.12055975399759	3.00e-05	chr3B:785280464-785284379(+)	Protein IRON-RELATED TRANSCRIPTION FACTOR 2 [UniProtKB/Swiss-Prot:A2WZ60]	Os01g0952800	NA
Up	TraesCS3A02G489500	6.97256652451808	2.95e-05	chr3A:716963827-716967042(-)	Protein IRON-RELATED TRANSCRIPTION FACTOR 2 [UniProtKB/Swiss-Prot:A2WZ60]	Os01g0952800	NA
Up	TraesCS4A02G316000	6.91632942880118	5.19e-06	chr4A:606116294-606116866(+)	NA	NA	NA
Up	TraesCS3D02G067300	6.90043809647573	2.28e-05	chr3D:29812169-29812339(-)	NA	NA	NA
Up	TraesCS2A02G515300	6.85857687511785	1.46e-08	chr2A:739481077-739491052(-)	Protein IRON-RELATED TRANSCRIPTION FACTOR 2 [UniProtKB/Swiss-Prot:A2WZ60]	NA	NA
Up	TraesCS3A02G489700	6.79130686276505	3.62e-05	chr3A:717296946-717300622(+)	Protein IRON-RELATED TRANSCRIPTION FACTOR 2 [UniProtKB/Swiss-Prot:A2WZ60]	Os01g0952800	NA
Up	TraesCS1B02G364200	6.72473580620064	5.71e-07	chr1B:593835340-593838202(-)	Chaperone protein dnaJ C76, chloroplastic [UniProtKB/Swiss-Prot:Q9FMX6]	Os05g0529700	AT2G42750
Up	TraesCS3A02G489600	6.72428122607645	3.43e-08	chr3A:717006915-717011250(-)	Protein IRON-RELATED TRANSCRIPTION FACTOR 2 [UniProtKB/Swiss-Prot:A2WZ60]	Os01g0952800	NA
Up	TraesCS3D02G067200	6.64638686306597	3.37e-05	chr3D:29800661-29800831(-)	NA	NA	NA
Up	TraesCS1A02G349900	6.50072217651978	3.43e-08	chr1A:534930977-534933809(-)	Chaperone protein dnaJ C76, chloroplastic [UniProtKB/Swiss-Prot:Q9FMX6]	Os05g0529700	AT2G42750
Up	TraesCS7B02G443100	6.46978627227658	5.84e-06	chr7B:707946356-707946526(-)	NA	NA	NA
Up	TraesCS3B02G068500	6.46033516301248	4.16e-04	chr3B:40773361-40778748(+)	Probable nicotianamine synthase 3 [UniProtKB/Swiss-Prot:Q9ZQV8]	Os03g0307200	NA
Up	TraesCS3B02G080700	6.23566253555862	8.58e-05	chr3B:50959053-50959223(-)	NA	NA	NA
Up	TraesCS1D02G352600	6.04740998253898	3.43e-08	chr1D:438226591-438229351(-)	Chaperone protein dnaJ C76, chloroplastic [UniProtKB/Swiss-Prot:Q9FMX6]	Os05g0529700	AT2G42750
Up	TraesCS7D02G021100	5.99579428574187	1.61e-08	chr7D:9458258-9462540(+)	BURP domain-containing protein 10 [UniProtKB/Swiss-Prot:Q5VN46]	NA	NA
Up	TraesCS3D02G495600	5.95483267443371	1.61e-08	chr3D:587644739-587648644(-)	Protein IRON-RELATED TRANSCRIPTION FACTOR 2 [UniProtKB/Swiss-Prot:A2WZ60]	Os01g0952800	NA
Up	TraesCS5A02G491200	5.9185508576786	1.28e-06	chr5A:660203252-660204478(+)	NA	NA	NA
Up	TraesCS3A02G321100	5.79422605440497	9.52e-06	chr3A:564437512-564442094(+)	Cytokinin dehydrogenase 5 [UniProtKB/Swiss-Prot:Q5ZAY9]	Os01g0775400	AT1G75450
Up	TraesCS3B02G080600	5.73406174217742	7.80e-05	chr3B:50943245-50943415(+)	NA	NA	NA
Up	TraesCS4D02G317400	5.72426709950017	7.46e-06	chr4D:482359136-482360392(-)	NA	NA	NA
Up	TraesCS3D02G323400	5.68382863137764	5.49e-07	chr3D:436176402-436177893(+)	NA	Os01g0800900	NA
Up	TraesCS3B02G080100	5.66923343722917	1.53e-04	chr3B:50654142-50654312(-)	NA	NA	NA
Up	TraesCS4B02G131400	5.66564582417135	1.46e-03	chr4B:171622370-171628445(-)	Protein ZINC INDUCED FACILITATOR-LIKE 1 [UniProtKB/Swiss-Prot:Q94BZ1]	Os11g0134900	AT5G13750
Up	TraesCS2D02G517000	5.62516964370616	2.25e-08	chr2D:607986836-607997092(-)	Protein IRON-RELATED TRANSCRIPTION FACTOR 2 [UniProtKB/Swiss-Prot:A2WZ60]	NA	NA
Up	TraesCS4A02G241500	5.50655249439423	5.02e-09	chr4A:551216843-551220754(+)	B3 domain-containing protein Os03g0619600 [UniProtKB/Swiss-Prot:Q6AV22]	NA	NA
Up	TraesCS4D02G314400	5.39222166495889	3.92e-07	chr4D:480813768-480815957(-)	Beta-carotene 3-hydroxylase, chloroplastic [UniProtKB/Swiss-Prot:B3SGL0]	Os03g0125100	AT4G25700
Up	TraesCS2B02G543700	5.34700308276128	1.61e-08	chr2B:741212130-741218771(-)	Protein IRON-RELATED TRANSCRIPTION FACTOR 2 [UniProtKB/Swiss-Prot:A2WZ60]	NA	NA
Up	TraesCS3D02G495400	5.34313819522732	8.96e-05	chr3D:587593660-587596608(-)	Protein IRON-RELATED TRANSCRIPTION FACTOR 2 [UniProtKB/Swiss-Prot:A2WZ60]	Os01g0952800	NA
Up	TraesCS4A02G333500	5.32961014610349	3.48e-05	chr4A:617001138-617002756(+)	Phosphatidylinositol transfer protein PDR17 [UniProtKB/Swiss-Prot:P53844]	Os03g0850700	AT1G01630
Up	TraesCS4A02G485400	5.3230693815795	1.68e-06	chr4A:739064735-739068557(+)	Sucrose:sucrose 1-fructosyltransferase [UniProtKB/Swiss-Prot:Q9FSV7]	NA	NA
Up	TraesCS7D02G009400	5.30987086814163	3.02e-06	chr7D:4515237-4518875(-)	Sucrose:sucrose 1-fructosyltransferase [UniProtKB/Swiss-Prot:Q9FSV7]	NA	NA
Up	TraesCS3D02G067400	5.2907388310962	5.69e-04	chr3D:29861234-29861404(-)	NA	NA	NA
Up	TraesCS5A02G219700	5.16457348150154	7.22e-05	chr5A:436548759-436549521(+)	Low molecular mass early light-inducible protein HV90, chloroplastic [UniProtKB/Swiss-Prot:P14897]	NA	NA
Up	TraesCS3D02G375800	5.12316425653651	6.17e-08	chr3D:488902431-488905014(-)	Protein NRT1/ PTR FAMILY 5.10 [UniProtKB/Swiss-Prot:Q0WP01]	Os01g0871600	AT1G22540
Up	TraesCS3A02G067400	5.0507554782619	1.42e-04	chr3A:40389777-40389947(-)	NA	NA	NA
Up	TraesCS6B02G186100	5.04571311193839	5.00e-03	chr6B:212158696-212159685(-)	Nicotianamine synthase 1 [UniProtKB/Swiss-Prot:Q9ZQV9]	Os03g0307200	NA
Up	TraesCS3A02G382200	5.00280735180305	3.67e-07	chr3A:632287877-632290161(+)	Protein NRT1/ PTR FAMILY 5.10 [UniProtKB/Swiss-Prot:Q0WP01]	Os01g0871600	AT1G72125
Up	TraesCS4B02G318000	4.9706428516253	1.61e-06	chr4B:608623469-608625598(-)	Beta-carotene 3-hydroxylase, chloroplastic [UniProtKB/Swiss-Prot:B3SGL0]	Os03g0125100	AT4G25700
Up	TraesCS6A02G165100	4.96356531958242	2.15e-03	chr6A:162890474-162891463(-)	Nicotianamine synthase 1 [UniProtKB/Swiss-Prot:Q9ZQV9]	Os03g0307200	NA
Up	TraesCS4B02G328500	4.8230387153671	5.89e-03	chr4B:619443660-619450112(+)	Protein ZINC INDUCED FACILITATOR-LIKE 1 [UniProtKB/Swiss-Prot:Q94BZ1]	Os11g0134900	AT5G13750
Up	TraesCS3B02G549800	4.79269995775116	1.77e-04	chr3B:784897999-784900983(-)	Protein IRON-RELATED TRANSCRIPTION FACTOR 2 [UniProtKB/Swiss-Prot:A2WZ60]	Os01g0952800	NA
Up	TraesCS3A02G067500	4.77884586165904	3.30e-04	chr3A:40555900-40556073(-)	NA	NA	NA
Up	TraesCS2A02G405000	4.67613850244623	2.08e-06	chr2A:660557622-660562123(+)	O-fucosyltransferase 6 [UniProtKB/Swiss-Prot:F4HSU3]	Os04g0563000	AT1G76270
Up	TraesCS7A02G009800	4.65834795217514	8.67e-06	chr7A:4429532-4435570(-)	Sucrose:sucrose 1-fructosyltransferase [UniProtKB/Swiss-Prot:Q9FSV7]	NA	NA
Up	TraesCS2B02G543800	4.6370632351674	1.67e-07	chr2B:741241659-741248415(-)	Protein IRON-RELATED TRANSCRIPTION FACTOR 2 [UniProtKB/Swiss-Prot:A2WZ60]	NA	NA
Up	TraesCSU02G125500	4.52313929846027	6.32e-03	chrUn:108613255-108614593(-)	Probable nicotianamine synthase 2 [UniProtKB/Swiss-Prot:Q9ZQV7]	Os03g0307200	NA
Up	TraesCS4A02G063600	4.49130023768952	2.12e-04	chr4A:60344451-60345114(+)	High molecular mass early light-inducible protein HV58, chloroplastic [UniProtKB/Swiss-Prot:P14895]	NA	NA
Up	TraesCS2D02G484200	4.46872550857763	1.45e-04	chr2D:585473402-585477269(+)	Probable metal-nicotianamine transporter YSL6 [UniProtKB/Swiss-Prot:Q7XRV2]	Os04g0390500	AT3G27020
Up	TraesCS5A02G552400	4.45033147470971	8.33e-03	chr5A:705402044-705403372(-)	Probable nicotianamine synthase 2 [UniProtKB/Swiss-Prot:Q9ZQV7]	Os03g0307200	NA
Up	TraesCS4A02G453900	4.41190713009237	5.29e-03	chr4A:718048202-718049835(-)	NA	NA	NA
Up	TraesCS7D02G008800	4.39471437234887	3.23e-06	chr7D:4267640-4270860(-)	Sucrose:sucrose 1-fructosyltransferase [UniProtKB/Swiss-Prot:Q9FSV7]	NA	NA
Up	TraesCS2B02G095900	4.37891091684267	3.37e-05	chr2B:55991175-55993553(+)	Protein IRON-RELATED TRANSCRIPTION FACTOR 3 [UniProtKB/Swiss-Prot:Q10KL8]	Os07g0628500	NA
Up	TraesCS3B02G026300	4.37770475366745	8.17e-06	chr3B:11466398-11468225(+)	Spermidine hydroxycinnamoyltransferase 2 [UniProtKB/Swiss-Prot:Q0ING3]	NA	NA
Up	TraesCS1A02G070500	4.37592132596366	4.25e-06	chr1A:53436194-53438543(+)	Nicotianamine aminotransferase 1 [UniProtKB/Swiss-Prot:A0A0P0VI36]	Os11g0552000	AT5G53970
Up	TraesCSU02G125200	4.36790885994813	5.53e-03	chrUn:108595828-108597155(+)	Probable nicotianamine synthase 2 [UniProtKB/Swiss-Prot:Q9ZQV7]	Os03g0307200	NA
Up	TraesCS2A02G484200	4.36292137149438	2.92e-05	chr2A:719537343-719541399(+)	Probable metal-nicotianamine transporter YSL6 [UniProtKB/Swiss-Prot:Q7XRV2]	Os04g0390500	AT3G27020
Up	TraesCS6D02G171100	4.30392502985219	5.49e-07	chr6D:157590517-157594593(+)	Receptor kinase-like protein Xa21 [UniProtKB/Swiss-Prot:Q1MX30]	Os02g0215900	NA
Up	TraesCS1A02G228500	4.29288715645893	2.25e-08	chr1A:399825242-399826597(-)	RING-H2 finger protein ATL2 [UniProtKB/Swiss-Prot:Q8L9T5]	Os05g0360400	AT3G62690
Up	TraesCS7B02G253600	4.26926825618915	2.10e-05	chr7B:467528002-467535268(-)	Probable gamma-aminobutyrate transaminase 4 [UniProtKB/Swiss-Prot:Q6ZH29]	Os10g0213100	AT3G22200
Up	TraesCS2D02G393700	4.24939500022783	4.24e-06	chr2D:503450875-503454125(+)	Ferric reduction oxidase 2 [UniProtKB/Swiss-Prot:P92949]	Os04g0578600	NA
Up	TraesCS7A02G259100	4.21389134906822	2.33e-04	chr7A:250860266-250862357(-)	Triacylglycerol lipase 2 [UniProtKB/Swiss-Prot:Q67ZU1]	Os08g0529800	NA
Up	TraesCS4B02G183900	4.17904181938952	1.85e-02	chr4B:403253337-403254329(-)	Probable nicotianamine synthase 6 [UniProtKB/Swiss-Prot:Q9ZQV3]	Os03g0307200	AT1G56430
Up	TraesCS6B02G187400	4.15904239197901	5.14e-03	chr6B:213487339-213488328(-)	Nicotianamine synthase 1 [UniProtKB/Swiss-Prot:Q9ZQV9]	Os03g0307200	NA
Up	TraesCS3B02G360100	4.154952773835	5.49e-07	chr3B:571884784-571885949(+)	Probable F-box protein At5g04010 [UniProtKB/Swiss-Prot:Q5EAF6]	Os01g0800900	NA
Up	TraesCS3B02G597900	4.15287671472607	1.06e-06	chr3B:819929722-819934562(-)	Vacuolar-processing enzyme [UniProtKB/Swiss-Prot:P49043]	Os01g0559600	AT4G32940
Up	TraesCS5D02G226900	4.13765911887504	3.73e-03	chr5D:334969093-334969881(-)	Low molecular mass early light-inducible protein HV90, chloroplastic [UniProtKB/Swiss-Prot:P14897]	NA	NA
Up	TraesCS1A02G280700	4.11107309223281	4.46e-04	chr1A:478450779-478452828(+)	Universal stress protein A-like protein [UniProtKB/Swiss-Prot:Q8LGG8]	Os05g0453700	AT3G53990
Up	TraesCS3A02G528900	4.066524027811	3.93e-06	chr3A:742765672-742770201(-)	Vacuolar-processing enzyme [UniProtKB/Swiss-Prot:P49043]	Os01g0559600	AT4G32940
Up	TraesCS4D02G034800	4.06602349150411	1.53e-04	chr4D:15795308-15797831(+)	Adenylosuccinate synthetase 2, chloroplastic [UniProtKB/Swiss-Prot:Q851S8]	Os03g0699300	AT3G57610
Up	TraesCS4B02G320900	4.04522444595224	3.09e-05	chr4B:612209038-612210819(-)	NA	NA	NA
Up	TraesCS3B02G414900	4.02945737822394	1.61e-06	chr3B:651500715-651502890(+)	Protein NRT1/ PTR FAMILY 5.10 [UniProtKB/Swiss-Prot:Q0WP01]	Os01g0871600	AT1G22540
Up	TraesCS3A02G237400	3.98741595860452	2.25e-08	chr3A:444287081-444293096(+)	Probable plastid-lipid-associated protein 14, chloroplastic [UniProtKB/Swiss-Prot:Q9LV04]	Os01g0655500	AT5G53450
Up	TraesCS7A02G009200	3.9851651251471	1.70e-07	chr7A:4014507-4017160(-)	Sucrose:sucrose 1-fructosyltransferase [UniProtKB/Swiss-Prot:Q9FSV7]	NA	NA
Up	TraesCS3A02G330000	3.96684786319493	1.30e-05	chr3A:574914605-574914850(+)	NA	Os01g0800900	NA
Up	TraesCS4B02G097200	3.9492139118757	7.80e-06	chr4B:101774880-101779259(+)	Very-long-chain aldehyde decarbonylase GL1-10 [UniProtKB/Swiss-Prot:Q9AV39]	Os03g0108500	AT4G22756
Up	TraesCS7A02G009100	3.91920306269268	1.68e-06	chr7A:3982822-3986635(-)	Sucrose:sucrose 1-fructosyltransferase [UniProtKB/Swiss-Prot:Q9FSV7]	NA	NA
Up	TraesCS5D02G551500	3.9048066238783	5.49e-07	chr5D:557335203-557335460(+)	NA	NA	NA
Up	TraesCS2A02G326100	3.89916197683215	6.96e-05	chr2A:556986275-556988032(+)	Probable aldo-keto reductase 3 [UniProtKB/Swiss-Prot:Q7XQ45]	Os04g0339400	AT1G60710
Up	TraesCS3A02G382100	3.88299136117051	4.36e-06	chr3A:632038987-632041525(+)	Protein NRT1/ PTR FAMILY 5.10 [UniProtKB/Swiss-Prot:Q0WP01]	Os01g0871500	AT1G72125
Up	TraesCS7D02G008700	3.88183764230047	1.49e-05	chr7D:4198465-4202181(-)	Sucrose:sucrose 1-fructosyltransferase [UniProtKB/Swiss-Prot:Q9FSV7]	NA	NA
Up	TraesCS3B02G266000	3.87500932049241	7.86e-08	chr3B:426821917-426827133(+)	Probable plastid-lipid-associated protein 14, chloroplastic [UniProtKB/Swiss-Prot:Q9LV04]	Os01g0655500	AT5G53450
Up	TraesCS6B02G425200	3.85990270976984	1.54e-02	chr6B:694258986-694259978(+)	Probable nicotianamine synthase 4 [UniProtKB/Swiss-Prot:Q9ZQV6]	Os03g0307200	NA
Up	TraesCS5A02G500300	3.858392261099	2.50e-02	chr5A:666346878-666352513(+)	Protein ZINC INDUCED FACILITATOR-LIKE 1 [UniProtKB/Swiss-Prot:Q94BZ1]	Os11g0134900	AT5G13750
Up	TraesCS5D02G551600	3.82130077456892	3.40e-07	chr5D:557397294-557397864(+)	NA	NA	NA
Up	TraesCS6D02G148600	3.81281511372504	1.74e-02	chr6D:121579210-121580540(-)	Nicotianamine synthase 1 [UniProtKB/Swiss-Prot:Q9ZQV9]	Os03g0307200	NA
Up	TraesCSU02G261500	3.81105064953819	3.92e-07	chrUn:414798688-414798945(-)	NA	NA	NA
Up	TraesCS3D02G237800	3.80153634350381	2.25e-08	chr3D:329439442-329448004(+)	Probable plastid-lipid-associated protein 14, chloroplastic [UniProtKB/Swiss-Prot:Q9LV04]	Os01g0655500	AT5G53450
Up	TraesCS1B02G326900	3.79627675795025	3.71e-02	chr1B:553135286-553136285(-)	High molecular mass early light-inducible protein HV58, chloroplastic [UniProtKB/Swiss-Prot:P14895]	NA	NA
Up	TraesCS7A02G147300	3.78666677507736	1.05e-05	chr7A:100179727-100182321(-)	Bidirectional sugar transporter SWEET15 [UniProtKB/Swiss-Prot:Q6K602]	Os02g0513100	NA
Up	TraesCS7B02G227900	3.741971468455	5.90e-05	chr7B:428092889-428096027(+)	Metal transporter Nramp1 [UniProtKB/Swiss-Prot:Q0D7E4]	Os07g0258400	AT1G15960
Up	TraesCS5A02G494200	3.73821023580945	1.06e-05	chr5A:662751423-662753404(+)	Beta-carotene 3-hydroxylase, chloroplastic [UniProtKB/Swiss-Prot:B3SGL0]	Os03g0125100	AT4G25700
Up	TraesCS7D02G071200	3.73621944199822	1.76e-04	chr7D:41774247-41777425(-)	Enolase 1 [UniProtKB/Swiss-Prot:P26301]	Os06g0136600	AT2G36530
Up	TraesCS3B02G344600	3.71779053292434	7.57e-06	chr3B:554115957-554120243(-)	Cytokinin dehydrogenase 5 [UniProtKB/Swiss-Prot:Q5ZAY9]	Os01g0775400	AT1G75450
Up	TraesCS5B02G218500	3.68156958033746	1.36e-02	chr5B:392107271-392108120(+)	Low molecular mass early light-inducible protein HV90, chloroplastic [UniProtKB/Swiss-Prot:P14897]	NA	NA
Up	TraesCS2D02G081200	3.66194319070746	1.18e-03	chr2D:34994756-34998921(-)	Probable metal-nicotianamine transporter YSL6 [UniProtKB/Swiss-Prot:Q7XRV2]	Os04g0390500	AT3G27020
Up	TraesCS3B02G344800	3.65528671591046	7.04e-04	chr3B:554645082-554647607(-)	Jacalin-related lectin 3 [UniProtKB/Swiss-Prot:F4HQX1]	Os01g0775500	NA
Up	TraesCS5B02G169100	3.64223106987943	2.23e-05	chr5B:313212234-313213174(-)	NA	Os09g0272000	AT3G07600
Up	TraesCS1B02G308900	3.63082843609144	1.31e-05	chr1B:531211358-531215159(-)	Alanine--glyoxylate aminotransferase 2 homolog 3, mitochondrial [UniProtKB/Swiss-Prot:Q9SR86]	Os05g0475400	AT3G08860
Up	TraesCS3D02G534200	3.62814783610946	3.33e-05	chr3D:609212443-609217259(-)	Vacuolar-processing enzyme [UniProtKB/Swiss-Prot:P49043]	Os01g0559600	AT4G32940
Up	TraesCS2B02G355900	3.61842258737891	5.11e-06	chr2B:507911010-507912656(-)	Probable aldo-keto reductase 3 [UniProtKB/Swiss-Prot:A2XRZ6]	Os04g0339400	AT1G60710
Up	TraesCS2A02G081300	3.614317224813	5.03e-05	chr2A:36800412-36802917(+)	Protein IRON-RELATED TRANSCRIPTION FACTOR 3 [UniProtKB/Swiss-Prot:Q10KL8]	Os07g0628500	NA
Up	TraesCS3D02G061900	3.60698695552704	1.48e-05	chr3D:27058938-27061263(-)	indole-2-monooxygenase [UniProtKB/Swiss-Prot:Q43257]	Os08g0106000	NA
Up	TraesCS6D02G148200	3.60256042217574	3.04e-02	chr6D:121225536-121228339(+)	Nicotianamine synthase 1 [UniProtKB/Swiss-Prot:Q9ZQV9]	Os03g0307200	NA
Up	TraesCS1D02G306200	3.58036340595061	1.45e-07	chr1D:403334903-403336201(-)	Chlorophyll a-b binding protein 3C, chloroplastic [UniProtKB/Swiss-Prot:P07369]	Os01g0600900	AT2G34420
Up	TraesCS4D02G184900	3.56654509955846	1.90e-02	chr4D:323095782-323098145(-)	Probable nicotianamine synthase 6 [UniProtKB/Swiss-Prot:Q9ZQV3]	Os03g0307200	AT1G56430
Up	TraesCS6B02G434400	3.51172398614457	1.69e-05	chr6B:702831262-702836611(-)	P-loop NTPase domain-containing protein LPA1 [UniProtKB/Swiss-Prot:B9F4I8]	Os02g0819400	AT3G45090
Up	TraesCS5A02G295200	3.50857261113392	9.93e-06	chr5A:503782808-503788574(-)	Beta-glucosidase 31 [UniProtKB/Swiss-Prot:B7F7K7]	Os09g0511600	NA
Up	TraesCS7A02G300900	3.50440087650628	2.86e-05	chr7A:418674695-418674880(-)	NA	Os08g0156000	NA
Up	TraesCS5D02G413000	3.50170240031708	2.89e-06	chr5D:476012642-476013288(+)	NA	Os03g0766800	NA
Up	TraesCS5B02G218200	3.49566578002484	2.05e-02	chr5B:392048531-392049492(+)	Low molecular mass early light-inducible protein HV90, chloroplastic [UniProtKB/Swiss-Prot:P14897]	NA	NA
Up	TraesCS4D02G254100	3.47755839343238	2.94e-07	chr4D:422959834-422963536(+)	Metal transporter Nramp2 [UniProtKB/Swiss-Prot:Q10Q65]	Os03g0208500	AT5G67330
Up	TraesCS2B02G594900	3.47358748594548	3.76e-09	chr2B:779251292-779256095(+)	Fructan 6-exohydrolase [UniProtKB/Swiss-Prot:Q2UXF7]	Os09g0255000	NA
Up	TraesCS2D02G396700	3.45803267042677	4.44e-05	chr2D:507828166-507835364(-)	SPX domain-containing membrane protein Os04g0573000 [UniProtKB/Swiss-Prot:Q0JAW2]	Os04g0573000	AT1G63010
Up	TraesCS4B02G237600	3.44112931350579	1.55e-06	chr4B:495355182-495356630(-)	Allene oxide synthase 2 [UniProtKB/Swiss-Prot:Q7XYS3]	Os03g0225900	AT5G42650
Up	TraesCS1B02G248600	3.43702866356227	3.01e-05	chr1B:439498573-439499895(+)	Eukaryotic peptide chain release factor subunit 1-2 [UniProtKB/Swiss-Prot:Q9LPV8]	Os05g0373900	AT1G12920
Up	TraesCS2B02G359400	3.43267019313699	2.81e-05	chr2B:512908873-512911043(+)	BTB/POZ and TAZ domain-containing protein 2 [UniProtKB/Swiss-Prot:Q94BN0]	Os04g0482300	NA
Up	TraesCS1B02G300500	3.4180221110958	3.19e-02	chr1B:520925847-520929216(-)	Nicotianamine aminotransferase A [UniProtKB/Swiss-Prot:Q9ST02]	Os02g0306401	AT5G53970
Up	TraesCS3A02G061600	3.40937123159231	1.14e-04	chr3A:36920265-36922495(+)	indole-2-monooxygenase [UniProtKB/Swiss-Prot:Q43257]	Os08g0106000	NA
Up	TraesCS1D02G341700	3.40655724596096	4.92e-06	chr1D:431709496-431711135(-)	NA	Os05g0519300	NA
Up	TraesCS3B02G262700	3.39522229851772	2.93e-04	chr3B:421531788-421531955(-)	NA	Os01g0647200	NA
Up	TraesCS5A02G017900	3.3882305225606	1.77e-03	chr5A:14193321-14194262(-)	Thaumatin-like protein [UniProtKB/Swiss-Prot:P81370]	Os12g0630500	NA
Up	TraesCS6A02G292800	3.38249261431725	3.36e-03	chr6A:524363459-524364909(+)	Protein CURVATURE THYLAKOID 1A, chloroplastic [UniProtKB/Swiss-Prot:O04616]	Os02g0731600	AT4G01150
Up	TraesCSU02G144600	3.36727776416411	7.81e-05	chrUn:154601510-154601974(+)	Cortical cell-delineating protein [UniProtKB/Swiss-Prot:Q01595]	NA	NA
Up	TraesCS1B02G472200	3.36675309171405	8.96e-05	chr1B:680162318-680165052(-)	Plant cysteine oxidase 2 [UniProtKB/Swiss-Prot:Q8LGJ5]	Os05g0592300	NA
Up	TraesCS6A02G106000	3.36323210936844	4.68e-04	chr6A:74106398-74108541(-)	Thiosulfate sulfurtransferase 18 [UniProtKB/Swiss-Prot:Q9FKW8]	NA	NA
Up	TraesCS4D02G225400	3.35110007505215	1.89e-02	chr4D:383783039-383783957(+)	High molecular mass early light-inducible protein HV58, chloroplastic [UniProtKB/Swiss-Prot:P14895]	NA	NA
Up	TraesCS2A02G448500	3.34486795689688	1.26e-08	chr2A:697375346-697376351(-)	Transcription factor MYC2 [UniProtKB/Swiss-Prot:Q39204]	NA	AT4G17880
Up	TraesCSU02G125100	3.32973975444225	8.99e-03	chrUn:108576627-108577002(+)	Probable nicotianamine synthase 2 [UniProtKB/Swiss-Prot:Q9ZQV7]	NA	NA
Up	TraesCS1D02G412000	3.31457919793373	5.28e-05	chr1D:473524229-473525023(-)	NA	Os07g0274700	AT3G48140
Up	TraesCS7A02G213700	3.31270771093034	5.31e-03	chr7A:177343722-177344582(-)	Low molecular mass early light-inducible protein HV90, chloroplastic [UniProtKB/Swiss-Prot:P14897]	NA	NA
Up	TraesCS7B02G130600	3.31060310246555	4.94e-04	chr7B:157216608-157219667(-)	Formate dehydrogenase, mitochondrial [UniProtKB/Swiss-Prot:Q9ZRI8]	Os06g0486800	AT5G14780
Up	TraesCS2D02G313700	3.291813844452	4.82e-05	chr2D:403468881-403470133(+)	Non-functional NADPH-dependent codeinone reductase 2 [UniProtKB/Swiss-Prot:Q9SQ64]	Os04g0447600	AT1G59960
Up	TraesCS6B02G444300	3.29140293044323	1.37e-02	chr6B:706979375-706992150(-)	Mitochondrial metalloendopeptidase OMA1 [UniProtKB/Swiss-Prot:P36163]	NA	NA
Up	TraesCS2B02G333900	3.28870759279467	6.52e-04	chr2B:477568287-477569959(+)	Deoxymugineic acid synthase 1-A [UniProtKB/Swiss-Prot:W5DYE3]	Os04g0447700	AT1G59960
Up	TraesCS2A02G083600	3.28825079720708	1.84e-04	chr2A:38321535-38324905(-)	MLO-like protein 1 [UniProtKB/Swiss-Prot:O49621]	NA	NA
Up	TraesCS5A02G554100	3.27944360590701	4.36e-06	chr5A:706235563-706237619(+)	Heavy metal-associated isoprenylated plant protein 39 [UniProtKB/Swiss-Prot:O03982]	Os03g0111400	AT5G23760
Up	TraesCS1A02G165400	3.27786394763291	3.02e-06	chr1A:298105708-298107333(-)	Probable aquaporin TIP3-1 [UniProtKB/Swiss-Prot:Q9FWV6]	Os10g0492600	AT1G73190
Up	TraesCS5A02G219000	3.26770879052311	4.29e-03	chr5A:436328639-436329157(-)	Low molecular mass early light-inducible protein HV90, chloroplastic [UniProtKB/Swiss-Prot:P14897]	NA	NA
Up	TraesCS3D02G310300	3.25611332255554	1.13e-03	chr3D:424650829-424653569(-)	Jacalin-related lectin 3 [UniProtKB/Swiss-Prot:F4HQX1]	Os01g0775500	NA
Up	TraesCS1D02G292100	3.25316500832697	1.30e-05	chr1D:391308527-391312564(+)	Alanine--glyoxylate aminotransferase 2 homolog 3, mitochondrial [UniProtKB/Swiss-Prot:Q9SR86]	Os05g0475400	AT2G38400
Up	TraesCS4B02G240700	3.25286069979394	8.49e-03	chr4B:499059836-499060750(+)	High molecular mass early light-inducible protein HV58, chloroplastic [UniProtKB/Swiss-Prot:P14895]	NA	NA
Up	TraesCS7A02G327300	3.23962438699489	7.03e-05	chr7A:475770671-475774043(+)	Metal transporter Nramp1 [UniProtKB/Swiss-Prot:Q0D7E4]	Os07g0258400	AT1G15960
Up	TraesCS6A02G163200	3.23609470699289	1.41e-02	chr6A:158448655-158454932(-)	Nicotianamine synthase 1 [UniProtKB/Swiss-Prot:Q9ZQV9]	Os03g0307200	NA
Up	TraesCS3B02G550000	3.23307815002681	3.82e-06	chr3B:785039358-785043172(-)	Protein IRON-RELATED TRANSCRIPTION FACTOR 2 [UniProtKB/Swiss-Prot:A2WZ60]	Os01g0952800	NA
Up	TraesCS5B02G165000	3.22960952228658	7.44e-05	chr5B:305047491-305049057(-)	Nitrile-specifier protein 5 [UniProtKB/Swiss-Prot:Q93XW5]	Os09g0249000	AT3G07720
Up	TraesCS7B02G055200	3.22663139875788	1.27e-05	chr7B:58716593-58718501(+)	Thiosulfate sulfurtransferase 18 [UniProtKB/Swiss-Prot:Q9FKW8]	NA	NA
Up	TraesCS5D02G400800	3.2163299019855	7.57e-06	chr5D:465719628-465723217(-)	Oligopeptide transporter 3 [UniProtKB/Swiss-Prot:O23482]	Os03g0751100	AT4G16370
Up	TraesCS3B02G414800	3.21236468571097	1.02e-05	chr3B:651425224-651428093(+)	Protein NRT1/ PTR FAMILY 5.10 [UniProtKB/Swiss-Prot:Q0WP01]	Os01g0871500	AT1G22540
Up	TraesCS5B02G395800	3.20396327406578	3.40e-06	chr5B:572951881-572955575(-)	Oligopeptide transporter 3 [UniProtKB/Swiss-Prot:O23482]	Os03g0751100	AT4G16370
Up	TraesCS6A02G394400	3.20343936931999	4.82e-05	chr6A:607957477-607962879(-)	P-loop NTPase domain-containing protein LPA1 [UniProtKB/Swiss-Prot:B9F4I8]	Os02g0819400	AT3G45090
Up	TraesCS3A02G321000	3.17690833242148	1.92e-04	chr3A:564347414-564350096(+)	Jacalin-related lectin 3 [UniProtKB/Swiss-Prot:F4HQX1]	Os01g0775500	NA
Up	TraesCS3B02G379100	3.17447292753923	1.36e-03	chr3B:597048394-597048720(+)	Heavy metal-associated isoprenylated plant protein 33 [UniProtKB/Swiss-Prot:F4JZL7]	Os01g0826000	AT5G05365
Up	TraesCS7A02G153500	3.15015500840425	2.69e-03	chr7A:106773402-106773793(-)	NA	Os06g0188700	NA
Up	TraesCS3B02G495700	3.14821125980653	9.36e-03	chr3B:739599647-739601767(-)	Esterase PIR7B [UniProtKB/Swiss-Prot:Q0JG99]	Os01g0934800	NA
Up	TraesCS3A02G480400	3.13664832977597	4.47e-04	chr3A:711296439-711297528(-)	Glucan endo-1,3-beta-glucosidase, acidic isoform [UniProtKB/Swiss-Prot:P49237]	Os01g0940700	NA
Up	TraesCS7B02G128800	3.13496157287768	3.41e-04	chr7B:154276223-154278457(-)	Epoxide hydrolase A [UniProtKB/Swiss-Prot:I6YGS0]	Os05g0273800	AT4G02340
Up	TraesCS5A02G400700	3.13471470241166	1.56e-05	chr5A:593394786-593395765(+)	NA	Os07g0115500	NA
Up	TraesCS2A02G010400	3.13009585817344	2.17e-05	chr2A:4042748-4044634(+)	Leucine-rich repeat receptor-like serine/threonine-protein kinase At1g17230 [UniProtKB/Swiss-Prot:Q9SHI2]	Os03g0440900	AT5G21090
Up	TraesCS7D02G114200	3.11590904392521	1.14e-05	chr7D:69867607-69875984(-)	ABC transporter C family member 10 [UniProtKB/Swiss-Prot:Q9LYS2]	Os06g0158900	AT3G59140
Up	TraesCS4D02G093600	3.10955843619854	4.39e-05	chr4D:69126886-69130154(+)	Very-long-chain aldehyde decarbonylase GL1-10 [UniProtKB/Swiss-Prot:Q9AV39]	Os03g0108500	AT4G22756
Up	TraesCS2D02G349400	3.09810819810713	2.56e-04	chr2D:446932070-446933116(+)	Chitinase 5 [UniProtKB/Swiss-Prot:Q7Y1Z0]	Os04g0493400	AT3G54420
Up	TraesCS2D02G484500	3.09388621774151	6.43e-04	chr2D:585519830-585520774(+)	NA	NA	NA
Up	TraesCS4A02G075600	3.0897568155819	2.09e-05	chr4A:75213035-75215412(-)	Glutamate decarboxylase 1 [UniProtKB/Swiss-Prot:Q42521]	Os03g0236200	AT2G02010
Up	TraesCS3B02G550100	3.07676274609091	1.47e-04	chr3B:785216175-785216586(-)	NA	NA	NA
Up	TraesCS1A02G314900	3.07517493448964	4.44e-02	chr1A:506480518-506493666(-)	High molecular mass early light-inducible protein HV58, chloroplastic [UniProtKB/Swiss-Prot:P14895]	NA	NA
Up	TraesCS5D02G446900	3.05310575670795	6.12e-04	chr5D:496978545-496979616(+)	Pathogenesis-related protein PRMS [UniProtKB/Swiss-Prot:Q00008]	Os07g0129200	NA
Up	TraesCS5A02G219400	3.04236979985566	4.71e-03	chr5A:436353088-436353944(+)	Low molecular mass early light-inducible protein HV90, chloroplastic [UniProtKB/Swiss-Prot:P14897]	NA	NA
Up	TraesCS1A02G306600	3.04021465703002	5.37e-06	chr1A:498596555-498597648(-)	Chlorophyll a-b binding protein 3C, chloroplastic [UniProtKB/Swiss-Prot:P07369]	Os01g0600900	AT2G34420
Up	TraesCS2B02G097600	3.04015700865272	5.58e-04	chr2B:57672647-57676616(-)	Probable metal-nicotianamine transporter YSL6 [UniProtKB/Swiss-Prot:Q7XRV2]	Os04g0390500	AT3G27020
Up	TraesCS1A02G424100	3.03406193017407	3.93e-02	chr1A:579171915-579173746(+)	Berberine bridge enzyme-like Cyn d 4 [UniProtKB/Swiss-Prot:Q5QJ60]	NA	NA
Up	TraesCS2D02G392800	3.02944163187212	2.40e-04	chr2D:500687707-500694484(+)	Flavanone 3-dioxygenase 2 [UniProtKB/Swiss-Prot:Q8W2X5]	Os04g0581000	AT5G24530
Up	TraesCS7A02G075600	3.02326934470527	3.67e-04	chr7A:41439093-41442254(-)	Enolase 1 [UniProtKB/Swiss-Prot:P26301]	Os06g0136600	AT2G36530
Up	TraesCS6A02G078400	3.02274393769432	2.14e-03	chr6A:48193117-48193962(-)	NA	NA	NA
Up	TraesCS3D02G375900	3.01440889545106	1.16e-05	chr3D:488949722-488952613(-)	Protein NRT1/ PTR FAMILY 5.10 [UniProtKB/Swiss-Prot:Q0WP01]	Os01g0871500	AT1G22540
Up	TraesCS1D02G374900	3.007838256865	8.52e-08	chr1D:452261386-452262183(-)	Chlorophyll a-b binding protein, chloroplastic [UniProtKB/Swiss-Prot:P04784]	Os01g0600900	AT2G34420
Up	TraesCS2B02G167500	2.99936610837975	1.90e-07	chr2B:140750069-140756655(-)	Cytochrome P450 3A31 [UniProtKB/Swiss-Prot:O70537]	Os07g0644600	NA
Up	TraesCSU02G175500	2.98233828066473	8.77e-07	chrUn:264009249-264012968(-)	Inactive anthranilate O-methyltransferase 1 [UniProtKB/Swiss-Prot:D9J0Z8]	NA	NA
Up	TraesCS1B02G062400	2.97585251036704	1.59e-03	chr1B:47205580-47206723(+)	NA	NA	NA
Up	TraesCS4B02G323300	2.96692567751231	2.89e-06	chr4B:613753689-613754765(-)	Anthocyanin regulatory C1 protein [UniProtKB/Swiss-Prot:P10290]	Os03g0142600	NA
Up	TraesCS2D02G226000	2.96422805112209	3.04e-03	chr2D:194187535-194189956(+)	Glucose-6-phosphate/phosphate translocator 2, chloroplastic [UniProtKB/Swiss-Prot:Q94B38]	Os07g0523965	AT1G61800
Up	TraesCS3A02G225100	2.95694547142696	1.53e-05	chr3A:421719078-421722510(-)	S-type anion channel SLAH3 [UniProtKB/Swiss-Prot:Q9FLV9]	Os01g0623200	AT4G27970
Up	TraesCS7B02G253700	2.95652930698671	1.01e-03	chr7B:467971827-467976198(+)	Obtusifoliol 14-alpha demethylase [UniProtKB/Swiss-Prot:P93846]	Os02g0113200	AT1G11680
Up	TraesCS4D02G200700	2.94769134943444	2.26e-02	chr4D:348035439-348037376(+)	Protein IN2-1 [UniProtKB/Swiss-Prot:P49248]	Os03g0283200	AT5G02790
Up	TraesCSU02G201400	2.94743171920661	7.45e-03	chrUn:299321922-299322628(+)	Cytosolic sulfotransferase 17 [UniProtKB/Swiss-Prot:Q9FZ80]	Os08g0240000	NA
Up	TraesCS3B02G526000	2.94663359476276	2.52e-03	chr3B:768341223-768342654(+)	Glucan endo-1,3-beta-glucosidase, acidic isoform [UniProtKB/Swiss-Prot:P49237]	Os01g0940700	NA
Up	TraesCS6A02G369800	2.94091127786557	3.97e-04	chr6A:595023638-595029652(-)	Probable cinnamyl alcohol dehydrogenase 5 [UniProtKB/Swiss-Prot:Q0J6T3]	Os10g0430200	AT4G39330
Up	TraesCS3A02G482200	2.92962423086716	3.92e-04	chr3A:712728151-712729578(-)	Glucan endo-1,3-beta-glucosidase GII [UniProtKB/Swiss-Prot:P15737]	Os01g0944700	NA
Up	TraesCS7D02G224000	2.92891873186843	2.22e-03	chr7D:184586392-184588656(-)	Epoxide hydrolase A [UniProtKB/Swiss-Prot:I6YGS0]	Os05g0273800	AT4G02340
Up	TraesCS2D02G228500	2.91486337197659	3.31e-05	chr2D:197837504-197838422(+)	NA	Os07g0516300	AT1G61930
Up	TraesCS5D02G314100	2.89940110026841	1.86e-06	chr5D:408852592-408854013(+)	Serine carboxypeptidase-like 18 [UniProtKB/Swiss-Prot:Q9C7Z9]	Os09g0462875	NA
Up	TraesCS4D02G325600	2.89807303824756	4.15e-02	chr4D:485612794-485622538(+)	Protein ZINC INDUCED FACILITATOR-LIKE 1 [UniProtKB/Swiss-Prot:Q94BZ1]	Os11g0134900	AT5G13750
Up	TraesCS5B02G015500	2.89781294243924	5.50e-03	chr5B:15004986-15005894(-)	Thaumatin-like protein [UniProtKB/Swiss-Prot:P81370]	Os12g0630200	AT4G11650
Up	TraesCS6B02G283800	2.89103733908931	4.33e-04	chr6B:512213571-512219278(+)	Iron-phytosiderophore transporter YSL15 [UniProtKB/Swiss-Prot:Q6H3Z3]	Os02g0650300	AT5G53550
Up	TraesCS3B02G528500	2.8857549154564	7.98e-04	chr3B:770652140-770653582(-)	Glucan endo-1,3-beta-glucosidase GII [UniProtKB/Swiss-Prot:P15737]	Os01g0944700	NA
Up	TraesCS3A02G368600	2.88342728316759	7.25e-04	chr3A:617531884-617534788(+)	NA	Os01g0855200	NA
Up	TraesCS3A02G097400	2.85265610549923	1.74e-07	chr3A:63130941-63131851(+)	NA	Os01g0166500	AT5G01790
Up	TraesCS5D02G012500	2.85264342372966	1.25e-04	chr5D:6820550-6824003(-)	Protein NRT1/ PTR FAMILY 2.11 [UniProtKB/Swiss-Prot:Q9LV10]	Os12g0638300	AT5G62680
Up	TraesCS4A02G486000	2.84539699564779	1.03e-04	chr4A:739415334-739419007(+)	Sucrose:sucrose 1-fructosyltransferase [UniProtKB/Swiss-Prot:Q9FSV7]	NA	NA
Up	TraesCS6D02G370800	2.84524433672558	4.25e-02	chr6D:456540490-456541773(+)	Probable nicotianamine synthase 4 [UniProtKB/Swiss-Prot:Q9ZQV6]	Os03g0307200	NA
Up	TraesCS2A02G421800	2.84363793652575	6.61e-04	chr2A:677156334-677157552(-)	Fruit bromelain [UniProtKB/Swiss-Prot:O23791]	NA	NA
Up	TraesCS7D02G324000	2.84266578133119	2.85e-05	chr7D:413690050-413693308(+)	Metal transporter Nramp1 [UniProtKB/Swiss-Prot:Q0D7E4]	Os07g0258400	AT1G15960
Up	TraesCS5A02G439800	2.83944548887854	1.50e-04	chr5A:621177195-621177698(+)	Pathogenesis-related protein PRMS [UniProtKB/Swiss-Prot:Q00008]	Os07g0129200	AT3G19690
Up	TraesCS6D02G379900	2.83180849985371	9.90e-05	chr6D:461360827-461366166(-)	P-loop NTPase domain-containing protein LPA1 [UniProtKB/Swiss-Prot:B9F4I8]	Os02g0819400	AT3G45090
Up	TraesCS4D02G055700	2.83175225855151	2.48e-03	chr4D:30556333-30558072(-)	Phenolic glucoside malonyltransferase 2 [UniProtKB/Swiss-Prot:Q9LRQ8]	NA	NA
Up	TraesCS3B02G109480	2.82995751044822	7.52e-06	chr3B:75472845-75476803(-)	LEAF RUST 10 DISEASE-RESISTANCE LOCUS RECEPTOR-LIKE PROTEIN KINASE-like 2.5 [UniProtKB/Swiss-Prot:F4HQ20]	Os01g0137950	NA
Up	TraesCS2B02G093100	2.82551865127297	8.90e-03	chr2B:53582993-53585064(+)	Dolabradiene monooxygenase [UniProtKB/Swiss-Prot:A0A1D6GQ67]	Os02g0184700	NA
Up	TraesCS3D02G475200	2.8236037203158	1.47e-03	chr3D:575758467-575760020(-)	Glucan endo-1,3-beta-glucosidase, acidic isoform [UniProtKB/Swiss-Prot:P49237]	Os01g0940700	NA
Up	TraesCS2B02G413000	2.82348839436084	3.48e-05	chr2B:588724086-588730452(-)	Flavanone 3-dioxygenase 2 [UniProtKB/Swiss-Prot:Q8W2X5]	Os04g0581000	AT5G24530
Up	TraesCS5D02G470800	2.82116993978198	1.05e-04	chr5D:511956447-511958116(+)	GDSL esterase/lipase At5g55050 [UniProtKB/Swiss-Prot:Q9FIA1]	Os03g0580200	NA
Up	TraesCS2B02G521800	2.81983927041266	2.16e-06	chr2B:716809651-716816243(+)	Abscisic acid-inducible protein kinase (Fragment) [UniProtKB/Swiss-Prot:Q02066]	Os03g0390200	AT1G78290
Up	TraesCS3D02G219800	2.81431710694648	3.12e-03	chr3D:299745268-299745435(+)	NA	Os01g0647200	NA
Up	TraesCS7A02G204800	2.8134110231554	1.22e-03	chr7A:166987471-166989080(-)	Ribonucleoside-diphosphate reductase small chain [UniProtKB/Swiss-Prot:P49730]	Os06g0257450	AT3G27060
Up	TraesCS2B02G051400	2.81252704610522	1.25e-06	chr2B:25185632-25186524(-)	NA	Os04g0105200	NA
Up	TraesCS2D02G106800	2.81140848539805	3.58e-05	chr2D:59005695-59009533(+)	CBL-interacting protein kinase 2 [UniProtKB/Swiss-Prot:Q7X996]	Os07g0678600	AT5G58380
Up	TraesCS2A02G350800	2.80910925494499	5.62e-04	chr2A:590965353-590966258(-)	Chitinase 5 [UniProtKB/Swiss-Prot:Q7Y1Z0]	Os04g0494100	AT3G54420
Up	TraesCS3B02G525000	2.80791736108278	9.75e-04	chr3B:766784083-766785486(-)	Glucan endo-1,3-beta-glucosidase, acidic isoform [UniProtKB/Swiss-Prot:P49237]	Os01g0940700	NA
Up	TraesCS5B02G218400	2.79483363405294	4.15e-02	chr5B:392063640-392064932(+)	Low molecular mass early light-inducible protein HV90, chloroplastic [UniProtKB/Swiss-Prot:P14897]	NA	NA
Up	TraesCS6D02G162700	2.79305602362669	5.99e-06	chr6D:141589990-141592074(+)	Cinnamate beta-D-glucosyltransferase [UniProtKB/Swiss-Prot:Q66PF4]	Os02g0188000	NA
Up	TraesCS5B02G021800	2.78086680978955	1.28e-03	chr5B:20670664-20671904(-)	Glutathione S-transferase 4 [UniProtKB/Swiss-Prot:P46420]	Os01g0369700	NA
Up	TraesCS3D02G262400	2.77451896066939	2.82e-06	chr3D:363868685-363872404(-)	Alpha/beta hydrolase domain-containing protein 17C [UniProtKB/Swiss-Prot:Q6DD70]	Os01g0689800	AT1G66900
Up	TraesCS5B02G428400	2.77139697238377	8.56e-03	chr5B:604063931-604068312(+)	Calcium-dependent protein kinase 10 [UniProtKB/Swiss-Prot:Q6F3A6]	Os03g0788500	AT5G04870
Up	TraesCS5A02G004600	2.77090093259261	3.13e-04	chr5A:3175334-3177753(+)	Obtusifoliol 14-alpha demethylase [UniProtKB/Swiss-Prot:P93846]	Os12g0582700	NA
Up	TraesCS1A02G374800	2.77067631954833	4.62e-06	chr1A:549837796-549847148(+)	Zinc finger protein BRUTUS [UniProtKB/Swiss-Prot:Q8LPQ5]	Os05g0551000	AT3G18290
Up	TraesCS3A02G233600	2.76932633855387	2.81e-04	chr3A:436273396-436274111(-)	NA	Os01g0647200	NA
Up	TraesCS1B02G326800	2.76752588150959	2.66e-02	chr1B:553024325-553025352(-)	High molecular mass early light-inducible protein HV58, chloroplastic [UniProtKB/Swiss-Prot:P14895]	NA	NA
Up	TraesCSU02G032600	2.76668254037723	4.82e-05	chrUn:29767849-29769420(+)	Heavy metal-associated isoprenylated plant protein 39 [UniProtKB/Swiss-Prot:O03982]	Os03g0111400	AT5G23760
Up	TraesCS2D02G484300	2.7642737715857	4.18e-03	chr2D:585516567-585517373(+)	Probable metal-nicotianamine transporter YSL6 [UniProtKB/Swiss-Prot:Q7XRV2]	Os04g0390500	AT3G27020
Up	TraesCS2D02G079100	2.75872461179463	7.56e-05	chr2D:33891999-33894677(+)	Protein IRON-RELATED TRANSCRIPTION FACTOR 3 [UniProtKB/Swiss-Prot:Q10KL8]	NA	NA
Up	TraesCS2D02G339700	2.75827834088169	4.19e-05	chr2D:433863063-433865190(+)	BTB/POZ and TAZ domain-containing protein 2 [UniProtKB/Swiss-Prot:Q94BN0]	Os04g0482300	NA
Up	TraesCS4D02G208800	2.74874195499175	6.11e-05	chr4D:360098357-360100556(-)	Uncharacterized protein C24B11.05 [UniProtKB/Swiss-Prot:Q09893]	Os03g0273800	AT5G02230
Up	TraesCS7D02G149000	2.7440101930904	4.18e-07	chr7D:97614720-97617333(-)	Bidirectional sugar transporter SWEET15 [UniProtKB/Swiss-Prot:Q6K602]	Os02g0513100	NA
Up	TraesCS3D02G483000	2.74273836955643	2.15e-04	chr3D:580584725-580587685(-)	Glutathione S-transferase U8 [UniProtKB/Swiss-Prot:Q9SR36]	Os01g0949700	NA
Up	TraesCS5D02G227700	2.72902731499914	2.28e-02	chr5D:335121341-335122088(+)	Low molecular mass early light-inducible protein HV90, chloroplastic [UniProtKB/Swiss-Prot:P14897]	NA	NA
Up	TraesCS1D02G081200	2.72711450732394	2.61e-04	chr1D:63543497-63544849(+)	Probable glutathione S-transferase GSTF1 [UniProtKB/Swiss-Prot:O65857]	Os05g0148900	NA
Up	TraesCS4B02G055400	2.72354675268936	5.13e-04	chr4B:43791403-43793137(-)	Anthocyanidin 3-O-glucoside 6''-O-acyltransferase (Fragment) [UniProtKB/Swiss-Prot:Q9MBC1]	NA	NA
Up	TraesCS4D02G232700	2.71636394186883	6.37e-05	chr4D:393635704-393637967(+)	Glutamate decarboxylase 1 [UniProtKB/Swiss-Prot:Q42521]	Os03g0236200	AT3G17760
Up	TraesCS2B02G160400	2.71478921848729	1.50e-04	chr2B:133847166-133850677(-)	Tau-cadinol synthase [UniProtKB/Swiss-Prot:Q5GJ59]	NA	NA
Up	TraesCS2D02G316200	2.71317589004879	1.22e-05	chr2D:405415844-405421643(+)	NA	Os04g0450600	NA
Up	TraesCS3B02G128500	2.71183495358265	9.15e-05	chr3B:107663525-107668072(+)	Transcription factor MYBS3 [UniProtKB/Swiss-Prot:Q7XC57]	Os01g0187900	AT3G16350
Up	TraesCS1A02G270900	2.70763972758664	3.13e-03	chr1A:464901178-464908479(+)	NA	Os05g0433800	NA
Up	TraesCS5A02G391000	2.70721147075927	3.55e-07	chr5A:586148448-586153577(-)	Oligopeptide transporter 3 [UniProtKB/Swiss-Prot:O23482]	Os03g0751100	AT4G16370
Up	TraesCS1A02G383400	2.69352094597856	2.67e-03	chr1A:554041771-554042121(+)	NA	Os05g0555700	NA
Up	TraesCS3D02G260300	2.69282317239688	3.31e-02	chr3D:362423416-362424679(-)	Basic endochitinase A [UniProtKB/Swiss-Prot:Q9FRV1]	Os06g0726200	AT3G12500
Up	TraesCS5B02G275600	2.68958496170019	1.86e-04	chr5B:461303261-461305709(-)	Probable sarcosine oxidase [UniProtKB/Swiss-Prot:Q9SJA7]	Os09g0498500	AT2G24580
Up	TraesCS3D02G505500	2.68649442666918	1.79e-05	chr3D:592902927-592904558(-)	Phospholipase A1-Igamma1, chloroplastic [UniProtKB/Swiss-Prot:Q941F1]	NA	NA
Up	TraesCS1B02G281200	2.68352492721628	3.73e-03	chr1B:489545101-489546521(+)	NA	Os05g0433800	NA
Up	TraesCS4A02G296300	2.68275039736858	6.14e-03	chr4A:596523171-596523860(+)	Zeamatin [UniProtKB/Swiss-Prot:P33679]	Os03g0663500	AT4G11650
Up	TraesCS4D02G302500	2.67577694035357	3.38e-05	chr4D:470230033-470236094(+)	Protein DETOXIFICATION 27 [UniProtKB/Swiss-Prot:Q9FKQ1]	Os03g0188100	AT5G65380
Up	TraesCS3A02G483000	2.67541920037086	2.24e-02	chr3A:713534311-713536049(-)	Glucan endo-1,3-beta-glucosidase GII [UniProtKB/Swiss-Prot:P15737]	Os01g0947000	NA
Up	TraesCS3B02G293200	2.66640908516084	3.05e-02	chr3B:472305789-472306984(-)	Basic endochitinase A [UniProtKB/Swiss-Prot:Q9FRV1]	Os06g0726200	AT3G12500
Up	TraesCS4B02G184900	2.66445960187482	9.24e-05	chr4B:404460796-404461765(+)	Probable RNA-dependent RNA polymerase 2 [UniProtKB/Swiss-Prot:Q7XM31]	NA	NA
Up	TraesCS6B02G056900	2.66324529416391	1.30e-05	chr6B:37311954-37313822(-)	Polyphenol oxidase F, chloroplastic [UniProtKB/Swiss-Prot:Q08296]	NA	NA
Up	TraesCS5A02G439700	2.65888342628535	1.67e-03	chr5A:621023309-621024091(+)	Pathogenesis-related protein PRMS [UniProtKB/Swiss-Prot:Q00008]	Os07g0129200	AT3G19690
Up	TraesCS4B02G207900	2.65544575771752	2.31e-04	chr4B:444840351-444842590(-)	Uncharacterized protein C24B11.05 [UniProtKB/Swiss-Prot:Q09893]	Os03g0273800	AT5G02230
Up	TraesCS7B02G269700	2.65418584110423	2.32e-07	chr7B:494581311-494587732(-)	ABC transporter C family member 8 [UniProtKB/Swiss-Prot:Q8LGU1]	Os06g0561800	AT3G21250
Up	TraesCS2B02G423100	2.65216752053406	6.52e-05	chr2B:608474125-608477929(+)	O-fucosyltransferase 16 [UniProtKB/Swiss-Prot:Q949U4]	Os04g0563000	AT1G76270
Up	TraesCS5D02G404300	2.65121000288294	1.42e-03	chr5D:469501070-469503575(+)	UDP-glucose 6-dehydrogenase 4 [UniProtKB/Swiss-Prot:Q2QS14]	Os03g0757900	AT3G29360
Up	TraesCS6B02G029700	2.64933062456867	1.50e-04	chr6B:17958982-17960617(+)	L-lactate dehydrogenase A [UniProtKB/Swiss-Prot:P22988]	Os02g0105400	AT4G17260
Up	TraesCS5B02G565600	2.64545307656341	1.80e-04	chr5B:710477131-710484312(+)	NA	Os07g0573400	AT3G13510
Up	TraesCS3D02G477300	2.64520384928244	5.20e-04	chr3D:577413524-577414983(-)	Glucan endo-1,3-beta-glucosidase GII [UniProtKB/Swiss-Prot:P15737]	Os01g0940700	NA
Up	TraesCS5A02G143200	2.63965729289537	7.20e-06	chr5A:317246617-317248367(-)	NAC domain-containing protein 1 [UniProtKB/Swiss-Prot:K4BWV2]	Os11g0126900	AT3G29035
Up	TraesCS2D02G564900	2.63533755106122	8.46e-07	chr2D:635161247-635166604(+)	Fructan 6-exohydrolase [UniProtKB/Swiss-Prot:Q2UXF7]	Os09g0255000	NA
Up	TraesCS7A02G133500	2.63380812062249	1.86e-06	chr7A:85611553-85621413(-)	Pullulanase 1, chloroplastic [UniProtKB/Swiss-Prot:Q8GTR4]	Os04g0164900	AT5G04360
Up	TraesCS2B02G046900	2.63332180757141	4.22e-05	chr2B:23537700-23538373(-)	NA	NA	NA
Up	TraesCS7B02G417700	2.63124191861207	5.05e-03	chr7B:685478267-685479217(-)	Thaumatin-like protein [UniProtKB/Swiss-Prot:P81370]	Os12g0630200	AT4G11650
Up	TraesCS3A02G262400	2.63010847278058	6.22e-07	chr3A:485011944-485015135(-)	Alpha/beta hydrolase domain-containing protein 17C [UniProtKB/Swiss-Prot:Q6DD70]	Os01g0689800	AT5G38220
Up	TraesCS2B02G244100	2.62904756560835	5.99e-03	chr2B:248137018-248138110(+)	Probable glutathione S-transferase GSTU6 [UniProtKB/Swiss-Prot:Q06398]	NA	NA
Up	TraesCS4A02G067700	2.62871626274149	2.55e-04	chr4A:66141610-66147352(+)	Filament-like plant protein 4 [UniProtKB/Swiss-Prot:Q0WSY2]	Os03g0246500	AT4G36120
Up	TraesCS1B02G433700	2.62624068660563	3.54e-05	chr1B:658446860-658447655(-)	NA	Os07g0274700	AT3G48140
Up	TraesCS1B02G200900	2.62575373217941	7.20e-06	chr1B:359894087-359896939(+)	NA	Os10g0509100	AT3G49550
Up	TraesCS3A02G062200	2.62535204891548	1.95e-03	chr3A:37301827-37302751(+)	indole-2-monooxygenase [UniProtKB/Swiss-Prot:Q43257]	NA	NA
Up	TraesCSU02G100500	2.62534140336328	2.03e-04	chrUn:88818941-88825183(+)	Fatty acyl-CoA reductase 1 [UniProtKB/Swiss-Prot:Q39152]	Os04g0354600	NA
Up	TraesCS5D02G407400	2.62439654329882	2.84e-04	chr5D:472568440-472571766(+)	Cytochrome P450 81Q32 [UniProtKB/Swiss-Prot:W8JMU7]	Os03g0760200	AT5G67310
Up	TraesCS5A02G253200	2.62265318343962	1.34e-05	chr5A:469062094-469068317(-)	Cellulose synthase-like protein E6 [UniProtKB/Swiss-Prot:Q651X6]	Os09g0478300	NA
Up	TraesCS3D02G279700	2.61863932781442	6.91e-03	chr3D:388312033-388313665(-)	Anthocyanidin 5,3-O-glucosyltransferase [UniProtKB/Swiss-Prot:Q4R1I9]	Os01g0734600	AT3G16520
Up	TraesCS5D02G418400	2.61644906526228	1.18e-04	chr5D:480345145-480348348(-)	Putative S-adenosyl-L-methionine-dependent methyltransferase FRAAL3718 [UniProtKB/Swiss-Prot:Q0RJF1]	Os03g0775000	AT5G42760
Up	TraesCS5B02G552300	2.61628889301782	4.16e-04	chr5B:703172243-703173992(-)	Phosphatidylinositol transfer protein PDR17 [UniProtKB/Swiss-Prot:P53844]	Os03g0850700	AT1G01630
Up	TraesCS2A02G107600	2.6136656319822	2.52e-04	chr2A:59879260-59880839(-)	Peroxidase [UniProtKB/Swiss-Prot:Q05855]	Os07g0677500	AT5G05340
Up	TraesCS3B02G574600	2.61113226226536	2.00e-03	chr3B:805003162-805004741(-)	(S)-8-oxocitronellyl enol synthase ISY1 [UniProtKB/Swiss-Prot:A0A221J5W8]	Os11g0351555	AT4G24220
Up	TraesCS2A02G350900	2.60783000091951	9.16e-04	chr2A:590973910-590974934(-)	Chitinase 5 [UniProtKB/Swiss-Prot:Q7Y1Z0]	Os04g0493400	AT3G54420
Up	TraesCS2B02G440700	2.60329404655101	2.63e-04	chr2B:632563388-632566350(-)	Fruit bromelain [UniProtKB/Swiss-Prot:O23791]	Os01g0613500	NA
Up	TraesCS3B02G395600	2.60306079655675	1.15e-03	chr3B:623654302-623658653(+)	Aldo-keto reductase family 4 member C10 [UniProtKB/Swiss-Prot:Q84TF0]	Os01g0847700	AT2G37790
Up	TraesCS5D02G434500	2.60217927229925	4.51e-03	chr5D:489904535-489908838(+)	Calcium-dependent protein kinase 10 [UniProtKB/Swiss-Prot:Q6F3A6]	Os03g0788500	AT5G04870
Up	TraesCS2A02G421700	2.59797969436324	3.34e-04	chr2A:677100263-677101397(-)	Fruit bromelain [UniProtKB/Swiss-Prot:O23791]	NA	NA
Up	TraesCS3A02G207900	2.59787953418527	1.30e-05	chr3A:366610919-366635148(-)	Protein CONSERVED IN THE GREEN LINEAGE AND DIATOMS 27, chloroplastic [UniProtKB/Swiss-Prot:Q9FN15]	Os03g0439700	AT5G67370
Up	TraesCS2A02G583900	2.59368892231643	4.80e-04	chr2A:775579822-775581359(-)	NA	Os04g0685700	NA
Up	TraesCS2B02G106000	2.59020620721315	4.00e-05	chr2B:66779845-66781882(-)	Protein SCAR2 [UniProtKB/Swiss-Prot:Q5XPJ9]	Os07g0691700	NA
Up	TraesCS4B02G231400	2.58574281475198	1.71e-05	chr4B:483333116-483335523(-)	Glutamate decarboxylase 1 [UniProtKB/Swiss-Prot:Q42521]	Os03g0236200	AT2G02010
Up	TraesCS4B02G197300	2.58448291659138	8.21e-04	chr4B:424862080-424862698(+)	Low temperature-induced protein lt101.1 [UniProtKB/Swiss-Prot:P68179]	Os03g0286900	AT2G38905
Up	TraesCS1D02G271100	2.58271275055216	5.22e-03	chr1D:365790510-365791965(+)	NA	Os05g0433800	NA
Up	TraesCS2B02G278400	2.58260294396002	7.02e-06	chr2B:384341702-384342603(-)	NA	Os07g0115500	NA
Up	TraesCS3D02G285900	2.57890583117602	9.63e-05	chr3D:395039315-395041105(-)	Senescence/dehydration-associated protein At4g35985, chloroplastic [UniProtKB/Swiss-Prot:F4JNX2]	Os01g0723100	NA
Up	TraesCS5D02G488500	2.57368183957696	2.73e-03	chr5D:523451905-523454959(-)	indole-2-monooxygenase [UniProtKB/Swiss-Prot:Q43257]	NA	NA
Up	TraesCS5B02G413300	2.57182806484462	8.72e-06	chr5B:588396982-588400489(-)	Putative S-adenosyl-L-methionine-dependent methyltransferase FRAAL3718 [UniProtKB/Swiss-Prot:Q0RJF1]	Os03g0775000	AT5G42760
Up	TraesCS3B02G598200	2.56922442408206	3.57e-02	chr3B:819990270-819992075(-)	Anthocyanidin 5,3-O-glucosyltransferase [UniProtKB/Swiss-Prot:Q4R1I9]	Os01g0734800	NA
Up	TraesCS4B02G243500	2.56556595674813	3.62e-04	chr4B:504939162-504944630(+)	Sugar transport protein MST4 [UniProtKB/Swiss-Prot:Q10PW9]	Os03g0218400	AT5G26340
Up	TraesCS2B02G336800	2.55543456803155	1.30e-05	chr2B:481048634-481054363(+)	NA	Os04g0450600	NA
Up	TraesCS7B02G038200	2.55426234437547	1.68e-06	chr7B:37093624-37094994(+)	Chalcone--flavonone isomerase [UniProtKB/Swiss-Prot:A5HBK6]	NA	NA
Up	TraesCS5D02G452500	2.55259831481643	9.35e-04	chr5D:500440420-500449471(-)	ABC transporter G family member 48 [UniProtKB/Swiss-Prot:Q8GU84]	Os02g0318500	AT2G36380
Up	TraesCS4A02G033600	2.5478875964386	7.87e-03	chr4A:25785332-25786153(-)	Uclacyanin 1 [UniProtKB/Swiss-Prot:O82081]	NA	NA
Up	TraesCS2B02G459300	2.5473360095556	3.73e-03	chr2B:653745832-653748302(+)	Ubiquinol oxidase 1a, mitochondrial [UniProtKB/Swiss-Prot:O82807]	Os04g0600200	AT3G22370
Up	TraesCS7A02G273000	2.54726685377121	2.05e-05	chr7A:286818014-286819605(-)	NEP1-interacting protein 2 [UniProtKB/Swiss-Prot:Q8GT74]	Os08g0550400	AT5G66070
Up	TraesCS2B02G369100	2.54710477483869	1.15e-03	chr2B:526733268-526734441(-)	Chitinase 5 [UniProtKB/Swiss-Prot:Q7Y1Z0]	Os04g0494100	AT2G43590
Up	TraesCS2D02G213700	2.54653250074881	2.03e-05	chr2D:174456525-174459792(-)	Obtusifoliol 14-alpha demethylase [UniProtKB/Swiss-Prot:P93846]	Os07g0567100	AT1G11680
Up	TraesCS3D02G310200	2.5465092882438	3.40e-03	chr3D:424349539-424353886(-)	Cytokinin dehydrogenase 5 [UniProtKB/Swiss-Prot:Q5ZAY9]	Os01g0775400	AT1G75450
Up	TraesCSU02G146600	2.53830825539426	5.17e-03	chrUn:162315706-162316486(+)	Thaumatin-like protein [UniProtKB/Swiss-Prot:P31110]	Os12g0629600	NA
Up	TraesCS4B02G037900	2.53825600414286	6.01e-04	chr4B:27518619-27523533(-)	Linoleate 9S-lipoxygenase 1 [UniProtKB/Swiss-Prot:P29114]	Os03g0700400	AT1G55020
Up	TraesCS7D02G215700	2.53466969469204	3.73e-03	chr7D:175661170-175662022(-)	Low molecular mass early light-inducible protein HV90, chloroplastic [UniProtKB/Swiss-Prot:P14897]	NA	NA
Up	TraesCS3D02G444600	2.53248349007943	4.40e-04	chr3D:553739728-553741922(-)	Heavy metal-associated isoprenylated plant protein 36 [UniProtKB/Swiss-Prot:Q84J88]	Os01g0933200	NA
Up	TraesCS5A02G535500	2.53115731686166	7.45e-04	chr5A:692163190-692163696(-)	Cortical cell-delineating protein [UniProtKB/Swiss-Prot:Q01595]	Os03g0103100	AT1G12090
Up	TraesCS7D02G536900	2.52796974648233	1.26e-03	chr7D:628603361-628606830(-)	2-oxoglutarate-Fe(II) type oxidoreductase hxnY [UniProtKB/Swiss-Prot:C8VK14]	NA	NA
Up	TraesCS3A02G506400	2.52531403579882	1.42e-04	chr3A:728017424-728018239(-)	(S)-8-oxocitronellyl enol synthase ISY1 [UniProtKB/Swiss-Prot:A0A221J5W8]	Os03g0436400	AT4G24220
Up	TraesCS5D02G013400	2.52377993701914	1.31e-07	chr5D:7501291-7504931(-)	Lipoxygenase 2.1, chloroplastic [UniProtKB/Swiss-Prot:P93184]	Os12g0559934	NA
Up	TraesCS1B02G395000	2.52289129906819	5.37e-06	chr1B:626704741-626714325(+)	Zinc finger protein BRUTUS [UniProtKB/Swiss-Prot:Q8LPQ5]	Os05g0551000	AT3G18290
Up	TraesCS7A02G130300	2.52281798218652	3.52e-04	chr7A:83774386-83779103(+)	Protein DETOXIFICATION 27 [UniProtKB/Swiss-Prot:Q9FKQ1]	Os08g0480000	AT5G65380
Up	TraesCS5D02G488800	2.52175074844527	5.45e-03	chr5D:524249356-524251095(+)	Tricetin 3',4',5'-O-trimethyltransferase [UniProtKB/Swiss-Prot:Q38J50]	Os08g0157500	AT5G54160
Up	TraesCS1A02G069300	2.51994309522671	5.07e-07	chr1A:51700021-51707185(+)	Phosphoinositide phospholipase C 2 [UniProtKB/Swiss-Prot:Q39033]	Os05g0127200	AT3G55940
Up	TraesCS2B02G247900	2.51828258979128	1.28e-04	chr2B:254621790-254622746(+)	NA	Os07g0516300	AT1G61930
Up	TraesCS3D02G353900	2.51794663066013	2.03e-02	chr3D:464330793-464331960(+)	Elicitor-responsive protein 1 [UniProtKB/Swiss-Prot:Q0JHU5]	Os01g0841700	AT3G55470
Up	TraesCS6A02G173600	2.51761083924562	6.05e-05	chr6A:186528640-186530930(+)	Cinnamate beta-D-glucosyltransferase [UniProtKB/Swiss-Prot:Q66PF4]	Os02g0188000	NA
Up	TraesCS1D02G327100	2.51696009971174	1.32e-03	chr1D:419467327-419470129(+)	Jacalin-related lectin 3 [UniProtKB/Swiss-Prot:F4HQX1]	Os05g0508400	NA
Up	TraesCS6A02G094600	2.51451623914804	1.86e-06	chr6A:61422517-61423317(+)	Chlorophyll a-b binding protein, chloroplastic [UniProtKB/Swiss-Prot:P04784]	Os01g0600900	AT2G34420
Up	TraesCS2A02G281200	2.50458835892216	6.03e-05	chr2A:469810800-469812561(-)	Transcription factor BHLH156 [UniProtKB/Swiss-Prot:A0A0N7KIY3]	Os04g0381700	NA
Up	TraesCS2A02G288800	2.50148316449614	4.33e-06	chr2A:496588464-496590281(-)	Protein PYRICULARIA ORYZAE RESISTANCE 21 [UniProtKB/Swiss-Prot:A2XT03]	Os04g0401000	NA
Up	TraesCS6D02G148000	2.50144881135512	4.09e-02	chr6D:121064408-121065827(+)	Nicotianamine synthase 1 [UniProtKB/Swiss-Prot:Q9ZQV9]	Os03g0307200	NA
Up	TraesCS1A02G186500	2.49774281018914	2.32e-04	chr1A:337657366-337658581(-)	Probable glutathione S-transferase GSTU6 [UniProtKB/Swiss-Prot:Q06398]	Os10g0529400	NA
Up	TraesCS7A02G516100	2.49271161116309	1.15e-04	chr7A:701307150-701314665(-)	Protein MIS12 homolog [UniProtKB/Swiss-Prot:Q2V0Z5]	NA	NA
Up	TraesCS3A02G347000	2.49250096633807	3.20e-04	chr3A:596362378-596362920(+)	NA	NA	NA
Up	TraesCS5A02G426500	2.48645279379361	7.15e-03	chr5A:611564144-611567697(+)	Calcium-dependent protein kinase 10 [UniProtKB/Swiss-Prot:Q6F3A6]	Os03g0788500	AT5G04870
Up	TraesCS6B02G473800	2.48456256255179	9.16e-03	chr6B:720805007-720805537(+)	Thaumatin-like protein [UniProtKB/Swiss-Prot:P31110]	Os12g0629600	NA
Up	TraesCSU02G237600	2.4811096186787	9.30e-03	chrUn:352521490-352522265(-)	Cytosolic sulfotransferase 5 [UniProtKB/Swiss-Prot:Q9M1V2]	Os08g0239900	NA
Up	TraesCS2A02G460600	2.48109725281472	8.48e-05	chr2A:706922547-706922852(+)	NA	NA	NA
Up	TraesCS2D02G436700	2.47479574226635	1.92e-03	chr2D:547250088-547252506(+)	Ubiquinol oxidase 1a, mitochondrial [UniProtKB/Swiss-Prot:O82807]	Os04g0600200	AT3G22360
Up	TraesCS2D02G224700	2.4737509251581	1.22e-03	chr2D:192185521-192186522(-)	Probable glutathione S-transferase GSTU6 [UniProtKB/Swiss-Prot:Q06398]	NA	NA
Up	TraesCS4A02G116400	2.47205189685314	2.17e-04	chr4A:141124529-141125518(+)	Pathogenesis-related protein 1 [UniProtKB/Swiss-Prot:Q05736]	Os03g0300400	NA
Up	TraesCS1B02G409700	2.4709589614717	4.33e-03	chr1B:636817366-636817725(+)	NA	Os05g0555700	NA
Up	TraesCS2A02G222500	2.46796030181805	8.62e-06	chr2A:214237253-214238222(+)	NA	Os07g0516300	AT1G61930
Up	TraesCS3B02G597800	2.46365312542857	1.53e-05	chr3B:819896362-819902003(-)	Vacuolar-processing enzyme [UniProtKB/Swiss-Prot:P49043]	Os01g0559600	AT4G32940
Up	TraesCS2D02G031000	2.45952274667545	2.63e-05	chr2D:12556606-12558415(+)	7-deoxyloganetin glucosyltransferase [UniProtKB/Swiss-Prot:F8WKW1]	Os02g0578300	AT1G22360
Up	TraesCS3D02G524700	2.45846692326643	2.77e-02	chr3D:604447774-604448529(+)	Wheatwin-2 [UniProtKB/Swiss-Prot:O64393]	Os11g0592000	AT3G04720
Up	TraesCS4D02G189200	2.45797798071637	1.52e-04	chr4D:328999574-329000718(-)	Pathogenesis-related protein 1 [UniProtKB/Swiss-Prot:Q05736]	Os03g0300400	NA
Up	TraesCS4B02G199700	2.45511669256228	4.26e-02	chr4B:428190800-428192680(+)	Protein IN2-1 homolog A [UniProtKB/Swiss-Prot:Q10N44]	Os03g0283200	AT5G02790
Up	TraesCS5D02G172400	2.45114674831021	9.76e-06	chr5D:269294555-269296188(-)	Nitrile-specifier protein 5 [UniProtKB/Swiss-Prot:Q93XW5]	Os09g0249000	AT5G48180
Up	TraesCS3A02G109300	2.44733381295024	7.54e-05	chr3A:75406115-75409555(+)	Transcription factor MYBS3 [UniProtKB/Swiss-Prot:Q7XC57]	Os01g0187900	AT3G16350
Up	TraesCS4A02G445500	2.44704851447722	9.16e-05	chr4A:713502645-713506444(-)	Probable leucine-rich repeat receptor-like protein kinase At1g35710 [UniProtKB/Swiss-Prot:Q9LP24]	Os02g0553000	AT3G12610
Up	TraesCS1D02G382000	2.44406708617231	1.28e-06	chr1D:457143495-457152610(+)	Zinc finger protein BRUTUS [UniProtKB/Swiss-Prot:Q8LPQ5]	Os05g0551000	AT3G18290
Up	TraesCS3D02G262600	2.4430459126602	4.62e-06	chr3D:364253568-364265181(+)	Zinc finger protein BRUTUS [UniProtKB/Swiss-Prot:Q8LPQ5]	Os01g0689451	AT3G18290
Up	TraesCS5D02G050100	2.44034973057324	8.06e-03	chr5D:47782749-47783429(-)	Protein WIR1A [UniProtKB/Swiss-Prot:Q01482]	NA	NA
Up	TraesCS5D02G219300	2.43929238036355	4.28e-03	chr5D:328608577-328610258(+)	Protein TIFY 10c [UniProtKB/Swiss-Prot:A2Z1N3]	Os09g0439200	AT1G72450
Up	TraesCS2D02G364500	2.43837970117299	4.58e-03	chr2D:470042299-470044531(-)	Peroxygenase [UniProtKB/Swiss-Prot:Q7FAX1]	Os04g0511200	AT2G33380
Up	TraesCS3B02G313900	2.42842210059547	1.99e-03	chr3B:504960463-504962109(-)	Anthocyanidin 5,3-O-glucosyltransferase [UniProtKB/Swiss-Prot:Q4R1I9]	Os01g0734600	AT3G16520
Up	TraesCS7B02G112000	2.42648509455236	7.94e-04	chr7B:128445084-128446658(-)	Ribonucleoside-diphosphate reductase small chain [UniProtKB/Swiss-Prot:P49730]	Os06g0257450	AT3G27060
Up	TraesCS1A02G255100	2.42619118345408	3.76e-04	chr1A:447005332-447007022(+)	Gibberellin receptor GID1 [UniProtKB/Swiss-Prot:Q6L545]	Os05g0407500	AT5G27320
Up	TraesCS3A02G262500	2.42320506234623	5.75e-06	chr3A:485521841-485525243(+)	NA	Os01g0689600	NA
Up	TraesCS5D02G227000	2.42209189704488	1.74e-02	chr5D:334990247-334990768(-)	Low molecular mass early light-inducible protein HV90, chloroplastic [UniProtKB/Swiss-Prot:P14897]	NA	NA
Up	TraesCS4A02G096500	2.41883185652518	2.24e-05	chr4A:104702743-104705015(+)	Uncharacterized protein C24B11.05 [UniProtKB/Swiss-Prot:Q09893]	Os03g0273800	AT5G02230
Up	TraesCS3A02G007000	2.41709373041182	2.67e-03	chr3A:7432258-7432761(-)	NA	Os01g0111700	NA
Up	TraesCS1B02G322100	2.4155712856164	1.30e-05	chr1B:546534514-546535277(-)	Cysteine proteinase inhibitor [UniProtKB/Swiss-Prot:Q9LEI7]	Os05g0494200	AT5G12140
Up	TraesCS3D02G534100	2.41380375950341	1.30e-05	chr3D:609166173-609171927(-)	Vacuolar-processing enzyme [UniProtKB/Swiss-Prot:P49043]	Os01g0559600	AT4G32940
Up	TraesCS2A02G315600	2.41256864004675	9.20e-05	chr2A:541200447-541201838(+)	Deoxymugineic acid synthase 1 [UniProtKB/Swiss-Prot:Q10PE7]	Os04g0447700	AT1G59960
Up	TraesCS1A02G186700	2.40678644652941	2.96e-04	chr1A:337703103-337704240(-)	Probable glutathione S-transferase GSTU6 [UniProtKB/Swiss-Prot:Q06398]	Os10g0528900	NA
Up	TraesCS3D02G210800	2.40327695346313	3.85e-05	chr3D:280280812-280282957(-)	Protein CONSERVED IN THE GREEN LINEAGE AND DIATOMS 27, chloroplastic [UniProtKB/Swiss-Prot:Q9FN15]	Os03g0439700	AT5G11840
Up	TraesCS7B02G262800	2.40146189779917	5.01e-04	chr7B:483765570-483766459(+)	NA	NA	NA
Up	TraesCS3A02G262600	2.39650304846274	2.63e-06	chr3A:485592794-485594081(+)	Zinc finger protein BRUTUS [UniProtKB/Swiss-Prot:Q8LPQ5]	Os01g0689451	AT3G18290
Up	TraesCS3D02G111100	2.39400270743566	1.62e-04	chr3D:64642290-64646378(+)	Transcription factor MYBS3 [UniProtKB/Swiss-Prot:Q7XC57]	Os01g0187900	AT3G16350
Up	TraesCS3A02G118300	2.39304273222513	2.05e-05	chr3A:90293197-90295021(+)	Crocetin glucosyltransferase, chloroplastic [UniProtKB/Swiss-Prot:F8WKW0]	Os01g0179600	NA
Up	TraesCS6D02G223100	2.39247567872658	5.83e-03	chr6D:315190693-315194094(-)	Iron-phytosiderophore transporter YSL15 [UniProtKB/Swiss-Prot:Q6H3Z3]	Os02g0650300	AT5G53550
Up	TraesCS5B02G442700	2.38227178855275	2.40e-03	chr5B:615741711-615742268(+)	Pathogenesis-related protein PRMS [UniProtKB/Swiss-Prot:Q00008]	Os07g0129200	AT3G19690
Up	TraesCS1A02G403800	2.38071189322433	4.11e-05	chr1A:566688721-566689723(+)	Chlorophyll a-b binding protein, chloroplastic [UniProtKB/Swiss-Prot:P04784]	Os01g0600900	AT2G34420
Up	TraesCS7B02G370600	2.38034665209403	3.34e-03	chr7B:636432264-636433233(-)	Auxin-responsive protein SAUR72 [UniProtKB/Swiss-Prot:Q9LTV3]	Os06g0671150	NA
Up	TraesCS2D02G081400	2.38020142173326	9.72e-04	chr2D:34999904-35003326(-)	MLO-like protein 1 [UniProtKB/Swiss-Prot:O49621]	NA	NA
Up	TraesCS5B02G252100	2.37985293906084	5.11e-05	chr5B:434698416-434704916(-)	Cellulose synthase-like protein E6 [UniProtKB/Swiss-Prot:Q651X6]	Os09g0478300	NA
Up	TraesCS3A02G528800	2.3775670519666	2.07e-04	chr3A:742611712-742617285(-)	Vacuolar-processing enzyme [UniProtKB/Swiss-Prot:P49043]	Os01g0559600	AT4G32940
Up	TraesCS5B02G520400	2.37652772868881	1.71e-04	chr5B:682696264-682697785(+)	G-type lectin S-receptor-like serine/threonine-protein kinase At1g34300 [UniProtKB/Swiss-Prot:Q9XID3]	Os03g0838100	NA
Up	TraesCS7D02G535300	2.37346436810091	5.63e-04	chr7D:627314743-627315639(-)	NAC domain-containing protein 22 [UniProtKB/Swiss-Prot:Q10S65]	Os06g0726300	NA
Up	TraesCS4D02G014300	2.37250716469898	3.12e-04	chr4D:6574021-6576534(-)	NA	Os03g0659300	AT2G32090
Up	TraesCS5D02G059700	2.37185412494617	8.65e-06	chr5D:56454914-56459926(-)	NAC domain-containing protein 21/22 [UniProtKB/Swiss-Prot:Q84TE6]	Os12g0610600	NA
Up	TraesCS3A02G506500	2.3672101973338	2.51e-04	chr3A:728032515-728033330(-)	(S)-8-oxocitronellyl enol synthase ISY1 [UniProtKB/Swiss-Prot:A0A221J5W8]	Os11g0351555	AT4G24220
Up	TraesCS1A02G355300	2.36617889249041	3.49e-02	chr1A:537966441-537967220(-)	Wheatwin-1 [UniProtKB/Swiss-Prot:O64392]	Os11g0592000	AT3G04720
Up	TraesCS4A02G485900	2.36225770357655	6.61e-05	chr4A:739310199-739314035(+)	Sucrose:sucrose 1-fructosyltransferase [UniProtKB/Swiss-Prot:Q9FSV7]	NA	NA
Up	TraesCS3B02G359800	2.36078872936813	2.28e-05	chr3B:571796973-571801255(+)	Probable inactive purple acid phosphatase 27 [UniProtKB/Swiss-Prot:Q5MAU8]	Os01g0800500	NA
Up	TraesCS7A02G164100	2.35986750514275	9.02e-04	chr7A:120793468-120794348(+)	Basic secretory protease (Fragments) [UniProtKB/Swiss-Prot:C0HJG8]	Os10g0491000	NA
Up	TraesCS3D02G262500	2.35222047433783	2.06e-03	chr3D:364232311-364235279(+)	NA	Os01g0689600	NA
Up	TraesCS2A02G389900	2.34959904734044	1.47e-06	chr2A:638684152-638689169(-)	Glutamate dehydrogenase 2, mitochondrial [UniProtKB/Swiss-Prot:Q33E23]	Os04g0543900	AT5G07440
Up	TraesCSU02G224100	2.34875134333558	1.51e-03	chrUn:330156698-330158712(-)	Wall-associated receptor kinase 1 [UniProtKB/Swiss-Prot:Q39191]	NA	NA
Up	TraesCS5B02G397600	2.34850968284704	2.73e-03	chr5B:575057995-575062862(+)	ABC transporter B family member 25 [UniProtKB/Swiss-Prot:Q9FNU2]	Os03g0755100	AT5G39040
Up	TraesCS2A02G286100	2.34806823351921	1.17e-05	chr2A:485779299-485780187(+)	NA	NA	NA
Up	TraesCS5A02G212800	2.34684397039101	3.31e-03	chr5A:427893873-427895620(-)	Protein TIFY 10c [UniProtKB/Swiss-Prot:A2Z1N3]	Os09g0439200	AT1G72450
Up	TraesCS4A02G066200	2.34337970775896	1.09e-04	chr4A:63538582-63544765(+)	Sugar transport protein MST4 [UniProtKB/Swiss-Prot:Q10PW9]	Os03g0218400	AT5G26340
Up	TraesCS6A02G107900	2.33990291047366	1.03e-05	chr6A:76630903-76634753(+)	Delta-aminolevulinic acid dehydratase, chloroplastic [UniProtKB/Swiss-Prot:Q5Z8V9]	Os06g0704600	AT1G69740
Up	TraesCS3D02G323100	2.33809520480953	4.43e-06	chr3D:435702417-435707320(+)	Probable inactive purple acid phosphatase 27 [UniProtKB/Swiss-Prot:Q5MAU8]	Os01g0800500	NA
Up	TraesCS1B02G276900	2.33450920605016	2.04e-04	chr1B:484376294-484377037(+)	NA	NA	NA
Up	TraesCS3B02G584700	2.33257518570777	2.70e-02	chr3B:811496499-811498407(+)	Wheatwin-2 [UniProtKB/Swiss-Prot:O64393]	Os11g0592000	AT3G04720
Up	TraesCS3A02G508600	2.33235459519307	4.61e-04	chr3A:729690571-729692262(+)	(S)-8-oxocitronellyl enol synthase ISY1 [UniProtKB/Swiss-Prot:A0A221J5W8]	Os11g0351555	AT4G24220
Up	TraesCS7D02G455900	2.33021025803645	5.01e-04	chr7D:574773876-574774160(-)	Auxin-responsive protein SAUR71 [UniProtKB/Swiss-Prot:Q9SGU2]	Os06g0671150	NA
Up	TraesCS7D02G009700	2.32959036583487	1.14e-04	chr7D:4647462-4654744(-)	Sucrose:sucrose 1-fructosyltransferase [UniProtKB/Swiss-Prot:Q9FSV7]	NA	NA
Up	TraesCS4A02G023600	2.32809394199327	2.11e-06	chr4A:16957941-16959181(-)	Probable carboxylesterase 15 [UniProtKB/Swiss-Prot:Q9FG13]	Os07g0162500	NA
Up	TraesCS3B02G481800	2.32805542049463	7.56e-04	chr3B:729204692-729210096(+)	Potassium transporter 5 [UniProtKB/Swiss-Prot:Q5JK32]	Os01g0930400	AT4G13420
Up	TraesCS2D02G483100	2.326312149409	2.15e-04	chr2D:585063654-585065529(+)	Anthocyanidin reductase ((2S)-flavan-3-ol-forming) [UniProtKB/Swiss-Prot:D7U6G6]	Os04g0630800	NA
Up	TraesCS3A02G446600	2.32353557075577	3.57e-04	chr3A:686834648-686839665(+)	Potassium transporter 5 [UniProtKB/Swiss-Prot:Q5JK32]	Os01g0930400	AT4G13420
Up	TraesCS3B02G010200	2.32135751769878	1.38e-04	chr3B:4756806-4765487(-)	UPF0481 protein At3g47200 [UniProtKB/Swiss-Prot:Q9SD53]	NA	NA
Up	TraesCS3B02G190800	2.31857931571629	8.37e-03	chr3B:203642860-203643860(+)	CASP-like protein 1C1 [UniProtKB/Swiss-Prot:B9RW00]	Os01g0237000	NA
Up	TraesCS7D02G037700	2.31217866001019	3.10e-05	chr7D:19049652-19053785(+)	Probable leucine-rich repeat receptor-like protein kinase At1g35710 [UniProtKB/Swiss-Prot:Q9LP24]	Os02g0553000	NA
Up	TraesCS3A02G452100	2.31128313109708	5.18e-04	chr3A:690193408-690195378(-)	Heavy metal-associated isoprenylated plant protein 36 [UniProtKB/Swiss-Prot:Q84J88]	Os01g0933200	NA
Up	TraesCS3D02G228400	2.31004830755614	4.11e-05	chr3D:310682239-310684451(+)	S-type anion channel SLAH3 [UniProtKB/Swiss-Prot:Q9FLV9]	Os01g0623200	AT4G27970
Up	TraesCS1D02G190000	2.30907451706847	5.16e-03	chr1D:262252623-262253700(+)	Probable glutathione S-transferase GSTU6 [UniProtKB/Swiss-Prot:Q06398]	Os10g0528900	NA
Up	TraesCS1A02G177000	2.30813949487315	4.52e-05	chr1A:319319608-319321634(+)	Salt tolerance receptor-like cytoplasmic kinase 1 [UniProtKB/Swiss-Prot:Q7XR88]	Os10g0516200	NA
Up	TraesCS6D02G095800	2.30752314891396	5.62e-05	chr6D:60138103-60142407(+)	Delta-aminolevulinic acid dehydratase, chloroplastic [UniProtKB/Swiss-Prot:Q5Z8V9]	Os06g0704600	AT1G69740
Up	TraesCS1A02G142400	2.30711166939418	5.15e-06	chr1A:243160582-243163169(-)	Silicon efflux transporter LSI2 [UniProtKB/Swiss-Prot:Q10SY9]	Os10g0447900	AT1G02260
Up	TraesCS7B02G490800	2.30613457550002	1.30e-05	chr7B:743968036-743971882(+)	ABC transporter G family member 11 [UniProtKB/Swiss-Prot:Q8RXN0]	Os09g0250800	NA
Up	TraesCS6D02G296600	2.30331021189272	4.11e-05	chr6D:408147367-408147870(+)	Non-specific lipid transfer protein-like 1 [UniProtKB/Swiss-Prot:Q6ASY2]	NA	NA
Up	TraesCS4D02G125800	2.30294692225016	2.77e-04	chr4D:110012445-110020604(+)	Protein ZINC INDUCED FACILITATOR-LIKE 1 [UniProtKB/Swiss-Prot:Q94BZ1]	Os12g0133100	AT5G13750
Up	TraesCS3A02G297200	2.30226521357721	3.60e-04	chr3A:531896075-531897487(-)	Peroxidase 2 [UniProtKB/Swiss-Prot:Q9FEQ8]	NA	NA
Up	TraesCS7A02G468300	2.30211133208739	5.61e-03	chr7A:664414699-664414983(-)	Auxin-responsive protein SAUR71 [UniProtKB/Swiss-Prot:Q9SGU2]	Os06g0671150	NA
Up	TraesCS1B02G388300	2.30155046688337	1.84e-04	chr1B:622313111-622313908(+)	Chlorophyll a-b binding protein, chloroplastic [UniProtKB/Swiss-Prot:P04784]	Os01g0600900	AT2G34420
Up	TraesCS7A02G368800	2.29473195642935	1.50e-02	chr7A:542627302-542628020(+)	NA	NA	NA
Up	TraesCS7D02G086600	2.29212526157608	2.13e-03	chr7D:53274665-53275136(-)	NA	Os06g0143100	NA
Up	TraesCS4D02G240400	2.29131589353871	2.92e-02	chr4D:402971191-402972130(+)	High molecular mass early light-inducible protein HV58, chloroplastic [UniProtKB/Swiss-Prot:P14895]	NA	NA
Up	TraesCS2B02G245900	2.29113858516555	2.69e-04	chr2B:250065530-250068633(+)	Glucose-6-phosphate/phosphate translocator 2, chloroplastic [UniProtKB/Swiss-Prot:Q94B38]	Os07g0523965	AT1G61800
Up	TraesCS1D02G239000	2.2895331045944	6.36e-05	chr1D:328797329-328798323(-)	Probable calcium-binding protein CML15 [UniProtKB/Swiss-Prot:Q6L4D4]	Os05g0380900	NA
Up	TraesCS5D02G488700	2.28841468530215	1.19e-02	chr5D:523991850-523993876(-)	Chalcone synthase 2 [UniProtKB/Swiss-Prot:P53415]	Os11g0530600	AT5G13930
Up	TraesCS3A02G365600	2.28759508790934	8.83e-03	chr3A:614708196-614709100(+)	Heme-binding-like protein At3g10130, chloroplastic [UniProtKB/Swiss-Prot:Q9SR77]	Os01g0850900	AT2G37970
Up	TraesCS2A02G107800	2.28440233935826	9.81e-05	chr2A:59941954-59943509(-)	Peroxidase [UniProtKB/Swiss-Prot:Q05855]	Os07g0677500	AT5G05340
Up	TraesCS3B02G400100	2.28303988255511	4.84e-03	chr3B:631661009-631663252(+)	NA	Os01g0855200	AT3G47080
Up	TraesCS1D02G190100	2.27894647031558	6.92e-04	chr1D:262287825-262288532(+)	Probable glutathione S-transferase GSTU6 [UniProtKB/Swiss-Prot:Q06398]	Os10g0529400	NA
Up	TraesCS4A02G442400	2.27878727419765	3.27e-06	chr4A:710393534-710394888(+)	Tricin synthase 1 [UniProtKB/Swiss-Prot:Q9XGP7]	Os08g0498100	AT4G26220
Up	TraesCS4D02G341800	2.27794688636504	6.65e-03	chr4D:498572979-498576397(+)	Flavanone 3-dioxygenase 2 [UniProtKB/Swiss-Prot:Q8W2X5]	Os03g0122300	AT5G24530
Up	TraesCS6D02G234700	2.27475997584785	1.27e-05	chr6D:329080938-329082415(-)	Dehydrin COR410 [UniProtKB/Swiss-Prot:P46524]	Os02g0669100	AT1G76180
Up	TraesCS1D02G391400	2.27436540615761	8.05e-04	chr1D:462154396-462154770(+)	NA	Os05g0555700	NA
Up	TraesCS1B02G061800	2.27323603263829	1.44e-03	chr1B:46873956-46877166(-)	Geraniol 8-hydroxylase [UniProtKB/Swiss-Prot:Q8VWZ7]	Os10g0351200	NA
Up	TraesCS3B02G236600	2.2663148749851	6.05e-05	chr3B:369284103-369286021(+)	Protein CONSERVED IN THE GREEN LINEAGE AND DIATOMS 27, chloroplastic [UniProtKB/Swiss-Prot:Q9FN15]	Os03g0439700	AT5G67370
Up	TraesCS1D02G166600	2.26538187526886	1.48e-05	chr1D:237803442-237806668(-)	Calcium uniporter protein 2, mitochondrial [UniProtKB/Swiss-Prot:O64823]	Os10g0501500	NA
Up	TraesCS2B02G398100	2.26299889091954	1.84e-04	chr2B:565039719-565041781(+)	Phenylalanine ammonia-lyase [UniProtKB/Swiss-Prot:Q43210]	Os04g0518400	AT2G37040
Up	TraesCS6A02G403200	2.26260077578886	1.71e-02	chr6A:610642323-610643128(+)	Wheatwin-1 [UniProtKB/Swiss-Prot:O64392]	Os11g0592000	AT3G04720
Up	TraesCS7D02G030700	2.26138247337712	3.03e-04	chr7D:16153675-16155103(+)	Probable glutathione S-transferase GSTU6 [UniProtKB/Swiss-Prot:Q06398]	NA	NA
Up	TraesCS7B02G196100	2.2610798861286	5.37e-06	chr7B:337125651-337158885(-)	Protein DETOXIFICATION 16 [UniProtKB/Swiss-Prot:Q9FHB6]	Os06g0495500	AT5G52450
Up	TraesCS6B02G186000	2.26048173257588	2.70e-02	chr6B:212158654-212159706(+)	NA	NA	NA
Up	TraesCSU02G144800	2.2604388046357	1.15e-03	chrUn:154629667-154630185(+)	pEARLI1-like lipid transfer protein 2 [UniProtKB/Swiss-Prot:Q9SU34]	NA	NA
Up	TraesCS7D02G161200	2.25874238119244	4.42e-02	chr7D:111114487-111115253(+)	Pathogenesis-related protein PRB1-3 [UniProtKB/Swiss-Prot:P35793]	Os01g0382400	AT2G14610
Up	TraesCS4A02G498000	2.25733395222036	1.54e-02	chr4A:743680277-743680807(-)	Thaumatin-like protein [UniProtKB/Swiss-Prot:P31110]	Os12g0629600	NA
Up	TraesCS2D02G185400	2.25513033332584	1.76e-05	chr2D:130758226-130766773(+)	Putative anthocyanidin reductase [UniProtKB/Swiss-Prot:Q5XLY0]	Os07g0601100	NA
Up	TraesCS5D02G011800	2.25449128466321	3.75e-03	chr5D:6377964-6391459(-)	Cycloartenol synthase [UniProtKB/Swiss-Prot:Q6Z2X6]	Os02g0139700	AT2G07050
Up	TraesCS7A02G309600	2.25107604698193	3.23e-05	chr7A:437609035-437611135(+)	Purine-uracil permease NCS1 [UniProtKB/Swiss-Prot:Q9LZD0]	Os02g0666700	AT5G03555
Up	TraesCS2A02G084800	2.24607947736249	1.70e-03	chr2A:38912335-38915575(-)	Omega-3 fatty acid desaturase, chloroplastic [UniProtKB/Swiss-Prot:P48619]	Os07g0693800	AT5G05580
Up	TraesCS2B02G096000	2.24420540765381	1.11e-04	chr2B:56038858-56042012(-)	Serine/threonine-protein kinase PBL27 [UniProtKB/Swiss-Prot:Q1PDV6]	Os07g0695300	AT5G02800
Up	TraesCS5B02G076100	2.24188184215318	1.46e-03	chr5B:91108881-91109198(+)	Putative lipid-transfer protein DIR1 [UniProtKB/Swiss-Prot:Q8W453]	NA	NA
Up	TraesCSU02G069500	2.24112368827579	2.70e-02	chrUn:60374360-60375215(+)	NA	NA	NA
Up	TraesCS2D02G280100	2.23850598043768	5.90e-04	chr2D:351981513-351983269(-)	Transcription factor BHLH156 [UniProtKB/Swiss-Prot:A0A0N7KIY3]	Os04g0381700	NA
Up	TraesCS2D02G273600	2.2365635708239	5.49e-03	chr2D:340510804-340513534(+)	IN2-2 protein [UniProtKB/Swiss-Prot:P49249]	Os04g0338000	AT1G60710
Up	TraesCS2A02G396000	2.23361603129926	7.56e-05	chr2A:649502331-649505512(+)	Ferric reduction oxidase 2 [UniProtKB/Swiss-Prot:P92949]	Os04g0578600	NA
Up	TraesCS3A02G286100	2.23195775250864	5.03e-04	chr3A:514493870-514495635(-)	Senescence/dehydration-associated protein At4g35985, chloroplastic [UniProtKB/Swiss-Prot:F4JNX2]	Os01g0723100	NA
Up	TraesCS5B02G224900	2.22925761274003	2.26e-04	chr5B:400521750-400523773(+)	Protein SRG1 [UniProtKB/Swiss-Prot:Q39224]	Os02g0280700	NA
Up	TraesCS2D02G418600	2.22702526874644	3.88e-04	chr2D:533028528-533029976(-)	Fruit bromelain [UniProtKB/Swiss-Prot:O23791]	NA	NA
Up	TraesCS1D02G232700	2.22644444252601	4.39e-05	chr1D:321271006-321275128(+)	Beta-glucosidase 22 [UniProtKB/Swiss-Prot:Q60DX8]	Os05g0366600	AT1G02850
Up	TraesCS1B02G203400	2.22387965584017	3.15e-04	chr1B:365689472-365690275(+)	Protein CDI [UniProtKB/Swiss-Prot:Q9XIP8]	Os10g0516400	AT1G64980
Up	TraesCS1D02G050000	2.2224894310205	1.15e-04	chr1D:30107453-30108407(-)	Non-specific lipid-transfer protein-like protein At2g13820 [UniProtKB/Swiss-Prot:Q9ZQI8]	NA	NA
Up	TraesCS3B02G055700	2.22205528974789	8.24e-05	chr3B:29415739-29418921(-)	LEAF RUST 10 DISEASE-RESISTANCE LOCUS RECEPTOR-LIKE PROTEIN KINASE-like 2.5 [UniProtKB/Swiss-Prot:F4HQ20]	Os01g0137950	NA
Up	TraesCS1D02G007100	2.22204087331524	3.10e-02	chr1D:3471316-3473598(-)	Very-long-chain aldehyde decarbonylase GL1-10 [UniProtKB/Swiss-Prot:Q9AV39]	Os10g0545200	AT4G12110
Up	TraesCS2A02G110300	2.22132813194417	3.60e-03	chr2A:62221862-62222392(-)	Thaumatin-like protein [UniProtKB/Swiss-Prot:P31110]	Os12g0629600	NA
Up	TraesCS5A02G392700	2.22040802382412	1.38e-02	chr5A:588756226-588762195(+)	ABC transporter B family member 25 [UniProtKB/Swiss-Prot:Q9FNU2]	Os03g0755100	AT5G39040
Up	TraesCS4A02G218400	2.21892143063945	6.75e-03	chr4A:520125033-520128361(+)	Very-long-chain aldehyde decarbonylase GL1-10 [UniProtKB/Swiss-Prot:Q9AV39]	Os03g0108500	AT4G22756
Up	TraesCS5A02G307200	2.21865544113823	3.48e-05	chr5A:519903856-519906212(+)	Serine carboxypeptidase-like 18 [UniProtKB/Swiss-Prot:Q9C7Z9]	Os10g0101200	NA
Up	TraesCS6A02G097400	2.21081654651721	1.92e-05	chr6A:64504890-64507230(-)	Tryptamine 5-hydroxylase [UniProtKB/Swiss-Prot:Q2QUC5]	Os12g0268000	NA
Up	TraesCS5D02G165000	2.20823847954872	1.54e-03	chr5D:256699987-256700800(-)	NA	Os09g0109600	NA
Up	TraesCS5B02G054200	2.20808018224558	1.99e-05	chr5B:59165228-59170277(-)	NAC domain-containing protein 21/22 [UniProtKB/Swiss-Prot:Q84TE6]	Os12g0610600	NA
Up	TraesCS2A02G439400	2.20746574761187	5.97e-03	chr2A:690738032-690740377(+)	Ubiquinol oxidase 1a, mitochondrial [UniProtKB/Swiss-Prot:O82807]	Os04g0600200	AT3G22370
Up	TraesCS4B02G271800	2.20618119801269	2.03e-02	chr4B:548120571-548121433(+)	Uclacyanin 1 [UniProtKB/Swiss-Prot:O82081]	NA	NA
Up	TraesCS2B02G336900	2.20473283583127	9.86e-05	chr2B:481118783-481125237(+)	NA	Os04g0450600	NA
Up	TraesCS5D02G011900	2.2022910118804	1.49e-03	chr5D:6444885-6450213(+)	3beta-hydroxysteroid-dehydrogenase/decarboxylase isoform 1 [UniProtKB/Swiss-Prot:Q9FX01]	Os03g0404800	NA
Up	TraesCS3D02G478200	2.19971615910004	1.04e-03	chr3D:577892417-577894063(+)	Glucan endo-1,3-beta-glucosidase GII [UniProtKB/Swiss-Prot:P15737]	Os01g0947000	NA
Up	TraesCS4A02G107100	2.1989672404102	4.09e-03	chr4A:122735681-122736278(-)	Low temperature-induced protein lt101.1 [UniProtKB/Swiss-Prot:P68179]	Os03g0286900	AT2G38905
Up	TraesCS5D02G446800	2.19832702014266	9.62e-03	chr5D:496956859-496957660(+)	Pathogenesis-related protein PRMS [UniProtKB/Swiss-Prot:Q00008]	Os07g0129200	AT3G19690
Up	TraesCS6A02G001200	2.19803675658093	7.93e-04	chr6A:734214-735473(-)	Protein LIAT1 [UniProtKB/Swiss-Prot:Q6ZQX7]	NA	NA
Up	TraesCS4D02G142000	2.19445166200821	3.17e-03	chr4D:127155202-127156292(+)	Xylanase inhibitor protein 1 [UniProtKB/Swiss-Prot:Q8L5C6]	Os11g0701600	NA
Up	TraesCS7B02G301400	2.19249873310712	6.14e-04	chr7B:538222652-538226798(-)	Probable methionine--tRNA ligase [UniProtKB/Swiss-Prot:Q9ZTS1]	Os10g0400100	AT4G13780
Up	TraesCS6B02G179900	2.18916092560871	6.21e-04	chr6B:200004962-200010413(-)	Probable 4-coumarate--CoA ligase 3 [UniProtKB/Swiss-Prot:Q6ETN3]	Os02g0177600	AT1G51680
Up	TraesCS6B02G128200	2.18909857118586	5.00e-03	chr6B:123829736-123836519(+)	Acyltransferase-like protein At1g54570, chloroplastic [UniProtKB/Swiss-Prot:Q9ZVN2]	Os01g0361500	NA
Up	TraesCS3A02G483100	2.18758000942639	3.78e-03	chr3A:713622221-713623907(-)	Glucan endo-1,3-beta-glucosidase GII [UniProtKB/Swiss-Prot:P15737]	Os01g0947000	NA
Up	TraesCS3A02G125200	2.18186302906877	5.85e-04	chr3A:100880788-100882863(-)	UDP-glycosyltransferase 73D1 [UniProtKB/Swiss-Prot:Q9SCP6]	Os01g0176200	NA
Up	TraesCS7B02G350000	2.18112036312919	4.85e-04	chr7B:607280579-607282246(+)	Crocetin glucosyltransferase, chloroplastic [UniProtKB/Swiss-Prot:F8WKW0]	NA	NA
Up	TraesCS2A02G220400	2.18085014411286	6.06e-03	chr2A:208109253-208111549(+)	Glucose-6-phosphate/phosphate translocator 2, chloroplastic [UniProtKB/Swiss-Prot:Q94B38]	Os07g0523600	AT1G61800
Up	TraesCS1D02G271500	2.17893217831807	1.19e-03	chr1D:365965396-365988557(+)	Cysteine-rich receptor-like protein kinase 5 [UniProtKB/Swiss-Prot:Q9C5S8]	Os05g0436100	NA
Up	TraesCS5D02G568100	2.17865364768924	2.15e-03	chr5D:565306932-565317245(-)	Putative cysteine-rich receptor-like protein kinase 35 [UniProtKB/Swiss-Prot:Q9LDQ3]	Os04g0197200	NA
Up	TraesCS4D02G066400	2.17838394482352	5.18e-03	chr4D:41074366-41075082(+)	NA	Os03g0736900	NA
Up	TraesCS1D02G230300	2.17755157925196	1.45e-05	chr1D:318497114-318498351(-)	RING-H2 finger protein ATL2 [UniProtKB/Swiss-Prot:Q8L9T5]	Os05g0360400	AT2G47560
Up	TraesCS1D02G315000	2.17507708128093	4.24e-02	chr1D:410471429-410472367(-)	High molecular mass early light-inducible protein HV58, chloroplastic [UniProtKB/Swiss-Prot:P14895]	NA	NA
Up	TraesCS1B02G100100	2.17428294754103	1.70e-04	chr1B:108209953-108210922(-)	Hydrophobic protein LTI6B [UniProtKB/Swiss-Prot:Q0DKW8]	Os05g0122700	AT3G05880
Up	TraesCS2B02G533500	2.17349896873925	5.64e-03	chr2B:729877980-729878189(+)	NA	NA	NA
Up	TraesCS4A02G107000	2.17272430972603	4.44e-05	chr4A:122627022-122627745(-)	Low temperature-induced protein lt101.2 [UniProtKB/Swiss-Prot:Q9ARD5]	Os03g0286900	AT2G38905
Up	TraesCS5A02G445700	2.17233351809116	1.17e-03	chr5A:625732514-625738763(-)	Wall-associated receptor kinase 2 [UniProtKB/Swiss-Prot:Q9LMP1]	Os03g0821900	NA
Up	TraesCS3A02G455900	2.17216383418907	4.61e-03	chr3A:693336013-693338027(-)	Esterase PIR7B [UniProtKB/Swiss-Prot:Q0JG99]	Os01g0934800	NA
Up	TraesCS6D02G320200	2.17181625890137	1.05e-04	chr6D:428417072-428418723(+)	Ribonuclease 1 [UniProtKB/Swiss-Prot:P42813]	Os08g0434100	AT2G02990
Up	TraesCS7D02G309200	2.17107593679127	2.42e-03	chr7D:392262982-392266693(-)	Lysine histidine transporter 1 [UniProtKB/Swiss-Prot:Q9FKS8]	Os08g0127100	AT1G67640
Up	TraesCS5A02G379800	2.17061967632839	1.43e-05	chr5A:577707760-577709656(+)	NA	Os03g0739700	NA
Up	TraesCS3B02G555800	2.16627237312781	6.75e-03	chr3B:789226671-789230631(+)	Cysteine-rich receptor-like protein kinase 25 [UniProtKB/Swiss-Prot:Q9M0X5]	Os01g0366300	NA
Up	TraesCS7A02G118900	2.16458027872048	8.45e-05	chr7A:76498276-76504576(-)	ABC transporter C family member 10 [UniProtKB/Swiss-Prot:Q9LYS2]	Os06g0158900	AT3G59140
Up	TraesCS5D02G302600	2.16304500206516	4.36e-05	chr5D:398768614-398773752(-)	Beta-glucosidase 31 [UniProtKB/Swiss-Prot:B7F7K7]	Os09g0511600	NA
Up	TraesCS3A02G288600	2.1627526403838	4.82e-06	chr3A:516790141-516791044(+)	NA	NA	NA
Up	TraesCS3D02G134800	2.16262937101504	3.79e-04	chr3D:93612865-93613492(+)	NA	NA	NA
Up	TraesCS3A02G517100	2.16201503783949	4.79e-02	chr3A:734151921-734152833(+)	Wheatwin-1 [UniProtKB/Swiss-Prot:O64392]	Os11g0592000	AT3G04720
Up	TraesCS6A02G350500	2.16124058701688	3.09e-02	chr6A:582264726-582266027(+)	Dehydrin DHN4 [UniProtKB/Swiss-Prot:P12949]	NA	NA
Up	TraesCS4D02G311500	2.15685381025411	1.32e-02	chr4D:477911944-477913392(+)	7-deoxyloganetin glucosyltransferase [UniProtKB/Swiss-Prot:F8WKW1]	Os02g0755900	AT1G22360
Up	TraesCS1A02G166600	2.15651622968449	1.17e-02	chr1A:299424945-299426015(-)	NA	Os10g0490900	AT2G15220
Up	TraesCS1D02G147000	2.15638960791334	6.22e-03	chr1D:203284247-203292828(+)	Acyltransferase-like protein At1g54570, chloroplastic [UniProtKB/Swiss-Prot:Q9ZVN2]	Os01g0362100	AT1G54570
Up	TraesCS5A02G003700	2.15376812134826	9.28e-04	chr5A:2615782-2617551(-)	AAA-ATPase ASD, mitochondrial [UniProtKB/Swiss-Prot:Q9FLD5]	Os12g0639200	AT5G40010
Up	TraesCS3A02G137200	2.15260656119541	2.39e-05	chr3A:114433342-114435040(+)	NA	NA	NA
Up	TraesCS1D02G210100	2.15157370099075	5.70e-03	chr1D:296167616-296171013(-)	NA	Os02g0829500	AT4G33540
Up	TraesCS5A02G217300	2.1457224096118	2.13e-03	chr5A:434134796-434136808(+)	AAA-ATPase At5g57480 [UniProtKB/Swiss-Prot:Q9FKM3]	Os09g0432300	AT5G57480
Up	TraesCS7B02G212500	2.14546045085892	4.60e-04	chr7B:388596011-388599653(-)	Lysine histidine transporter 1 [UniProtKB/Swiss-Prot:Q9FKS8]	Os08g0127100	AT1G67640
Up	TraesCS7A02G521600	2.14447672997393	3.16e-04	chr7A:705293678-705296799(+)	NA	Os06g0642650	NA
Up	TraesCSU02G009400	2.14428946812223	1.17e-02	chrUn:12635252-12637118(-)	Cysteine-rich receptor-like protein kinase 26 [UniProtKB/Swiss-Prot:Q9T0J1]	NA	NA
Up	TraesCSU02G165500	2.14356949143967	4.33e-04	chrUn:240848801-240849364(+)	Fruit bromelain [UniProtKB/Swiss-Prot:O23791]	NA	NA
Up	TraesCS5D02G488900	2.1424054304309	5.50e-03	chr5D:524259452-524261298(+)	Tricetin 3',4',5'-O-trimethyltransferase [UniProtKB/Swiss-Prot:Q38J50]	Os08g0157500	AT5G54160
Up	TraesCS5B02G291100	2.14193097452536	9.56e-05	chr5B:476808107-476812428(-)	Acyltransferase-like protein At1g54570, chloroplastic [UniProtKB/Swiss-Prot:Q9ZVN2]	Os09g0509500	AT3G26840
Up	TraesCS5D02G012100	2.14046877479912	2.94e-04	chr5D:6479893-6480768(-)	Obtusifoliol 14-alpha demethylase [UniProtKB/Swiss-Prot:P93846]	Os05g0416400	AT1G11680
Up	TraesCS4A02G142700	2.13950733768809	1.95e-04	chr4A:231019423-231020468(+)	Protein LURP-one-related 11 [UniProtKB/Swiss-Prot:Q9LUM1]	NA	NA
Up	TraesCS4A02G318300	2.13832519743258	1.78e-03	chr4A:607270941-607274199(-)	Receptor-like protein EIX2 [UniProtKB/Swiss-Prot:Q6JN46]	Os04g0534166	NA
Up	TraesCS2D02G349000	2.13616327338098	6.47e-04	chr2D:446726800-446727917(-)	Chitinase 5 [UniProtKB/Swiss-Prot:Q7Y1Z0]	Os04g0494100	AT3G54420
Up	TraesCS3D02G020600	2.13560006404216	5.83e-04	chr3D:6967976-6969806(+)	GDSL esterase/lipase At3g26430 [UniProtKB/Swiss-Prot:Q9LIN2]	Os07g0586100	AT3G26430
Up	TraesCS6A02G344000	2.13494652017912	2.05e-03	chr6A:578055666-578070932(+)	Alpha-aminoadipic semialdehyde synthase [UniProtKB/Swiss-Prot:Q9SMZ4]	Os02g0783700	AT4G33150
Up	TraesCS3D02G262200	2.13482799959135	1.50e-04	chr3D:363855681-363868487(+)	LEAF RUST 10 DISEASE-RESISTANCE LOCUS RECEPTOR-LIKE PROTEIN KINASE-like 1.2 [UniProtKB/Swiss-Prot:P0C5E2]	Os01g0689900	AT1G66880
Up	TraesCS1A02G186800	2.13428840585144	2.84e-03	chr1A:337775914-337777000(-)	Probable glutathione S-transferase GSTU6 [UniProtKB/Swiss-Prot:Q06398]	Os10g0528900	NA
Up	TraesCS4A02G219700	2.13313582515574	9.32e-04	chr4A:521917748-521920022(-)	NAC domain-containing protein 71 [UniProtKB/Swiss-Prot:Q53NF7]	Os11g0184900	AT1G77450
Up	TraesCS7B02G270400	2.1315656394743	3.80e-03	chr7B:495717811-495721991(+)	Solute carrier family 40 member 1 [UniProtKB/Swiss-Prot:Q5Z922]	Os06g0560000	AT2G38460
Up	TraesCS3B02G529700	2.13116509970388	3.14e-02	chr3B:771170728-771172667(+)	Glucan endo-1,3-beta-glucosidase GII [UniProtKB/Swiss-Prot:P15737]	Os01g0947000	NA
Up	TraesCS3D02G107400	2.13102086093879	4.39e-05	chr3D:60006220-60007087(-)	Monothiol glutaredoxin-S2 [UniProtKB/Swiss-Prot:Q5SMY5]	Os01g0194600	AT5G11930
Up	TraesCS1D02G391900	2.13010725430666	5.00e-03	chr1D:462300718-462301781(+)	Tropinone reductase homolog At5g06060 [UniProtKB/Swiss-Prot:Q9LHT0]	Os11g0654400	AT5G06060
Up	TraesCS5B02G083600	2.13004240609286	1.17e-03	chr5B:105710162-105713902(+)	Probable inactive purple acid phosphatase 1 [UniProtKB/Swiss-Prot:Q9LMX4]	Os12g0576600	AT1G13750
Up	TraesCS2A02G107000	2.12822805576124	1.92e-04	chr2A:59322641-59323999(-)	CBL-interacting protein kinase 2 [UniProtKB/Swiss-Prot:Q7X996]	Os07g0678600	AT2G40580
Up	TraesCS2B02G369000	2.12637785477015	5.19e-03	chr2B:526669706-526671012(-)	Chitinase 4 [UniProtKB/Swiss-Prot:O04138]	Os04g0493400	AT2G43590
Up	TraesCS5D02G488600	2.12563007977087	1.14e-02	chr5D:523938040-523940039(-)	Chalcone synthase 2 [UniProtKB/Swiss-Prot:P53415]	Os11g0530600	AT5G13930
Up	TraesCS2A02G016700	2.1223416342402	1.81e-04	chr2A:7741495-7743214(+)	NA	NA	NA
Up	TraesCS6A02G321300	2.12174016408867	4.82e-05	chr6A:555737374-555738597(+)	NA	Os02g0762600	NA
Up	TraesCS5A02G306200	2.1203703326259	1.38e-04	chr5A:515494843-515496141(-)	Transcription factor MYC2 [UniProtKB/Swiss-Prot:Q39204]	Os09g0519100	NA
Up	TraesCS7B02G370000	2.11936376638468	4.78e-05	chr7B:634833900-634836802(-)	Glutathione S-transferase [UniProtKB/Swiss-Prot:O04437]	Os12g0210200	AT2G02380
Up	TraesCS7A02G364800	2.1174503023127	5.10e-03	chr7A:538806999-538808041(-)	NA	NA	NA
Up	TraesCS5D02G233800	2.1137063635557	1.05e-04	chr5D:341053422-341054840(+)	2-oxoglutarate-dependent dioxygenase 11 [UniProtKB/Swiss-Prot:Q94LP4]	NA	NA
Up	TraesCS2D02G348900	2.10971124337151	7.56e-04	chr2D:446696122-446697252(-)	Chitinase 5 [UniProtKB/Swiss-Prot:Q7Y1Z0]	Os04g0494100	AT3G54420
Up	TraesCS2A02G048600	2.10941414031737	2.03e-03	chr2A:18833526-18835131(+)	Putative methyltransferase DDB_G0268948 [UniProtKB/Swiss-Prot:Q55EX9]	NA	AT2G41380
Up	TraesCS5D02G218400	2.10846683642745	5.17e-03	chr5D:327467417-327474098(+)	Aldehyde dehydrogenase family 7 member A1 [UniProtKB/Swiss-Prot:Q9ZPB7]	Os09g0440300	AT1G54100
Up	TraesCS1D02G414700	2.1073180153363	1.09e-04	chr1D:474443065-474444523(+)	Iron-sulfur cluster assembly protein 1 [UniProtKB/Swiss-Prot:Q8LR34]	Os05g0568100	AT4G22220
Up	TraesCS7D02G020900	2.10479886176952	2.11e-04	chr7D:9377754-9379481(+)	Benzyl alcohol O-benzoyltransferase [UniProtKB/Swiss-Prot:Q8GT20]	NA	NA
Up	TraesCS4A02G017400	2.10431187461905	5.61e-05	chr4A:11676594-11678578(-)	Patatin-like protein 2 [UniProtKB/Swiss-Prot:O48723]	Os08g0476900	AT2G26560
Up	TraesCS2B02G602700	2.10220261588375	1.23e-03	chr2B:785036132-785037578(+)	NA	Os04g0685700	NA
Up	TraesCS2B02G298200	2.09941351702234	1.58e-04	chr2B:417643611-417646054(+)	NA	Os04g0380200	AT3G01860
Up	TraesCS5B02G557100	2.09932474975266	1.09e-04	chr5B:705133150-705140071(+)	Beta-fructofuranosidase, insoluble isoenzyme 4 [UniProtKB/Swiss-Prot:Q5JJV0]	Os01g0966700	NA
Up	TraesCS7B02G016500	2.09867846915598	2.77e-04	chr7B:14063107-14072046(-)	ABC transporter C family member 10 [UniProtKB/Swiss-Prot:Q9LYS2]	Os06g0158900	AT3G59140
Up	TraesCS2D02G347300	2.09734405610193	1.17e-04	chr2D:445396017-445397519(+)	B-box zinc finger protein 24 [UniProtKB/Swiss-Prot:Q96288]	Os04g0493000	AT1G06040
Up	TraesCS6B02G328600	2.097313410468	1.15e-04	chr6B:578396567-578406352(-)	MACPF domain-containing protein At1g14780 [UniProtKB/Swiss-Prot:Q8L612]	Os02g0736300	AT1G14780
Up	TraesCS3D02G361500	2.09443137975895	1.70e-02	chr3D:475121723-475124337(+)	NA	Os01g0855200	AT3G47080
Up	TraesCS2A02G137700	2.09359640061868	2.14e-04	chr2A:83639321-83647875(-)	NA	Os07g0654450	NA
Up	TraesCS5B02G504200	2.09102947188962	7.89e-04	chr5B:670305024-670305619(+)	NA	NA	NA
Up	TraesCS2A02G161200	2.09000409619402	1.68e-02	chr2A:113309228-113312068(-)	Trehalose 6-phosphate phosphatase RA3 [UniProtKB/Swiss-Prot:Q1W5S8]	Os07g0624600	AT4G39770
Up	TraesCS4A02G316100	2.08978072162816	7.20e-06	chr4A:606335446-606340512(+)	NA	NA	NA
Up	TraesCS3D02G279800	2.08977747381046	1.19e-02	chr3D:388324198-388325981(-)	Anthocyanidin 5,3-O-glucosyltransferase [UniProtKB/Swiss-Prot:Q4R1I9]	Os01g0734600	AT3G16520
Up	TraesCS1B02G194700	2.08901282358372	2.26e-03	chr1B:349595182-349596291(-)	Probable glutathione S-transferase GSTU6 [UniProtKB/Swiss-Prot:Q06398]	Os10g0528900	NA
Up	TraesCS1D02G189800	2.08871769682762	8.58e-04	chr1D:262036136-262037287(+)	Probable glutathione S-transferase GSTU6 [UniProtKB/Swiss-Prot:Q06398]	Os10g0528900	NA
Up	TraesCS7D02G418200	2.08755278125357	4.28e-05	chr7D:537672275-537677550(-)	Wall-associated receptor kinase 5 [UniProtKB/Swiss-Prot:Q9LMN7]	Os06g0706600	NA
Up	TraesCS4D02G359800	2.08620399285286	3.91e-03	chr4D:507005481-507007335(+)	Tryptamine benzoyltransferase 1 [UniProtKB/Swiss-Prot:Q2R0K3]	Os03g0185700	NA
Up	TraesCS5A02G004900	2.08573037666317	4.03e-03	chr5A:3281861-3294536(+)	Cycloartenol synthase [UniProtKB/Swiss-Prot:Q6Z2X6]	Os02g0139700	AT2G07050
Up	TraesCS5D02G012200	2.08519740313729	2.52e-04	chr5D:6480923-6481459(-)	Obtusifoliol 14-alpha demethylase [UniProtKB/Swiss-Prot:P93846]	NA	NA
Up	TraesCS2D02G163900	2.0829041210903	1.40e-05	chr2D:108920161-108922654(+)	Transcription factor BHLH062 [UniProtKB/Swiss-Prot:Q69V10]	Os07g0628500	NA
Up	TraesCS6D02G170900	2.0811016487478	7.75e-05	chr6D:157450623-157452148(-)	Cytochrome P450 89A9 [UniProtKB/Swiss-Prot:Q9SRQ1]	Os02g0108800	NA
Up	TraesCS4A02G441900	2.08071687777318	5.92e-03	chr4A:710173635-710174946(-)	NA	NA	NA
Up	TraesCS2D02G438200	2.07967661300977	4.10e-04	chr2D:547774706-547775026(-)	Putative lipid-transfer protein DIR1 [UniProtKB/Swiss-Prot:Q8W453]	NA	NA
Up	TraesCS3D02G439200	2.07730038658243	1.34e-03	chr3D:549623291-549628498(+)	Potassium transporter 5 [UniProtKB/Swiss-Prot:Q5JK32]	Os01g0930400	AT4G13420
Up	TraesCS1D02G355100	2.07524874948979	4.21e-02	chr1D:439874401-439874942(-)	Wheatwin-1 [UniProtKB/Swiss-Prot:O64392]	Os11g0592000	AT3G04720
Up	TraesCS5A02G319900	2.07398738292522	6.60e-06	chr5A:533071317-533073464(-)	Protein STAY-GREEN, chloroplastic [UniProtKB/Swiss-Prot:Q652K1]	Os09g0532000	AT4G22920
Up	TraesCS7B02G175300	2.07162814526245	1.41e-03	chr7B:246505474-246508663(-)	Monodehydroascorbate reductase 4, cytosolic [UniProtKB/Swiss-Prot:Q6ZJ08]	Os08g0557600	AT5G03630
Up	TraesCS7D02G190600	2.07088551422528	1.41e-02	chr7D:146090651-146092518(+)	UDP-glycosyltransferase 73C5 [UniProtKB/Swiss-Prot:Q9ZQ94]	Os06g0271000	NA
Up	TraesCS5A02G535600	2.06971913827283	1.43e-03	chr5A:692179351-692179782(-)	Cortical cell-delineating protein [UniProtKB/Swiss-Prot:Q01595]	Os03g0103100	AT1G12100
Up	TraesCS5B02G442600	2.06917540823708	2.20e-03	chr5B:615736560-615737060(+)	Pathogenesis-related protein 1 [UniProtKB/Swiss-Prot:Q05968]	Os07g0129200	AT3G19690
Up	TraesCS2D02G047500	2.06745483801134	1.78e-03	chr2D:17452475-17454241(+)	Putative methyltransferase DDB_G0268948 [UniProtKB/Swiss-Prot:Q55EX9]	NA	AT2G41380
Up	TraesCS4A02G401300	2.06399340300657	5.11e-03	chr4A:675283030-675285827(-)	Phenylalanine ammonia-lyase [UniProtKB/Swiss-Prot:Q43210]	Os04g0518400	AT3G53260
Up	TraesCS4B02G226700	2.06023714830392	2.13e-04	chr4B:473866797-473868871(+)	UDP-glycosyltransferase 83A1 [UniProtKB/Swiss-Prot:Q9SGA8]	NA	NA
Up	TraesCS3A02G516200	2.05910480454377	1.64e-03	chr3A:733922304-733925895(-)	NA	Os01g0965900	AT5G04830
Up	TraesCS3D02G320700	2.05901041576564	4.52e-05	chr3D:433740330-433744280(+)	Subtilisin-like protease SBT3.8 [UniProtKB/Swiss-Prot:Q9SZY3]	Os01g0795400	NA
Up	TraesCS2D02G037200	2.05801901382488	2.90e-05	chr2D:13838060-13838985(-)	NA	Os04g0105200	NA
Up	TraesCS1B02G317500	2.05506788468608	5.43e-05	chr1B:542578994-542580037(-)	Chlorophyll a-b binding protein 3C, chloroplastic [UniProtKB/Swiss-Prot:P07369]	Os01g0720500	AT2G34430
Up	TraesCS2A02G157800	2.05460108908341	5.47e-06	chr2A:104868240-104871017(+)	Transcription factor BHLH062 [UniProtKB/Swiss-Prot:Q69V10]	Os07g0628500	NA
Up	TraesCS4B02G364800	2.05303065300289	6.01e-04	chr4B:652993859-653002438(-)	Transcription factor bHLH35 [UniProtKB/Swiss-Prot:Q2HIV9]	NA	NA
Up	TraesCS6B02G041200	2.0526247751435	2.88e-04	chr6B:25554365-25558336(-)	Subtilisin-like protease SBT3.8 [UniProtKB/Swiss-Prot:Q9SZY3]	Os01g0794800	NA
Up	TraesCS3A02G084400	2.05247797006631	3.23e-06	chr3A:54658038-54660059(-)	Probable bifunctional methylthioribulose-1-phosphate dehydratase/enolase-phosphatase E1 [UniProtKB/Swiss-Prot:B8BKI7]	Os01g0101200	NA
Up	TraesCS1D02G048300	2.05189479494172	5.01e-04	chr1D:28213691-28216242(-)	Labd-13Z-ene-9,15,16-triol synthase, chloroplastic [UniProtKB/Swiss-Prot:A0A2K9RG08]	Os10g0351200	NA
Up	TraesCS1A02G168600	2.05148887601964	8.12e-03	chr1A:301196754-301200037(-)	Calcium uniporter protein 2, mitochondrial [UniProtKB/Swiss-Prot:O64823]	Os10g0501500	NA
Up	TraesCS5D02G261000	2.05110963930174	8.88e-04	chr5D:367412925-367419753(-)	Cellulose synthase-like protein E6 [UniProtKB/Swiss-Prot:Q651X6]	Os09g0478300	NA
Up	TraesCS5D02G182600	2.05068060632439	6.11e-05	chr5D:283489428-283493808(-)	Glucose-1-phosphate adenylyltransferase small subunit 1, chloroplastic/amyloplastic [UniProtKB/Swiss-Prot:Q69T99]	Os09g0298200	AT5G48300
Up	TraesCS5D02G564000	2.04987555018489	1.63e-04	chr5D:562719756-562726926(+)	ABC transporter G family member 48 [UniProtKB/Swiss-Prot:Q8GU84]	Os02g0318450	AT1G66950
Up	TraesCS5B02G557300	2.04937302800598	1.76e-05	chr5B:705256012-705260890(+)	Beta-fructofuranosidase, insoluble isoenzyme 4 [UniProtKB/Swiss-Prot:Q5JJV0]	Os01g0966700	NA
Up	TraesCS3A02G105300	2.04907435402118	2.04e-04	chr3A:69098083-69100290(+)	Monothiol glutaredoxin-S2 [UniProtKB/Swiss-Prot:Q5SMY5]	Os01g0194600	AT5G11930
Up	TraesCS6D02G051700	2.04213887329834	2.05e-03	chr6D:24577921-24580588(-)	NA	NA	NA
Up	TraesCS6D02G085100	2.03988691609341	7.56e-04	chr6D:50671903-50673893(+)	Tryptamine 5-hydroxylase [UniProtKB/Swiss-Prot:Q2QUC5]	Os12g0268000	NA
Up	TraesCS5A02G447200	2.03930499564929	2.98e-04	chr5A:626966026-626975963(-)	ABC transporter G family member 48 [UniProtKB/Swiss-Prot:Q8GU84]	Os02g0318500	AT2G37280
Up	TraesCS4D02G201300	2.03920302334536	7.26e-04	chr4D:348303886-348306659(+)	Protein IN2-1 homolog B [UniProtKB/Swiss-Prot:Q8H8U5]	Os03g0283100	AT5G02790
Up	TraesCS4A02G404500	2.03780801722078	9.59e-04	chr4A:678127054-678131552(+)	Protein DETOXIFICATION 27 [UniProtKB/Swiss-Prot:Q9FKQ1]	Os03g0188100	AT5G65380
Up	TraesCS5B02G399800	2.03774678267725	1.38e-03	chr5B:577226107-577229122(+)	UDP-glucose 6-dehydrogenase 4 [UniProtKB/Swiss-Prot:Q2QS14]	Os03g0757900	AT3G29360
Up	TraesCS3B02G455200	2.0368630063649	1.54e-02	chr3B:696788089-696788403(-)	NA	Os01g0914100	NA
Up	TraesCS2B02G187700	2.0336789445239	6.26e-03	chr2B:163231279-163232388(-)	Leucine-rich repeat extensin-like protein 3 [UniProtKB/Swiss-Prot:Q9T0K5]	Os07g0568700	AT5G10020
Up	TraesCS6B02G312200	2.03256209869512	3.10e-03	chr6B:559355447-559357265(+)	Aspartyl protease family protein At5g10770 [UniProtKB/Swiss-Prot:Q8S9J6]	Os02g0720600	NA
Up	TraesCS1A02G431300	2.03036680341995	1.77e-02	chr1A:583587305-583587663(-)	NA	NA	NA
Up	TraesCS3D02G357200	2.03034863931996	3.12e-04	chr3D:469479590-469486268(+)	Delta-1-pyrroline-5-carboxylate synthase 2 [UniProtKB/Swiss-Prot:Q941T1]	Os01g0848200	AT2G39800
Up	TraesCS2D02G540300	2.02939475853771	4.28e-03	chr2D:620193519-620194659(+)	Heavy metal-associated isoprenylated plant protein 39 [UniProtKB/Swiss-Prot:O03982]	Os04g0667600	NA
Up	TraesCS4A02G114000	2.02887352090483	5.74e-04	chr4A:138313110-138314160(-)	Uncharacterized protein At5g01610 [UniProtKB/Swiss-Prot:Q9M015]	Os03g0297000	AT5G37070
Up	TraesCS6B02G095200	2.02715871851326	3.13e-04	chr6B:71308235-71309436(-)	Ubiquitin-conjugating enzyme E2 28 [UniProtKB/Swiss-Prot:Q94F47]	Os02g0120600	AT2G16740
Up	TraesCS7B02G262300	2.02677907152344	6.05e-04	chr7B:483328732-483329233(-)	NA	NA	NA
Up	TraesCS5D02G140900	2.02522615499908	2.61e-02	chr5D:224760012-224761795(-)	Crocetin glucosyltransferase, chloroplastic [UniProtKB/Swiss-Prot:F8WKW0]	Os11g0145200	NA
Up	TraesCS7B02G411800	2.02430850055942	1.50e-04	chr7B:680095492-680097691(+)	Patatin-like protein 1 [UniProtKB/Swiss-Prot:B8AQW7]	Os08g0476900	AT2G26560
Up	TraesCS1A02G287000	2.0241008264308	6.91e-04	chr1A:483861632-483862357(+)	NA	Os05g0461600	NA
Up	TraesCS7B02G490600	2.0210616587394	2.24e-03	chr7B:743858691-743866456(-)	Fatty acyl-CoA reductase 1 [UniProtKB/Swiss-Prot:Q39152]	NA	NA
Up	TraesCS2A02G317800	2.01746541430122	1.38e-04	chr2A:543156929-543157946(+)	NA	Os04g0450000	NA
Up	TraesCS4D02G325500	2.01564933055386	6.25e-04	chr4D:485536885-485539970(+)	L-type lectin-domain containing receptor kinase IX.1 [UniProtKB/Swiss-Prot:Q9LXA5]	Os03g0132900	NA
Up	TraesCS3D02G415400	2.01470041625861	7.10e-03	chr3D:527135956-527136260(+)	NA	Os01g0914100	NA
Up	TraesCS3B02G123700	2.01458232373567	9.16e-05	chr3B:96070748-96071587(+)	Monothiol glutaredoxin-S2 [UniProtKB/Swiss-Prot:Q5SMY5]	Os01g0194600	AT5G11930
Up	TraesCS2B02G097800	2.01439910585972	9.71e-04	chr2B:57679415-57682721(-)	MLO-like protein 1 [UniProtKB/Swiss-Prot:O49621]	NA	AT4G02600
Up	TraesCS1D02G375000	2.01380900397445	7.71e-04	chr1D:452264146-452265125(-)	Chlorophyll a-b binding protein, chloroplastic [UniProtKB/Swiss-Prot:P04784]	Os09g0346500	AT2G34420
Up	TraesCS3D02G131500	2.01336810294858	8.08e-04	chr3D:91659647-91660357(-)	NA	Os01g0153950	NA
Up	TraesCS7D02G358000	2.01214323580111	1.02e-02	chr7D:461142016-461142967(+)	NA	NA	NA
Up	TraesCS2D02G468200	2.01173893714105	3.09e-04	chr2D:572951850-572954375(-)	Polyphenol oxidase, chloroplastic [UniProtKB/Swiss-Prot:P43309]	Os04g0624450	NA
Up	TraesCS2D02G364600	2.01103559143223	9.73e-04	chr2D:470056118-470058528(-)	Peroxygenase [UniProtKB/Swiss-Prot:Q7FAX1]	Os04g0511200	AT2G33380
Up	TraesCS5D02G552000	2.0106190515487	2.65e-04	chr5D:557543729-557547776(-)	Beta-fructofuranosidase, insoluble isoenzyme 4 [UniProtKB/Swiss-Prot:Q5JJV0]	Os01g0966700	NA
Up	TraesCS2B02G118500	2.00771174787036	2.73e-05	chr2B:83953621-83955548(-)	NAC domain-containing protein 92 [UniProtKB/Swiss-Prot:Q9FKA0]	Os07g0684800	NA
Up	TraesCS6A02G000200	2.00624249037588	1.74e-03	chr6A:103455-110107(+)	Wall-associated receptor kinase 5 [UniProtKB/Swiss-Prot:Q9LMN7]	Os02g0633066	NA
Up	TraesCS2A02G421900	2.00622708226918	2.50e-04	chr2A:677171537-677172671(-)	Fruit bromelain [UniProtKB/Swiss-Prot:O23791]	NA	NA
Up	TraesCS2A02G323200	2.00542927537136	4.50e-04	chr2A:553278305-553280315(-)	BTB/POZ and TAZ domain-containing protein 2 [UniProtKB/Swiss-Prot:Q94BN0]	Os04g0482300	NA
Up	TraesCS7B02G428000	2.0050873486146	2.37e-03	chr7B:697238206-697241908(-)	G-type lectin S-receptor-like serine/threonine-protein kinase At1g61500 [UniProtKB/Swiss-Prot:Q9SYA0]	NA	NA
Up	TraesCS2B02G123900	2.0041257285106	8.79e-05	chr2B:91835047-91838422(+)	CBL-interacting protein kinase 2 [UniProtKB/Swiss-Prot:Q7X996]	Os07g0678600	AT5G58380
Up	TraesCS5D02G310500	2.00327988266789	5.78e-05	chr5D:407019201-407021885(-)	2-alkenal reductase (NADP(+)-dependent) [UniProtKB/Swiss-Prot:Q9SLN8]	Os09g0459800	AT3G03080
Up	TraesCS4A02G070600	2.00130514167434	3.96e-04	chr4A:67989337-67991245(+)	UDP-glycosyltransferase 83A1 [UniProtKB/Swiss-Prot:Q9SGA8]	NA	NA
Up	TraesCS3D02G354100	2.00105136885362	1.66e-04	chr3D:464800459-464803585(+)	Scarecrow-like protein 14 [UniProtKB/Swiss-Prot:Q9XE58]	Os01g0842200	AT2G37650
Up	TraesCS7A02G160400	2.00094957474829	3.06e-02	chr7A:116509322-116509771(+)	NA	NA	NA
Up	TraesCS7B02G349100	1.99857279976786	2.64e-05	chr7B:605954772-605957651(+)	Cytochrome P450 72A15 [UniProtKB/Swiss-Prot:Q9LUC5]	Os01g0627500	AT3G14680
Up	TraesCS2B02G356100	1.99795083130085	4.72e-02	chr2B:508212573-508215188(-)	Probable aldo-keto reductase 3 [UniProtKB/Swiss-Prot:A2XRZ6]	Os04g0339400	AT1G60690
Up	TraesCS1D02G191100	1.99773178588525	1.49e-03	chr1D:263198243-263198944(-)	Probable glutathione S-transferase GSTU6 [UniProtKB/Swiss-Prot:Q06398]	Os10g0530900	NA
Up	TraesCS1A02G061700	1.99764182848086	8.26e-04	chr1A:42251606-42256435(+)	UDP-glycosyltransferase 86A1 [UniProtKB/Swiss-Prot:Q9SJL0]	Os10g0442400	AT2G36970
Up	TraesCSU02G138400	1.99748076250788	9.55e-03	chrUn:126896889-126906210(+)	Transcription factor bHLH35 [UniProtKB/Swiss-Prot:Q2HIV9]	NA	NA
Up	TraesCS7B02G349800	1.99669236238031	3.28e-05	chr7B:606644011-606646843(-)	Cytochrome P450 72A15 [UniProtKB/Swiss-Prot:Q9LUC5]	Os01g0627500	AT3G14680
Up	TraesCS7B02G399900	1.99557840829735	1.23e-03	chr7B:666510487-666542592(-)	NA	NA	NA
Up	TraesCS2D02G168800	1.99487409979709	8.86e-03	chr2D:112865081-112866190(-)	Leucine-rich repeat extensin-like protein 4 [UniProtKB/Swiss-Prot:Q9LHF1]	Os07g0176500	AT1G35710
Up	TraesCS3D02G288600	1.99317550423004	1.42e-02	chr3D:397209338-397213861(-)	Sulfate transporter 3.1 [UniProtKB/Swiss-Prot:Q9SV13]	Os01g0719300	AT5G19600
Up	TraesCS5B02G210100	1.99288551100555	2.05e-04	chr5B:380312349-380320211(+)	Aldehyde dehydrogenase family 7 member A1 [UniProtKB/Swiss-Prot:Q9ZPB7]	Os09g0440300	AT1G54100
Up	TraesCS4B02G393600	1.99281610080191	1.32e-04	chr4B:667884245-667885739(-)	Heavy metal-associated isoprenylated plant protein 39 [UniProtKB/Swiss-Prot:O03982]	Os03g0111400	AT5G23760
Up	TraesCS7B02G256000	1.99267332279927	4.19e-05	chr7B:474434323-474435312(-)	Chitinase 1 [UniProtKB/Swiss-Prot:Q9SLP4]	Os10g0416500	NA
Up	TraesCS3D02G019300	1.99113831631008	8.50e-03	chr3D:6454547-6456104(-)	Acyl transferase 15 [UniProtKB/Swiss-Prot:Q7XHC4]	NA	NA
Up	TraesCS5B02G294600	1.99079599916443	3.53e-04	chr5B:478756141-478764076(-)	Beta-glucosidase 31 [UniProtKB/Swiss-Prot:B7F7K7]	Os09g0511600	AT1G60270
Up	TraesCS1D02G175200	1.98727678682183	5.75e-06	chr1D:249377644-249379348(+)	Probable aquaporin TIP3-1 [UniProtKB/Swiss-Prot:Q9FWV6]	Os10g0492600	AT1G73190
Up	TraesCS3D02G392500	1.98720843855712	2.52e-06	chr3D:507533778-507535451(-)	Flavonoid O-methyltransferase-like protein Os11g0303600 [UniProtKB/Swiss-Prot:Q53QK0]	Os11g0306400	NA
Up	TraesCS1B02G276700	1.9871505789857	4.55e-05	chr1B:484360535-484360926(+)	NA	NA	NA
Up	TraesCSU02G230200	1.9858812100415	3.69e-03	chrUn:340539970-340540947(+)	Wall-associated receptor kinase 4 [UniProtKB/Swiss-Prot:Q9LMN6]	NA	NA
Up	TraesCS2A02G110200	1.98552113414919	1.67e-07	chr2A:61808524-61819058(-)	ABC transporter G family member 11 [UniProtKB/Swiss-Prot:Q8RXN0]	Os07g0288700	NA
Up	TraesCS7A02G312800	1.98331871162072	6.09e-04	chr7A:443963036-443966892(-)	Lysine histidine transporter 1 [UniProtKB/Swiss-Prot:Q9FKS8]	Os08g0127100	AT1G67640
Up	TraesCS7B02G369900	1.98292253512606	2.35e-04	chr7B:634579508-634579792(-)	Auxin-responsive protein SAUR71 [UniProtKB/Swiss-Prot:Q9SGU2]	Os06g0671150	NA
Up	TraesCS3A02G326900	1.9827792433666	4.08e-03	chr3A:572107009-572107329(-)	NA	Os01g0793900	NA
Up	TraesCSU02G122000	1.98240680692876	9.02e-04	chrUn:104009579-104012482(+)	Glutathionyl-hydroquinone reductase YqjG [UniProtKB/Swiss-Prot:P42620]	Os02g0319300	AT5G45020
Up	TraesCS5D02G190700	1.98205863753431	8.14e-04	chr5D:293095369-293097303(+)	Probable WRKY transcription factor 53 [UniProtKB/Swiss-Prot:Q9SUP6]	Os09g0334500	NA
Up	TraesCS6A02G071000	1.9814230059683	1.28e-03	chr6A:38758958-38759492(+)	Subtilisin-chymotrypsin inhibitor-2A [UniProtKB/Swiss-Prot:P01053]	NA	NA
Up	TraesCS3B02G397400	1.98134477710718	2.00e-02	chr3B:627748608-627749282(+)	Heme-binding-like protein At3g10130, chloroplastic [UniProtKB/Swiss-Prot:Q9SR77]	Os01g0850900	AT2G37970
Up	TraesCS2D02G388800	1.98132470027161	1.30e-05	chr2D:495094728-495101871(+)	Glutamate dehydrogenase 2, mitochondrial [UniProtKB/Swiss-Prot:Q33E23]	Os04g0543900	AT5G07440
Up	TraesCS7D02G419400	1.97848816484856	8.44e-03	chr7D:538817802-538818855(-)	Xyloglucan endotransglucosylase/hydrolase protein 22 [UniProtKB/Swiss-Prot:Q38857]	Os06g0696600	AT4G30270
Up	TraesCS2B02G569200	1.97712582684635	5.55e-04	chr2B:759765262-759766311(+)	Heavy metal-associated isoprenylated plant protein 39 [UniProtKB/Swiss-Prot:O03982]	Os04g0667600	NA
Up	TraesCS2D02G393900	1.97696303725847	2.96e-03	chr2D:503582593-503584811(-)	Beta-carotene 3-hydroxylase, chloroplastic [UniProtKB/Swiss-Prot:B3SGL0]	Os04g0578400	AT4G25700
Up	TraesCS7A02G118800	1.97693846988263	2.27e-04	chr7A:76486026-76493786(-)	ABC transporter C family member 10 [UniProtKB/Swiss-Prot:Q9LYS2]	Os06g0158900	AT3G59140
Up	TraesCS4D02G296000	1.97224865649667	2.62e-03	chr4D:465618864-465619794(+)	Protein TIFY 11b [UniProtKB/Swiss-Prot:Q10QW3]	Os03g0181100	NA
Up	TraesCS2D02G452500	1.970499746389	2.03e-05	chr2D:561931049-561931585(-)	Pectinesterase inhibitor 12 [UniProtKB/Swiss-Prot:Q9FJR5]	Os04g0587200	NA
Up	TraesCS3B02G166100	1.96836903252683	4.80e-06	chr3B:166501030-166503617(-)	Gibberellin 2-beta-dioxygenase 1 [UniProtKB/Swiss-Prot:Q9SQ80]	Os01g0209700	NA
Up	TraesCS7B02G296000	1.96580804399473	2.27e-04	chr7B:532461648-532465334(-)	Probable glucomannan 4-beta-mannosyltransferase 9 [UniProtKB/Swiss-Prot:Q67VS7]	Os06g0625700	AT5G03760
Up	TraesCS3A02G279800	1.9651480943459	7.75e-03	chr3A:509249928-509251838(-)	Anthocyanidin 5,3-O-glucosyltransferase [UniProtKB/Swiss-Prot:Q4R1I9]	Os01g0734600	AT3G16520
Up	TraesCS2D02G418500	1.96492210919344	2.89e-04	chr2D:532620025-532621172(-)	Fruit bromelain [UniProtKB/Swiss-Prot:O23791]	NA	NA
Up	TraesCS4D02G236800	1.96391437137177	5.40e-03	chr4D:398902851-398905458(+)	Branched-chain-amino-acid aminotransferase 3, chloroplastic [UniProtKB/Swiss-Prot:Q9M401]	Os03g0231600	AT3G49680
Up	TraesCS2D02G529500	1.96388419635459	4.33e-04	chr2D:616625519-616627949(-)	Probable E3 ubiquitin-protein ligase RNF217 [UniProtKB/Swiss-Prot:Q8TC41]	NA	NA
Up	TraesCS6A02G300100	1.96378656219279	1.42e-03	chr6A:533253771-533254007(+)	NA	Os02g0737300	NA
Up	TraesCS2D02G252600	1.9637231345924	3.76e-04	chr2D:304640756-304644667(+)	CBL-interacting protein kinase 23 [UniProtKB/Swiss-Prot:Q6ZLP5]	Os07g0150700	AT1G30270
Up	TraesCS4D02G134600	1.96184157808315	9.24e-05	chr4D:121432471-121439689(+)	Very-long-chain aldehyde decarbonylase GL1-11 [UniProtKB/Swiss-Prot:Q2QZ14]	Os11g0707600	AT2G29390
Up	TraesCS6A02G301300	1.96180757638029	6.00e-03	chr6A:534797371-534799079(-)	G-type lectin S-receptor-like serine/threonine-protein kinase At1g34300 [UniProtKB/Swiss-Prot:Q9XID3]	Os06g0241100	AT1G36005
Up	TraesCSU02G215400	1.96057709219861	1.10e-04	chrUn:318906711-318907912(+)	Fruit bromelain [UniProtKB/Swiss-Prot:O23791]	NA	NA
Up	TraesCS4D02G270900	1.95863480376236	2.06e-02	chr4D:441653004-441653857(+)	Uclacyanin 1 [UniProtKB/Swiss-Prot:O82081]	NA	NA
Up	TraesCS3A02G260100	1.95839594259947	2.59e-02	chr3A:482927580-482928835(-)	Basic endochitinase A [UniProtKB/Swiss-Prot:Q9FRV1]	Os06g0726200	AT3G12500
Up	TraesCS6D02G026200	1.95747401370527	1.08e-03	chr6D:9972765-9974037(+)	Sphinganine C4-monooxygenase 2 [UniProtKB/Swiss-Prot:Q9AST3]	Os06g0330400	AT1G14290
Up	TraesCS2D02G317800	1.95713853662378	1.09e-03	chr2D:407224064-407225140(+)	Pathogenesis-related protein 1 [UniProtKB/Swiss-Prot:Q05736]	Os03g0300400	NA
Up	TraesCS3B02G254700	1.9558940898572	3.97e-04	chr3B:410773519-410777278(-)	S-type anion channel SLAH3 [UniProtKB/Swiss-Prot:Q9FLV9]	Os01g0623200	AT4G27970
Up	TraesCS4B02G131500	1.95564696858938	3.37e-04	chr4B:171652540-171663159(-)	Protein ZINC INDUCED FACILITATOR-LIKE 1 [UniProtKB/Swiss-Prot:Q94BZ1]	Os12g0133100	AT5G13750
Up	TraesCS7B02G171000	1.95442343337474	2.16e-04	chr7B:243869170-243870569(-)	NEP1-interacting protein 2 [UniProtKB/Swiss-Prot:Q8GT74]	Os08g0550400	AT5G66070
Up	TraesCS5B02G236300	1.95239632358422	4.82e-03	chr5B:417338338-417343111(-)	Mitochondrial phosphate carrier protein 2, mitochondrial [UniProtKB/Swiss-Prot:Q9M2Z8]	Os09g0454600	AT3G48850
Up	TraesCS4A02G321600	1.94864318175575	1.76e-03	chr4A:609925870-609929741(-)	Beta-fructofuranosidase, insoluble isoenzyme 4 [UniProtKB/Swiss-Prot:Q5JJV0]	Os01g0966700	NA
Up	TraesCS5B02G449500	1.94759528477187	6.14e-03	chr5B:621841045-621849869(-)	ABC transporter G family member 48 [UniProtKB/Swiss-Prot:Q8GU84]	Os02g0318500	AT2G36380
Up	TraesCS1B02G276500	1.94720789856805	8.73e-03	chr1B:484297163-484298026(+)	NA	NA	NA
Up	TraesCS7A02G427100	1.94719933665653	4.93e-03	chr7A:620369933-620371382(-)	Xyloglucan endotransglucosylase/hydrolase protein 22 [UniProtKB/Swiss-Prot:Q38857]	Os06g0696600	AT4G30270
Up	TraesCS7A02G023800	1.94559155291929	2.37e-04	chr7A:9411200-9413168(+)	Benzyl alcohol O-benzoyltransferase [UniProtKB/Swiss-Prot:Q8GT20]	NA	NA
Up	TraesCS1B02G478700	1.94398176645162	2.71e-05	chr1B:686928123-686932384(+)	NA	Os05g0595300	NA
Up	TraesCS7A02G187800	1.94262741065955	2.22e-04	chr7A:143144452-143148238(+)	Aquaporin NIP2-2 [UniProtKB/Swiss-Prot:Q9ATN2]	Os06g0228200	NA
Up	TraesCS7A02G306600	1.94237900432287	1.03e-03	chr7A:432971867-432977489(+)	External alternative NAD(P)H-ubiquinone oxidoreductase B2, mitochondrial [UniProtKB/Swiss-Prot:Q94BV7]	Os08g0141400	AT4G05020
Up	TraesCS5A02G228900	1.94137365175828	3.43e-03	chr5A:444849640-444851597(-)	Vacuolar-processing enzyme [UniProtKB/Swiss-Prot:O24325]	Os01g0559600	AT4G32940
Up	TraesCS6D02G154600	1.94124046383146	1.03e-06	chr6D:129780864-129784493(+)	Lipoxygenase 2.3, chloroplastic [UniProtKB/Swiss-Prot:Q8GSM2]	Os02g0194700	AT3G45140
Up	TraesCS3D02G180800	1.93793567118935	2.06e-04	chr3D:162875358-162876119(-)	Late embryogenesis abundant protein Lea5 [UniProtKB/Swiss-Prot:Q39644]	Os01g0256500	AT1G02820
Up	TraesCS4A02G440100	1.93683610351766	1.40e-05	chr4A:709114581-709117599(+)	NA	NA	NA
Up	TraesCS2A02G507400	1.936562402489	1.01e-02	chr2A:734633798-734639079(-)	Endonuclease 4 [UniProtKB/Swiss-Prot:F4JJL0]	Os04g0652700	NA
Up	TraesCS3D02G298600	1.93468834391405	2.46e-03	chr3D:412784488-412786395(-)	UDP-arabinopyranose mutase 1 [UniProtKB/Swiss-Prot:Q8H8T0]	Os03g0599800	AT3G02230
Up	TraesCS2A02G053100	1.93395103962637	6.92e-04	chr2A:21252301-21254998(-)	G-type lectin S-receptor-like serine/threonine-protein kinase LECRK2 [UniProtKB/Swiss-Prot:A2XQD3]	Os04g0201900	NA
Up	TraesCS2A02G513700	1.93215347654042	6.35e-05	chr2A:738274683-738278953(+)	NA	Os04g0649500	NA
Up	TraesCS3A02G477300	1.9310686323646	8.19e-05	chr3A:709123866-709129930(-)	Cysteine-rich receptor-like protein kinase 6 [UniProtKB/Swiss-Prot:Q0D5R3]	Os02g0472700	NA
Up	TraesCS6D02G370900	1.92997477405813	2.23e-04	chr6D:456543264-456545271(+)	29 kDa ribonucleoprotein B, chloroplastic [UniProtKB/Swiss-Prot:Q08937]	Os02g0815200	AT1G60000
Up	TraesCS7D02G078700	1.92822855395457	3.33e-03	chr7D:46523286-46524478(+)	Probable glutathione S-transferase [UniProtKB/Swiss-Prot:P32110]	Os01g0949800	NA
Up	TraesCS3A02G260200	1.92530938570614	4.43e-02	chr3A:482935818-482937066(-)	Basic endochitinase A [UniProtKB/Swiss-Prot:Q9FRV1]	Os06g0726100	AT3G12500
Up	TraesCS6A02G071100	1.92431286384493	5.64e-04	chr6A:38769595-38770499(-)	Ubiquitin-conjugating enzyme E2 28 [UniProtKB/Swiss-Prot:Q94F47]	Os02g0120600	AT5G53300
Up	TraesCS2D02G287300	1.92420006112159	5.74e-04	chr2D:367502186-367507539(-)	Potassium transporter 1 [UniProtKB/Swiss-Prot:Q6VVA6]	Os04g0401700	AT4G13420
Up	TraesCS1A02G248900	1.92394713038414	1.79e-05	chr1A:441020193-441023416(+)	NA	Os05g0397800	NA
Up	TraesCS7D02G511100	1.92363763995097	1.66e-03	chr7D:613634449-613638399(+)	NA	Os06g0642650	NA
Up	TraesCS3D02G067500	1.92186227547271	2.06e-03	chr3D:29880033-29882190(-)	Isoaspartyl peptidase/L-asparaginase [UniProtKB/Swiss-Prot:Q9ZSD6]	Os03g0597600	AT5G08100
Up	TraesCS1B02G285900	1.92111904874775	2.99e-05	chr1B:497273207-497275440(+)	Zinc finger protein WIP3 [UniProtKB/Swiss-Prot:Q9SGD1]	Os05g0444200	NA
Up	TraesCS2D02G106400	1.92050055606438	2.88e-03	chr2D:58663635-58664456(-)	NA	Os07g0274700	AT3G48140
Up	TraesCS4D02G351500	1.92005128346328	2.47e-03	chr4D:503355740-503359344(-)	Palmitoyl-protein thioesterase 1 [UniProtKB/Swiss-Prot:Q20390]	Os03g0101100	AT3G60340
Up	TraesCS4D02G168500	1.91946558256142	4.22e-04	chr4D:293380511-293381531(+)	Protein LURP-one-related 11 [UniProtKB/Swiss-Prot:Q9LUM1]	Os07g0672600	NA
Up	TraesCS7A02G394100	1.91903191667822	8.63e-04	chr7A:572235408-572238827(-)	Probable glucomannan 4-beta-mannosyltransferase 9 [UniProtKB/Swiss-Prot:Q67VS7]	Os06g0625700	AT5G03760
Up	TraesCS3A02G219200	1.91689798992856	5.44e-03	chr3A:402131661-402134914(+)	Acyl-protein thioesterase 2 [UniProtKB/Swiss-Prot:O95372]	Os01g0612500	AT5G20060
Up	TraesCS3B02G529400	1.91688595383381	3.15e-04	chr3B:771052970-771054568(-)	Glucan endo-1,3-beta-glucosidase GII [UniProtKB/Swiss-Prot:P15737]	Os01g0947000	NA
Up	TraesCS4D02G272100	1.91665447883176	2.82e-05	chr4D:442437454-442443822(-)	Inactive protein RESTRICTED TEV MOVEMENT 2 [UniProtKB/Swiss-Prot:D9UBX6]	Os03g0157600	NA
Up	TraesCS3A02G183900	1.91648081086477	4.39e-05	chr3A:213735741-213744045(-)	Probable peptide/nitrate transporter At3g43790 [UniProtKB/Swiss-Prot:Q3EAQ5]	Os01g0268100	AT3G43790
Up	TraesCS2B02G189600	1.91413859007096	1.65e-02	chr2B:165115341-165119793(-)	Serine/threonine-protein kinase SAPK2 [UniProtKB/Swiss-Prot:A2YNT8]	Os07g0622000	AT4G40010
Up	TraesCS5B02G142500	1.91373752820144	1.16e-03	chr5B:268494209-268496589(-)	Glutathione transferase GST 23 [UniProtKB/Swiss-Prot:Q9FQA3]	Os12g0123200	NA
Up	TraesCS5D02G191400	1.91248792290711	2.52e-04	chr5D:294289845-294292217(-)	Probable kinase CHARK [UniProtKB/Swiss-Prot:Q2QRN7]	Os09g0339000	NA
Up	TraesCS4B02G367700	1.91180263443915	1.42e-02	chr4B:654560940-654561404(-)	Cortical cell-delineating protein [UniProtKB/Swiss-Prot:Q01595]	Os03g0103100	NA
Up	TraesCS7D02G306300	1.91001579893443	2.32e-04	chr7D:387494410-387496408(+)	Purine-uracil permease NCS1 [UniProtKB/Swiss-Prot:Q9LZD0]	Os02g0666700	AT5G03555
Up	TraesCS4A02G493700	1.90802274396327	7.12e-04	chr4A:742074564-742078136(+)	Leucine-rich repeat receptor-like serine/threonine-protein kinase At1g17230 [UniProtKB/Swiss-Prot:Q9SHI2]	Os11g0514700	AT5G21090
Up	TraesCS4D02G186700	1.90542070679266	5.15e-06	chr4D:324219399-324223549(+)	Acetate/butyrate--CoA ligase AAE7, peroxisomal [UniProtKB/Swiss-Prot:Q8VZF1]	Os03g0305100	AT3G16910
Up	TraesCS1A02G176800	1.90532039325287	1.81e-04	chr1A:319077590-319079046(+)	Protein CDI [UniProtKB/Swiss-Prot:Q9XIP8]	Os10g0516400	AT1G64980
Up	TraesCS4A02G463400	1.90484355092984	4.57e-05	chr4A:727127698-727129121(+)	Acetylserotonin O-methyltransferase 1 [UniProtKB/Swiss-Prot:Q6EPG8]	Os06g0281300	NA
Up	TraesCS3B02G578200	1.90350349109491	3.97e-04	chr3B:807812738-807814097(+)	Abscisic stress-ripening protein 1 [UniProtKB/Swiss-Prot:Q08655]	Os01g0959100	NA
Up	TraesCS5A02G505800	1.90253929090859	4.42e-03	chr5A:671162370-671163969(+)	NA	Os03g0137600	AT2G36885
Up	TraesCS7B02G209600	1.90193711616401	1.01e-04	chr7B:382519154-382521340(+)	Purine-uracil permease NCS1 [UniProtKB/Swiss-Prot:Q9LZD0]	Os02g0666700	NA
Up	TraesCS4B02G105300	1.90158231246617	8.24e-03	chr4B:113380114-113384334(-)	GDP-L-galactose phosphorylase 2 [UniProtKB/Swiss-Prot:Q9FLP9]	Os12g0190000	AT5G55120
Up	TraesCS1B02G276800	1.90087873302018	1.11e-03	chr1B:484365901-484366783(+)	NA	NA	NA
Up	TraesCS4D02G089300	1.90052248488957	3.88e-03	chr4D:64706830-64719914(-)	Coatomer subunit beta'-2 [UniProtKB/Swiss-Prot:Q6H8D5]	Os11g0225000	AT1G71830
Up	TraesCS5D02G507300	1.90043418305264	2.10e-04	chr5D:532650227-532654012(-)	Epoxide hydrolase A [UniProtKB/Swiss-Prot:I6YGS0]	Os03g0829200	AT4G15955
Up	TraesCS7A02G207500	1.90022309588398	3.04e-03	chr7A:170190854-170195732(-)	Cell number regulator 11 [UniProtKB/Swiss-Prot:D9HP27]	Os06g0266266	AT1G68610
Up	TraesCS1A02G263700	1.89907284308398	4.52e-05	chr1A:459186662-459188632(-)	NAC domain-containing protein 48 [UniProtKB/Swiss-Prot:Q7F2L3]	Os05g0421600	AT1G77450
Up	TraesCS4A02G407500	1.8989438468152	4.54e-05	chr4A:680370183-680371906(+)	Ras-related protein RABH1b [UniProtKB/Swiss-Prot:O80501]	Os03g0191400	AT2G22290
Up	TraesCS4D02G055300	1.89828560199402	1.33e-04	chr4D:30499780-30504843(+)	Phosphatidylinositol transfer protein PDR17 [UniProtKB/Swiss-Prot:P53844]	Os03g0724100	AT1G75170
Up	TraesCS4D02G278400	1.89516555614335	8.90e-06	chr4D:450016206-450017216(+)	Probable carboxylesterase 15 [UniProtKB/Swiss-Prot:Q9FG13]	Os07g0162500	NA
Up	TraesCS2A02G425800	1.89358437330134	2.22e-03	chr2A:679509930-679512834(-)	Vacuolar-sorting receptor 7 [UniProtKB/Swiss-Prot:Q8L7E3]	Os04g0611400	AT4G20110
Up	TraesCS2A02G421200	1.89351927917665	3.17e-02	chr2A:676976877-676977594(-)	NA	NA	NA
Up	TraesCS3A02G016200	1.8905663528811	1.22e-03	chr3A:10499344-10501395(+)	L-type lectin-domain containing receptor kinase SIT2 [UniProtKB/Swiss-Prot:Q7XUN6]	Os07g0132500	NA
Up	TraesCS2A02G274700	1.89054258356915	3.30e-04	chr2A:450993736-450997337(-)	Probable aldo-keto reductase 2 [UniProtKB/Swiss-Prot:Q7XT99]	Os04g0338000	AT1G60710
Up	TraesCS5A02G004700	1.88963471403392	1.91e-02	chr5A:3194780-3197691(-)	Obtusifoliol 14-alpha demethylase [UniProtKB/Swiss-Prot:P93846]	Os12g0640200	NA
Up	TraesCS7B02G000200	1.88942571583435	2.13e-04	chr7B:43388-51239(-)	ABC transporter G family member 48 [UniProtKB/Swiss-Prot:Q8GU84]	Os02g0318450	AT1G66950
Up	TraesCS7D02G180700	1.88823485208967	7.80e-05	chr7D:134101113-134103244(+)	UDP-glycosyltransferase 85A7 [UniProtKB/Swiss-Prot:Q9LME8]	Os06g0220500	AT1G22340
Up	TraesCS3A02G360300	1.88805788369821	1.15e-05	chr3A:608189211-608191673(+)	Scarecrow-like protein 9 [UniProtKB/Swiss-Prot:O80933]	Os01g0842200	AT2G37650
Up	TraesCS3D02G180900	1.88692156269563	7.78e-03	chr3D:163114406-163115149(-)	Late embryogenesis abundant protein Lea5 [UniProtKB/Swiss-Prot:Q39644]	Os01g0256500	AT1G02820
Up	TraesCS1B02G008700	1.88580142437669	5.58e-04	chr1B:4529176-4530521(-)	MDIS1-interacting receptor like kinase 2 [UniProtKB/Swiss-Prot:Q8VZG8]	NA	NA
Up	TraesCS7B02G275800	1.88542299729724	8.65e-06	chr7B:504962136-504964098(+)	CBL-interacting protein kinase 25 [UniProtKB/Swiss-Prot:Q5Z6X0]	Os06g0543400	AT5G45810
Up	TraesCS4D02G201200	1.88512460897175	1.23e-04	chr4D:348301038-348303318(+)	Protein IN2-1 homolog B [UniProtKB/Swiss-Prot:Q8H8U5]	Os03g0283100	AT5G02790
Up	TraesCS1D02G083900	1.8846694631496	1.87e-03	chr1D:66987130-66988105(-)	Hydrophobic protein LTI6B [UniProtKB/Swiss-Prot:Q0DKW8]	Os05g0122700	AT3G05880
Up	TraesCS7D02G341500	1.88342944996104	2.07e-04	chr7D:437202665-437204762(+)	Flavone O-methyltransferase 1 [UniProtKB/Swiss-Prot:Q84N28]	Os08g0157500	AT5G54160
Up	TraesCS1A02G374700	1.88299404484125	2.05e-05	chr1A:549708527-549712807(+)	LEAF RUST 10 DISEASE-RESISTANCE LOCUS RECEPTOR-LIKE PROTEIN KINASE-like 1.2 [UniProtKB/Swiss-Prot:P0C5E2]	Os05g0550800	NA
Up	TraesCS2B02G385200	1.8829671855916	2.81e-04	chr2B:548910631-548912320(-)	Peroxygenase [UniProtKB/Swiss-Prot:Q7FAX1]	Os04g0511200	AT2G33380
Up	TraesCS2D02G483300	1.88188647854521	1.53e-04	chr2D:585102538-585108770(+)	Organic cation/carnitine transporter 4 [UniProtKB/Swiss-Prot:Q9LHQ6]	Os04g0631100	AT3G20660
Up	TraesCS6A02G132200	1.88091084045506	1.47e-05	chr6A:104355185-104359483(+)	Putative linoleate 9S-lipoxygenase 3 [UniProtKB/Swiss-Prot:Q7G794]	Os03g0700400	AT1G55020
Up	TraesCS3B02G489000	1.88064927005313	3.03e-03	chr3B:734732611-734734426(-)	Heavy metal-associated isoprenylated plant protein 36 [UniProtKB/Swiss-Prot:Q84J88]	Os01g0933200	NA
Up	TraesCS5B02G028300	1.87896436740178	2.03e-04	chr5B:27459704-27461856(-)	Tropinone reductase homolog At5g06060 [UniProtKB/Swiss-Prot:Q9LHT0]	Os11g0654400	AT5G06060
Up	TraesCS6B02G380800	1.87874643138586	1.40e-03	chr6B:655862884-655871010(+)	Glutamate receptor 2.7 [UniProtKB/Swiss-Prot:Q8LGN0]	Os02g0787600	NA
Up	TraesCS6D02G325100	1.87750428266467	2.28e-02	chr6D:431304321-431315159(+)	Alpha-aminoadipic semialdehyde synthase [UniProtKB/Swiss-Prot:Q9SMZ4]	Os02g0783700	AT4G33150
Up	TraesCS1B02G167800	1.87741811240216	3.92e-03	chr1B:297092420-297099506(+)	Acyltransferase-like protein At1g54570, chloroplastic [UniProtKB/Swiss-Prot:Q9ZVN2]	Os01g0362100	AT1G54570
Up	TraesCS5D02G487900	1.87461941599199	1.56e-02	chr5D:522758805-522761728(-)	Dolabradiene monooxygenase [UniProtKB/Swiss-Prot:A0A1D6GQ67]	NA	NA
Up	TraesCS4B02G341400	1.87422512424386	1.02e-04	chr4B:634332444-634338284(-)	Serine carboxypeptidase-like 18 [UniProtKB/Swiss-Prot:Q9C7Z9]	Os04g0176400	NA
Up	TraesCS1B02G424700	1.87364648435265	2.86e-04	chr1B:649049858-649055625(+)	Auxin response factor 15 [UniProtKB/Swiss-Prot:Q8S985]	Os05g0563400	NA
Up	TraesCS1D02G412200	1.87122460275304	1.41e-05	chr1D:473634085-473639621(+)	Phytepsin [UniProtKB/Swiss-Prot:P42210]	Os05g0567100	AT1G11910
Up	TraesCS6B02G365700	1.87026440735475	3.21e-03	chr6B:637861404-637862538(-)	Zinc finger protein 8 [UniProtKB/Swiss-Prot:P93751]	Os02g0775600	NA
Up	TraesCS7A02G549000	1.8696986312858	4.43e-03	chr7A:723255093-723258234(-)	NAC domain-containing protein 22 [UniProtKB/Swiss-Prot:Q10S65]	Os06g0726300	AT4G35580
Up	TraesCS5A02G219500	1.86797759303739	4.96e-02	chr5A:436356642-436357776(+)	Low molecular mass early light-inducible protein HV90, chloroplastic [UniProtKB/Swiss-Prot:P14897]	NA	NA
Up	TraesCS5A02G029700	1.86668087083974	4.07e-04	chr5A:25838061-25840571(-)	Tropinone reductase homolog At5g06060 [UniProtKB/Swiss-Prot:Q9LHT0]	Os12g0609500	AT2G29170
Up	TraesCS5A02G007900	1.86584954386967	1.31e-07	chr5A:4956291-4959912(-)	Lipoxygenase 2.1, chloroplastic [UniProtKB/Swiss-Prot:P93184]	Os12g0559934	NA
Up	TraesCS5A02G394900	1.86546182335821	3.17e-03	chr5A:590539478-590541797(+)	UDP-glucose 6-dehydrogenase 4 [UniProtKB/Swiss-Prot:Q2QS14]	Os03g0757900	AT3G29360
Up	TraesCS2D02G436200	1.86150727088628	2.28e-05	chr2D:546931641-546933207(+)	Ubiquinol oxidase 1b, mitochondrial [UniProtKB/Swiss-Prot:O82766]	Os04g0600300	AT3G22370
Up	TraesCS1D02G426600	1.86077910463363	2.24e-03	chr1D:479610819-479613137(+)	Reticuline oxidase [UniProtKB/Swiss-Prot:P93479]	Os08g0158400	NA
Up	TraesCS5A02G132700	1.8607337391582	2.55e-02	chr5A:299252862-299254605(-)	Crocetin glucosyltransferase, chloroplastic [UniProtKB/Swiss-Prot:F8WKW0]	Os11g0145200	NA
Up	TraesCSU02G035250	1.8605946509295	5.04e-04	chrUn:30238391-30245379(+)	Wall-associated receptor kinase 5 [UniProtKB/Swiss-Prot:Q9LMN7]	NA	AT1G66150
Up	TraesCS5A02G433200	1.86010242085708	2.69e-04	chr5A:617095687-617097491(-)	Scopoletin glucosyltransferase [UniProtKB/Swiss-Prot:Q9AT54]	Os03g0808200	NA
Up	TraesCS3D02G394200	1.85825350922196	1.84e-04	chr3D:509228440-509231408(+)	Fructokinase-1 [UniProtKB/Swiss-Prot:Q0JGZ6]	Os01g0894300	AT2G31390
Up	TraesCS3A02G288800	1.85810419180091	4.64e-02	chr3A:516801820-516806547(-)	Sulfate transporter 3.1 [UniProtKB/Swiss-Prot:Q9SV13]	Os01g0719300	AT5G19600
Up	TraesCS5D02G312100	1.85658159603771	7.34e-03	chr5D:408218949-408220682(+)	UDP-glucosyltransferase UGT13248 [UniProtKB/Swiss-Prot:M0Y4P1]	Os09g0518200	NA
Up	TraesCS2A02G271300	1.85652158356046	2.42e-02	chr2A:443644759-443646174(+)	LOB domain-containing protein 41 [UniProtKB/Swiss-Prot:Q9M886]	NA	NA
Up	TraesCS5A02G213600	1.85467442872496	1.87e-04	chr5A:429245014-429251861(-)	Aldehyde dehydrogenase family 7 member A1 [UniProtKB/Swiss-Prot:Q9ZPB7]	Os09g0440300	AT1G54100
Up	TraesCS3B02G100000	1.85465984730359	1.54e-04	chr3B:66712696-66714756(-)	Cytochrome P450 704C1 [UniProtKB/Swiss-Prot:Q50EK3]	Os04g0573900	NA
Up	TraesCS2A02G350700	1.85443138495581	2.70e-03	chr2A:590816545-590817869(-)	Chitinase 5 [UniProtKB/Swiss-Prot:Q7Y1Z0]	Os04g0493400	AT2G43590
Up	TraesCS2D02G016400	1.85241727433973	2.18e-04	chr2D:7969021-7973264(+)	Disease resistance protein RPM1 [UniProtKB/Swiss-Prot:Q39214]	NA	NA
Up	TraesCS7A02G450200	1.85026002918767	1.45e-04	chr7A:643992192-643994641(+)	Crocetin glucosyltransferase, chloroplastic [UniProtKB/Swiss-Prot:F8WKW0]	NA	NA
Up	TraesCS1A02G444300	1.84965343582892	1.04e-04	chr1A:592313029-592316609(-)	Nucleoside diphosphate kinase 4, chloroplastic [UniProtKB/Swiss-Prot:Q8RXA8]	Os05g0595400	AT4G23900
Up	TraesCS5A02G191700	1.84937087664104	3.18e-04	chr5A:395838634-395839780(-)	NA	Os09g0364400	NA
Up	TraesCS5A02G142000	1.84902516398128	3.27e-03	chr5A:315332650-315336047(+)	Protein DETOXIFICATION 21 [UniProtKB/Swiss-Prot:Q8W488]	Os12g0125800	AT1G33110
Up	TraesCS1D02G086000	1.84886063258911	1.15e-02	chr1D:70456810-70457112(-)	NA	NA	NA
Up	TraesCSU02G159600	1.847518282492	1.47e-04	chrUn:226925433-226926531(+)	Fruit bromelain [UniProtKB/Swiss-Prot:O23791]	NA	NA
Up	TraesCS3B02G296100	1.84615369203976	1.71e-05	chr3B:474397299-474410765(+)	Zinc finger protein BRUTUS [UniProtKB/Swiss-Prot:Q8LPQ5]	Os01g0689451	AT3G18290
Up	TraesCS3D02G232500	1.84609159262901	4.77e-03	chr3D:319865025-319866452(+)	Fruit bromelain [UniProtKB/Swiss-Prot:O23791]	Os01g0613500	NA
Up	TraesCS3B02G563200	1.84607925369502	3.81e-05	chr3B:796305387-796316199(+)	Protein DETOXIFICATION 40 [UniProtKB/Swiss-Prot:Q9LVD9]	Os03g0572900	AT3G21690
Up	TraesCS6B02G251600	1.84509044877538	3.14e-03	chr6B:451472583-451480460(+)	Adenine phosphoribosyltransferase 2 [UniProtKB/Swiss-Prot:Q42563]	Os02g0613900	AT4G12440
Up	TraesCS2B02G145700	1.84371970972384	1.42e-04	chr2B:111454345-111463024(-)	4-alpha-glucanotransferase DPE2 [UniProtKB/Swiss-Prot:Q69Q02]	Os07g0662900	AT2G40840
Up	TraesCS5D02G004700	1.84292823321643	1.39e-04	chr5D:3659254-3660822(-)	AAA-ATPase ASD, mitochondrial [UniProtKB/Swiss-Prot:Q9FLD5]	Os12g0639200	AT5G40010
Up	TraesCS1B02G352600	1.840019470475	1.60e-03	chr1B:583398724-583406067(-)	Wall-associated receptor kinase 2 [UniProtKB/Swiss-Prot:Q9LMP1]	Os05g0398800	NA
Up	TraesCS3A02G092000	1.83840636944446	1.24e-02	chr3A:57896894-57897900(-)	NA	Os05g0170200	NA
Up	TraesCS2A02G396200	1.83655678255635	6.65e-03	chr2A:649619316-649621811(-)	Beta-carotene 3-hydroxylase, chloroplastic [UniProtKB/Swiss-Prot:B3SGL0]	Os04g0578400	AT4G25700
Up	TraesCS3B02G272600	1.83528510089687	2.67e-03	chr3B:438930518-438931352(+)	Monothiol glutaredoxin-S5 [UniProtKB/Swiss-Prot:Q5QLR2]	Os01g0667900	AT1G28480
Up	TraesCS1D02G276200	1.83522861515175	5.89e-04	chr1D:372359193-372361477(+)	Zinc finger protein WIP3 [UniProtKB/Swiss-Prot:Q9SGD1]	Os05g0444200	NA
Up	TraesCS2D02G540000	1.83513352457927	1.06e-02	chr2D:620153343-620154521(+)	Heavy metal-associated isoprenylated plant protein 39 [UniProtKB/Swiss-Prot:O03982]	Os04g0667600	NA
Up	TraesCS6B02G037600	1.83498586758951	4.19e-04	chr6B:22081260-22105393(+)	Wall-associated receptor kinase 5 [UniProtKB/Swiss-Prot:Q9LMN7]	Os02g0633066	NA
Up	TraesCS1A02G404200	1.83497856561551	2.03e-03	chr1A:567633796-567634895(-)	NA	Os07g0274700	AT3G48140
Up	TraesCS6A02G162900	1.83406489891867	3.12e-02	chr6A:158072658-158075527(-)	Peroxygenase [UniProtKB/Swiss-Prot:A0A1I9R3Y5]	Os06g0254300	NA
Up	TraesCS4D02G346000	1.83194357798305	7.45e-03	chr4D:500291624-500292301(-)	NA	NA	NA
Up	TraesCS6B02G095100	1.83098673608351	3.31e-03	chr6B:71301680-71302226(+)	Subtilisin-chymotrypsin inhibitor-2A [UniProtKB/Swiss-Prot:P01053]	NA	NA
Up	TraesCS2A02G161700	1.8309037737707	1.42e-02	chr2A:114300142-114301571(-)	Leucine-rich repeat extensin-like protein 6 [UniProtKB/Swiss-Prot:Q9LUI1]	Os07g0176500	AT5G10290
Up	TraesCS6A02G299100	1.82930893635826	3.08e-04	chr6A:532337040-532341859(-)	MACPF domain-containing protein At1g14780 [UniProtKB/Swiss-Prot:Q8L612]	Os02g0736300	NA
Up	TraesCS2B02G123400	1.8285634900814	1.09e-03	chr2B:91034052-91035160(+)	NA	Os07g0604600	AT3G48140
Up	TraesCS5A02G049100	1.8278595706736	4.47e-05	chr5A:44983772-44988434(-)	NAC domain-containing protein 21/22 [UniProtKB/Swiss-Prot:Q84TE6]	Os12g0610600	NA
Up	TraesCS3A02G215000	1.82747741373081	8.98e-04	chr3A:391488862-391492328(-)	Protein HYPER-SENSITIVITY-RELATED 4 [UniProtKB/Swiss-Prot:Q8VZG2]	Os01g0605100	AT4G05340
Up	TraesCS1D02G265900	1.82666713378957	3.08e-02	chr1D:361844934-361845327(+)	NA	NA	NA
Up	TraesCS3A02G122000	1.82563050107534	1.88e-03	chr3A:95940842-95942948(+)	Probable carboxylesterase 13 [UniProtKB/Swiss-Prot:Q9SMM9]	NA	NA
Up	TraesCS5B02G454100	1.82550482661141	1.42e-03	chr5B:626838041-626843887(+)	Wall-associated receptor kinase 2 [UniProtKB/Swiss-Prot:Q9LMP1]	Os03g0773700	NA
Up	TraesCS2D02G319800	1.82469560331337	6.80e-06	chr2D:410953930-410954821(+)	PLAT domain-containing protein 1 [UniProtKB/Swiss-Prot:O65660]	Os04g0456300	AT5G65158
Up	TraesCS6A02G132500	1.82332810652445	1.69e-05	chr6A:104444101-104448319(-)	Putative linoleate 9S-lipoxygenase 3 [UniProtKB/Swiss-Prot:Q7G794]	Os03g0700400	AT1G55020
Up	TraesCS5B02G183700	1.8222094421806	5.18e-04	chr5B:334593379-334595279(+)	Probable WRKY transcription factor 41 [UniProtKB/Swiss-Prot:Q8H0Y8]	Os09g0334500	NA
Up	TraesCSU02G008300	1.81838330611955	4.66e-03	chrUn:12250059-12257857(+)	G-type lectin S-receptor-like serine/threonine-protein kinase At1g11303 [UniProtKB/Swiss-Prot:Q9SXB5]	NA	NA
Up	TraesCS4A02G135500	1.81692308457504	1.24e-02	chr4A:186696139-186698390(-)	Vicilin-like seed storage protein At2g28490 [UniProtKB/Swiss-Prot:Q9SK09]	Os03g0336100	NA
Up	TraesCS4D02G021000	1.81667513634326	9.86e-03	chr4D:8997650-8998244(-)	NA	Os03g0676400	AT4G37710
Up	TraesCS5A02G004400	1.81621299018597	1.34e-03	chr5A:3085412-3088853(+)	Protein NRT1/ PTR FAMILY 2.11 [UniProtKB/Swiss-Prot:Q9LV10]	Os12g0638300	AT5G62680
Up	TraesCS4B02G075200	1.8159965589308	5.75e-05	chr4B:71244991-71247199(-)	NA	NA	AT1G26620
Up	TraesCS6D02G153600	1.81503960600211	4.83e-04	chr6D:127382802-127388058(-)	Copper-transporting ATPase HMA4 [UniProtKB/Swiss-Prot:Q6H7M3]	Os02g0196600	AT1G63440
Up	TraesCS3B02G107200	1.81429349716219	2.87e-04	chr3B:72707382-72708700(-)	Universal stress protein A-like protein [UniProtKB/Swiss-Prot:Q8LGG8]	Os05g0170200	AT3G17020
Up	TraesCS5B02G475000	1.81387261144405	3.10e-05	chr5B:648129775-648135970(-)	UDP-glycosyltransferase 91D2 [UniProtKB/Swiss-Prot:B3VI56]	Os03g0824600	NA
Up	TraesCS4D02G197900	1.81319282865264	6.32e-05	chr4D:343414928-343418462(-)	DDB1- and CUL4-associated factor 8 [UniProtKB/Swiss-Prot:Q6NRH1]	Os03g0286800	NA
Up	TraesCS4B02G273200	1.81229362697496	8.82e-05	chr4B:550676133-550677281(-)	Inactive protein RESTRICTED TEV MOVEMENT 2 [UniProtKB/Swiss-Prot:D9UBX6]	Os03g0157600	NA
Up	TraesCS1B02G014300	1.81211981328088	6.78e-03	chr1B:6745825-6747256(-)	Anthranilate N-benzoyltransferase protein 1 [UniProtKB/Swiss-Prot:O24645]	Os07g0244600	NA
Up	TraesCS1B02G242700	1.81144877879959	9.01e-04	chr1B:430617097-430618340(-)	RING-H2 finger protein ATL2 [UniProtKB/Swiss-Prot:Q8L9T5]	Os05g0360400	AT3G62690
Up	TraesCS2A02G539100	1.81059001847115	2.00e-02	chr2A:751552937-751553399(+)	Heavy metal-associated isoprenylated plant protein 39 [UniProtKB/Swiss-Prot:O03982]	Os04g0667600	NA
Up	TraesCS5B02G426300	1.81020095453991	8.49e-03	chr5B:602066902-602067861(+)	Probable glutathione S-transferase GSTU1 [UniProtKB/Swiss-Prot:Q10CE7]	Os03g0785900	AT1G78360
Up	TraesCS5D02G019400	1.80874878382762	2.16e-04	chr5D:11949643-11952687(-)	Receptor-like protein kinase 7 [UniProtKB/Swiss-Prot:F4I2N7]	Os12g0632800	NA
Up	TraesCS5B02G267800	1.80842824444892	2.33e-05	chr5B:453876920-453881981(+)	Protein PIN-LIKES 3 [UniProtKB/Swiss-Prot:Q9C9K5]	Os09g0491740	AT1G76520
Up	TraesCS1A02G156400	1.8082791827843	1.30e-05	chr1A:277074051-277078322(+)	UDP-xylose transporter 1 [UniProtKB/Swiss-Prot:F4IHS9]	Os10g0479700	AT2G28315
Up	TraesCS3D02G173300	1.80506616607303	4.36e-05	chr3D:154179353-154182152(-)	WRKY transcription factor 6 [UniProtKB/Swiss-Prot:Q9C519]	Os01g0246700	NA
Up	TraesCS1A02G235000	1.8042851513066	1.10e-05	chr1A:415297273-415299492(+)	Eukaryotic peptide chain release factor subunit 1-2 [UniProtKB/Swiss-Prot:Q9LPV8]	Os05g0373900	AT1G12920
Up	TraesCSU02G056900	1.8033029923244	2.88e-05	chrUn:43770507-43770854(+)	Non-specific lipid-transfer protein 4.3 [UniProtKB/Swiss-Prot:Q42842]	Os11g0427800	NA
Up	TraesCS3A02G447800	1.80164462513671	9.52e-05	chr3A:687674155-687677404(+)	Beta-glucosidase 5 [UniProtKB/Swiss-Prot:Q5JK35]	Os01g0930800	AT4G27830
Up	TraesCS1A02G339100	1.8007690828233	3.34e-05	chr1A:529126241-529126690(-)	NA	Os05g0518800	NA
Up	TraesCS7B02G415900	1.79892776558421	5.13e-03	chr7B:683417499-683419830(-)	L-type lectin-domain containing receptor kinase IX.1 [UniProtKB/Swiss-Prot:Q9LXA5]	NA	NA
Up	TraesCS3B02G191100	1.79836882992501	3.95e-04	chr3B:203871738-203873843(+)	D-amino-acid transaminase, chloroplastic [UniProtKB/Swiss-Prot:Q8L493]	Os01g0238500	NA
Up	TraesCS7B02G072600	1.7975568795733	2.08e-03	chr7B:80513494-80514520(-)	Cyclic phosphodiesterase [UniProtKB/Swiss-Prot:O04147]	Os05g0517900	NA
Up	TraesCS7A02G238400	1.79688025174821	7.66e-04	chr7A:211412376-211413176(+)	Chlorophyll a-b binding protein, chloroplastic [UniProtKB/Swiss-Prot:P04784]	Os01g0600900	AT2G34420
Up	TraesCS4A02G059800	1.79644370384982	6.05e-03	chr4A:56260273-56262853(+)	Branched-chain-amino-acid aminotransferase 3, chloroplastic [UniProtKB/Swiss-Prot:Q9M401]	Os03g0231600	AT3G49680
Up	TraesCS1D02G095400	1.79602234378026	4.87e-04	chr1D:80816978-80817949(+)	Glutathione S-transferase 4 [UniProtKB/Swiss-Prot:P46420]	Os05g0148900	NA
Up	TraesCS3A02G280000	1.79519379088723	1.46e-02	chr3A:509375867-509377717(-)	Anthocyanidin 5,3-O-glucosyltransferase [UniProtKB/Swiss-Prot:Q4R1I9]	Os01g0734600	AT3G16520
Up	TraesCS4A02G055900	1.7951574360401	3.32e-04	chr4A:46560846-46561761(+)	NA	Os07g0185900	NA
Up	TraesCS2A02G539500	1.79487673179226	3.37e-05	chr2A:751892262-751893565(-)	Heavy metal-associated isoprenylated plant protein 39 [UniProtKB/Swiss-Prot:O03982]	Os04g0667600	NA
Up	TraesCS2B02G296100	1.79464076146695	1.22e-04	chr2B:413061420-413064898(+)	Protein DETOXIFICATION 16 [UniProtKB/Swiss-Prot:Q9FHB6]	Os04g0373400	AT5G52450
Up	TraesCS7B02G086900	1.79163690081344	2.92e-04	chr7B:100331736-100333300(-)	FCS-Like Zinc finger 6 [UniProtKB/Swiss-Prot:Q9SGZ8]	Os06g0223700	AT5G65040
Up	TraesCS6D02G033000	1.79152729484278	2.18e-03	chr6D:13974910-13978618(+)	Subtilisin-like protease SBT3.8 [UniProtKB/Swiss-Prot:Q9SZY3]	Os01g0794800	NA
Up	TraesCS3D02G256300	1.79081056562357	2.38e-05	chr3D:358169086-358170601(-)	Membrane protein PM19L [UniProtKB/Swiss-Prot:Q6L4D2]	Os01g0699900	AT1G29520
Up	TraesCS5D02G004400	1.78959091919446	7.95e-05	chr5D:3632895-3634463(+)	AAA-ATPase ASD, mitochondrial [UniProtKB/Swiss-Prot:Q9FLD5]	Os12g0639200	AT5G40010
Up	TraesCSU02G257200	1.78916333400765	2.07e-03	chrUn:399337317-399338659(+)	Wall-associated receptor kinase-like 2 [UniProtKB/Swiss-Prot:Q7X8C5]	Os10g0180800	NA
Up	TraesCS2A02G395000	1.78913689672612	2.31e-04	chr2A:646620988-646627983(-)	Flavanone 3-dioxygenase 2 [UniProtKB/Swiss-Prot:Q8W2X5]	Os04g0581000	AT5G24530
Up	TraesCS4B02G368300	1.78821202098742	2.99e-03	chr4B:654719678-654720109(-)	Cortical cell-delineating protein [UniProtKB/Swiss-Prot:Q01595]	Os03g0103100	NA
Up	TraesCS7B02G262700	1.78812550934735	1.68e-03	chr7B:483759430-483760258(+)	NA	NA	NA
Up	TraesCS2D02G257100	1.78806429640114	1.68e-04	chr2D:312447632-312448403(+)	NA	Os07g0123900	NA
Up	TraesCS6B02G041100	1.78620100602416	1.51e-03	chr6B:25550987-25551673(-)	Germin-like protein 2-4 [UniProtKB/Swiss-Prot:Q6ESF0]	Os02g0532500	NA
Up	TraesCS7D02G168600	1.78577618545229	1.55e-02	chr7D:119105070-119106109(-)	Cyclic phosphodiesterase [UniProtKB/Swiss-Prot:O04147]	Os05g0517900	NA
Up	TraesCS7B02G115900	1.78558033462439	8.79e-05	chr7B:134554293-134559250(+)	Aspartyl protease APCB1 [UniProtKB/Swiss-Prot:Q9M9A8]	Os06g0268700	AT1G25510
Up	TraesCS5A02G236100	1.78538158282045	2.79e-03	chr5A:451731021-451736139(+)	Methionine aminotransferase [UniProtKB/Swiss-Prot:P77806]	Os09g0453800	AT1G77670
Up	TraesCS7D02G439400	1.78504724107233	2.20e-04	chr7D:559105295-559107062(+)	Crocetin glucosyltransferase, chloroplastic [UniProtKB/Swiss-Prot:F8WKW0]	NA	NA
Up	TraesCS1D02G162300	1.78447142360372	8.60e-04	chr1D:230674780-230675583(-)	Protein CDI [UniProtKB/Swiss-Prot:Q9XIP8]	Os10g0516400	AT1G64980
Up	TraesCS5D02G012000	1.78297940448051	2.72e-02	chr5D:6454884-6457877(+)	Obtusifoliol 14-alpha demethylase [UniProtKB/Swiss-Prot:P93846]	NA	NA
Up	TraesCS7B02G027200	1.78256447245824	1.46e-04	chr7B:26024015-26025743(+)	Caffeoyl-CoA O-methyltransferase 2 [UniProtKB/Swiss-Prot:Q9XGD5]	Os06g0165800	AT4G34050
Up	TraesCS2A02G493800	1.78188326328043	6.69e-05	chr2A:726029783-726034011(+)	Abscisic acid-inducible protein kinase (Fragment) [UniProtKB/Swiss-Prot:Q02066]	Os03g0390200	AT1G78290
Up	TraesCS7D02G456500	1.78152287868673	3.05e-04	chr7D:575217527-575217946(-)	Auxin-responsive protein SAUR40 [UniProtKB/Swiss-Prot:O64538]	Os06g0671150	NA
Up	TraesCS2D02G000200	1.7808768920061	3.46e-03	chr2D:39478-40878(-)	Probable NAD(P)H-dependent oxidoreductase 1 [UniProtKB/Swiss-Prot:Q7G764]	Os04g0167800	NA
Up	TraesCS7B02G245500	1.78050740886898	3.18e-04	chr7B:454181270-454183512(+)	Flavone O-methyltransferase 1 [UniProtKB/Swiss-Prot:Q84N28]	Os08g0157500	AT5G54160
Up	TraesCS2A02G302900	1.77974133554983	5.10e-04	chr2A:519932071-519934450(+)	NA	Os04g0430600	NA
Up	TraesCS3D02G448800	1.7783778427659	1.26e-03	chr3D:557523035-557524974(-)	Esterase PIR7B [UniProtKB/Swiss-Prot:Q0JG99]	Os01g0934800	NA
Up	TraesCS6A02G028700	1.77800107808781	1.49e-03	chr6A:14602988-14604026(-)	Germin-like protein 2-4 [UniProtKB/Swiss-Prot:Q6ESF0]	Os02g0532500	AT3G10080
Up	TraesCS5B02G263100	1.7773558723281	4.50e-04	chr5B:447578173-447582226(+)	Serine carboxypeptidase-like 9 [UniProtKB/Swiss-Prot:O64811]	Os09g0462875	NA
Up	TraesCS4A02G050500	1.77575592670514	6.83e-05	chr4A:41111758-41115797(+)	Metal transporter Nramp2 [UniProtKB/Swiss-Prot:Q10Q65]	Os03g0208500	AT5G67330
Up	TraesCS1A02G402500	1.77550855007585	5.34e-03	chr1A:566108088-566111919(+)	GDP-mannose 3,5-epimerase 1 [UniProtKB/Swiss-Prot:A2Z7B3]	Os10g0417600	AT5G28840
Up	TraesCS2A02G378900	1.77546177934293	5.90e-05	chr2A:621565826-621569199(-)	Photosynthetic NDH subunit of lumenal location 3, chloroplastic [UniProtKB/Swiss-Prot:Q9SGH4]	Os04g0522800	NA
Up	TraesCS7B02G213000	1.77379253205459	5.68e-04	chr7B:388953040-388957051(-)	Lysine histidine transporter 1 [UniProtKB/Swiss-Prot:Q9FKS8]	Os08g0127100	AT1G67640
Up	TraesCS5D02G012300	1.77349423808624	3.14e-03	chr5D:6482884-6485823(-)	Obtusifoliol 14-alpha demethylase [UniProtKB/Swiss-Prot:P93846]	NA	NA
Up	TraesCS7B02G474000	1.77275620438491	3.97e-04	chr7B:730302927-730305917(-)	2-oxoglutarate-Fe(II) type oxidoreductase hxnY [UniProtKB/Swiss-Prot:C8VK14]	NA	NA
Up	TraesCS7A02G423900	1.77105283731087	2.50e-04	chr7A:616747780-616750237(-)	Probable protein phosphatase 2C 59 [UniProtKB/Swiss-Prot:Q5Z6F5]	Os06g0698300	AT4G31750
Up	TraesCS7D02G129700	1.76912316354858	4.99e-03	chr7D:81882293-81888022(+)	Protein DETOXIFICATION 27 [UniProtKB/Swiss-Prot:Q9FKQ1]	Os08g0480000	AT5G65380
Up	TraesCS5A02G386000	1.76865499429995	1.17e-03	chr5A:583627035-583627859(-)	Dirigent protein 19 [UniProtKB/Swiss-Prot:Q9C523]	Os03g0809000	NA
Up	TraesCS3D02G149000	1.76713230079029	4.82e-03	chr3D:114074935-114076019(+)	Heme-binding protein 2 [UniProtKB/Swiss-Prot:Q9Y5Z4]	Os01g0210500	AT1G17100
Up	TraesCS4B02G171600	1.76638082977668	9.86e-05	chr4B:375790605-375792047(+)	60S ribosomal protein L10-1 [UniProtKB/Swiss-Prot:Q0ITS8]	Os03g0332500	AT1G14320
Up	TraesCS3B02G392600	1.76420633480793	1.18e-04	chr3B:618148246-618151575(+)	Scarecrow-like protein 14 [UniProtKB/Swiss-Prot:Q9XE58]	Os01g0842200	AT2G37650
Up	TraesCS7A02G478500	1.76269426737613	1.55e-04	chr7A:671446002-671458662(-)	ABC transporter G family member 41 [UniProtKB/Swiss-Prot:Q8GU83]	Os12g0239900	AT3G53480
Up	TraesCS3B02G362800	1.7625999424185	2.65e-03	chr3B:574340846-574342664(+)	UDP-glycosyltransferase 87A1 [UniProtKB/Swiss-Prot:O64732]	Os01g0805400	NA
Up	TraesCS3B02G536100	1.76241364560369	2.07e-04	chr3B:776120368-776121462(-)	Probable glutathione S-transferase [UniProtKB/Swiss-Prot:P32110]	Os01g0949700	NA
Up	TraesCS5D02G135700	1.76223224461	8.69e-05	chr5D:216154234-216154671(+)	NA	Os12g0153200	AT5G03890
Up	TraesCS2A02G395900	1.76146352656917	2.11e-04	chr2A:649487344-649495229(-)	Mechanosensitive ion channel protein 1, mitochondrial [UniProtKB/Swiss-Prot:Q8VZL4]	Os04g0578700	NA
Up	TraesCS7B02G472200	1.76092285329765	3.45e-03	chr7B:728287826-728288735(-)	NAC domain-containing protein 22 [UniProtKB/Swiss-Prot:Q10S65]	Os06g0726300	NA
Up	TraesCS2B02G183300	1.76005104026907	2.39e-05	chr2B:158616561-158619233(+)	Transcription factor BHLH062 [UniProtKB/Swiss-Prot:Q69V10]	Os07g0628500	NA
Up	TraesCS4D02G035200	1.75890054526191	6.00e-04	chr4D:15911931-15916180(-)	Linoleate 9S-lipoxygenase 1 [UniProtKB/Swiss-Prot:P29114]	Os03g0700400	AT1G55020
Up	TraesCS7D02G380400	1.75883078624148	9.56e-05	chr7D:493202836-493205096(+)	Alpha-amylase type A isozyme [UniProtKB/Swiss-Prot:P00693]	Os06g0713800	AT4G25000
Up	TraesCS4D02G006300	1.7567320583719	5.06e-03	chr4D:3418552-3421822(-)	MDIS1-interacting receptor like kinase 2 [UniProtKB/Swiss-Prot:Q8VZG8]	Os09g0572600	NA
Up	TraesCS7A02G241400	1.7566669659739	3.98e-03	chr7A:216785837-216787546(+)	NADPH-dependent aldo-keto reductase, chloroplastic [UniProtKB/Swiss-Prot:Q0PGJ6]	Os01g0847800	AT2G37790
Up	TraesCS1B02G361500	1.75188100399261	2.08e-03	chr1B:589919273-589921169(-)	Anthocyanidin 5,3-O-glucosyltransferase [UniProtKB/Swiss-Prot:Q4R1I9]	Os05g0527000	NA
Up	TraesCS7A02G042200	1.75061089864013	7.58e-04	chr7A:19515700-19519652(+)	Probable leucine-rich repeat receptor-like protein kinase At1g35710 [UniProtKB/Swiss-Prot:Q9LP24]	Os02g0553000	AT3G12610
Up	TraesCS5A02G004800	1.75025982416221	1.62e-02	chr5A:3215100-3218868(-)	3beta-hydroxysteroid-dehydrogenase/decarboxylase isoform 1 [UniProtKB/Swiss-Prot:Q9FX01]	Os03g0404800	NA
Up	TraesCSU02G048600	1.7496741517612	2.52e-06	chrUn:38678732-38680832(-)	indole-2-monooxygenase [UniProtKB/Swiss-Prot:Q43257]	NA	NA
Up	TraesCS6A02G379300	1.74952093370932	1.54e-03	chr6A:600128268-600133679(-)	NA	NA	NA
Up	TraesCS4A02G431500	1.74611637824523	9.26e-03	chr4A:702297055-702298965(-)	Tryptophan decarboxylase 1 [UniProtKB/Swiss-Prot:Q6ZJK7]	Os08g0140300	NA
Up	TraesCS1D02G344900	1.74588620938484	7.80e-05	chr1D:433257993-433259308(+)	NADPH-dependent aldehyde reductase-like protein, chloroplastic [UniProtKB/Swiss-Prot:Q9SQR4]	Os10g0456100	AT4G13180
Up	TraesCS6D02G303600	1.74459663435036	1.27e-03	chr6D:412001031-412002174(-)	Universal stress protein PHOS32 [UniProtKB/Swiss-Prot:Q8VYN9]	Os02g0773200	AT3G53990
Up	TraesCS3A02G011600	1.74451600473759	5.77e-03	chr3A:9285750-9286332(+)	NA	NA	NA
Up	TraesCS3A02G262100	1.74409616444465	4.92e-04	chr3A:484990152-485011560(+)	LEAF RUST 10 DISEASE-RESISTANCE LOCUS RECEPTOR-LIKE PROTEIN KINASE-like 1.2 [UniProtKB/Swiss-Prot:P0C5E2]	Os01g0689900	AT5G38210
Up	TraesCS7B02G349000	1.74202616266638	1.63e-03	chr7B:605906743-605909873(+)	Cytochrome P450 72A15 [UniProtKB/Swiss-Prot:Q9LUC5]	Os01g0627500	AT3G14680
Up	TraesCS5A02G236700	1.74198287480094	2.37e-03	chr5A:452122768-452125017(+)	Mitochondrial phosphate carrier protein 2, mitochondrial [UniProtKB/Swiss-Prot:Q9M2Z8]	Os09g0454600	AT3G48850
Up	TraesCS6D02G069000	1.7415190284868	2.07e-03	chr6D:34540596-34541467(-)	Ubiquitin-conjugating enzyme E2 28 [UniProtKB/Swiss-Prot:Q94F47]	Os02g0120600	AT5G53300
Up	TraesCS4D02G015800	1.74085597744412	1.19e-02	chr4D:7035307-7036544(+)	Zeamatin [UniProtKB/Swiss-Prot:P33679]	Os03g0663500	AT4G11650
Up	TraesCS2B02G513900	1.74062851058055	7.67e-03	chr2B:708862863-708863426(-)	NA	Os04g0635500	AT4G10270
Up	TraesCS4A02G247400	1.74045751301477	1.47e-02	chr4A:558547018-558548189(-)	NA	Os03g0736900	NA
Up	TraesCS3A02G019400	1.73962066737433	2.98e-04	chr3A:11800250-11808293(-)	Thioredoxin H-type [UniProtKB/Swiss-Prot:A2YIW7]	NA	NA
Up	TraesCS5D02G075500	1.73949654547976	1.13e-03	chr5D:74734766-74736896(+)	Probable LRR receptor-like serine/threonine-protein kinase At3g47570 [UniProtKB/Swiss-Prot:C0LGP4]	Os12g0574700	NA
Up	TraesCS7B02G483400	1.73935678333761	2.98e-02	chr7B:741352830-741353351(-)	Pathogenesis-related protein 1C [UniProtKB/Swiss-Prot:P32938]	NA	NA
Up	TraesCSU02G234800	1.73885167279217	8.28e-03	chrUn:346761035-346761804(-)	Cysteine-rich receptor-like protein kinase 6 [UniProtKB/Swiss-Prot:Q0D5R3]	NA	NA
Up	TraesCS4A02G074800	1.7383111528923	1.46e-02	chr4A:74150821-74153009(-)	Deoxymugineic acid synthase 1-A [UniProtKB/Swiss-Prot:W5DYE3]	Os03g0237100	AT1G59950
Up	TraesCS3B02G529300	1.73513653719442	2.53e-02	chr3B:770968831-770970473(-)	Glucan endo-1,3-beta-glucosidase GII [UniProtKB/Swiss-Prot:P15737]	Os01g0947000	NA
Up	TraesCS3D02G120200	1.73389913162024	4.39e-03	chr3D:75946541-75948546(+)	Crocetin glucosyltransferase, chloroplastic [UniProtKB/Swiss-Prot:F8WKW0]	Os01g0179600	NA
Up	TraesCS7A02G253900	1.73346444716364	4.11e-05	chr7A:239758351-239762327(-)	Oxysterol-binding protein-related protein 4C [UniProtKB/Swiss-Prot:Q9LVD4]	Os08g0517700	NA
Up	TraesCS6A02G082900	1.73345403378171	6.63e-05	chr6A:51760523-51761891(+)	Aquaporin PIP2-5 [UniProtKB/Swiss-Prot:Q8GRI8]	Os07g0448100	AT3G54820
Up	TraesCS4A02G130800	1.73332406525136	4.06e-03	chr4A:173931420-173933411(-)	Ricin B-like lectin R40C1 [UniProtKB/Swiss-Prot:Q10M12]	Os03g0327600	NA
Up	TraesCS1A02G238800	1.73305230195419	1.70e-03	chr1A:425680688-425681800(-)	Probable calcium-binding protein CML15 [UniProtKB/Swiss-Prot:Q6L4D4]	Os05g0380900	NA
Up	TraesCS1B02G465000	1.73302194609428	9.86e-05	chr1B:676073960-676075942(+)	Protein HYPER-SENSITIVITY-RELATED 4 [UniProtKB/Swiss-Prot:Q8VZG2]	Os05g0588900	AT4G05340
Up	TraesCS2D02G286300	1.73295060220955	4.36e-05	chr2D:365778049-365782480(+)	Ethylene-responsive transcription factor ERF113 [UniProtKB/Swiss-Prot:Q9LYU3]	Os04g0398000	AT5G13330
Up	TraesCS5A02G185600	1.73257761822262	1.73e-03	chr5A:385955280-385957147(+)	Probable WRKY transcription factor 41 [UniProtKB/Swiss-Prot:Q8H0Y8]	Os09g0334500	NA
Up	TraesCS2D02G100900	1.7325054904924	1.38e-04	chr2D:53648855-53650859(+)	NAC domain-containing protein 92 [UniProtKB/Swiss-Prot:Q9FKA0]	Os07g0684800	NA
Up	TraesCS1B02G281600	1.73125219839298	1.63e-04	chr1B:489992989-489994409(+)	NA	Os05g0435100	NA
Up	TraesCS7D02G417800	1.73011282151418	2.19e-04	chr7D:536764560-536766519(+)	AAA-ATPase At3g28580 [UniProtKB/Swiss-Prot:Q9LJJ7]	Os06g0697600	NA
Up	TraesCS5B02G203000	1.72952007803276	2.99e-03	chr5B:369365216-369365811(+)	NA	Os09g0400700	NA
Up	TraesCS2A02G038200	1.72839801924188	2.29e-04	chr2A:16024956-16025736(-)	NA	Os04g0105200	NA
Up	TraesCS2D02G057700	1.72766983530727	9.70e-04	chr2D:22953818-22956309(+)	Putative receptor-like protein kinase At4g00960 [UniProtKB/Swiss-Prot:O23082]	NA	NA
Up	TraesCS1D02G018700	1.72759728402501	1.03e-03	chr1D:8182627-8186066(-)	Disease resistance protein RPM1 [UniProtKB/Swiss-Prot:Q39214]	Os01g0521600	NA
Up	TraesCS3A02G127300	1.72719437732613	3.12e-03	chr3A:102623417-102624973(-)	Uncharacterized acetyltransferase At3g50280 [UniProtKB/Swiss-Prot:Q9SND9]	Os01g0185300	NA
Up	TraesCS3B02G166900	1.72673597357685	5.47e-03	chr3B:166714941-166715756(-)	Heme-binding protein 2 [UniProtKB/Swiss-Prot:Q9Y5Z4]	Os01g0210500	AT1G17100
Up	TraesCS6A02G326200	1.72544052392342	2.26e-03	chr6A:559523404-559526788(+)	Nitrate reductase [NAD(P)H] [UniProtKB/Swiss-Prot:P27968]	Os02g0770800	AT1G77760
Up	TraesCS5D02G256700	1.72393759453286	4.09e-03	chr5D:362885595-362890154(-)	Wall-associated receptor kinase 2 [UniProtKB/Swiss-Prot:Q9LMP1]	Os09g0471400	NA
Up	TraesCS5A02G461100	1.72345501174516	9.01e-03	chr5A:641589966-641592361(-)	Anthocyanidin 5,3-O-glucosyltransferase [UniProtKB/Swiss-Prot:Q4R1I9]	Os03g0808200	NA
Up	TraesCS6D02G072100	1.72315445884323	2.04e-02	chr6D:36628312-36629168(-)	Basic secretory protease (Fragments) [UniProtKB/Swiss-Prot:C0HJG8]	Os10g0490800	AT2G15220
Up	TraesCS5B02G392500	1.72193543750907	8.24e-05	chr5B:571199989-571205045(+)	B3 domain-containing protein Os11g0197600 [UniProtKB/Swiss-Prot:Q2R9D2]	NA	NA
Up	TraesCS5B02G455500	1.71909868956313	1.06e-02	chr5B:629895667-629898862(+)	Wall-associated receptor kinase 2 [UniProtKB/Swiss-Prot:Q9LMP1]	Os03g0773700	NA
Up	TraesCS2D02G129100	1.71896326834781	1.13e-03	chr2D:74998896-75001312(+)	L-type lectin-domain containing receptor kinase SIT2 [UniProtKB/Swiss-Prot:Q7XUN6]	Os07g0575600	NA
Up	TraesCS7A02G358100	1.71852499304845	2.38e-05	chr7A:527534607-527540462(+)	ABC transporter C family member 8 [UniProtKB/Swiss-Prot:Q8LGU1]	Os06g0561800	AT3G21250
Up	TraesCS4B02G254300	1.71837941348391	1.11e-05	chr4B:519606095-519609317(+)	Metal transporter Nramp2 [UniProtKB/Swiss-Prot:Q10Q65]	Os03g0208500	AT5G67330
Up	TraesCS3A02G190100	1.71764785767938	4.26e-05	chr3A:235370853-235377423(+)	Chaperone protein dnaJ 72 [UniProtKB/Swiss-Prot:Q0WTI8]	NA	AT2G41000
Up	TraesCS7A02G373800	1.71753074258752	1.30e-03	chr7A:546702334-546707369(+)	Transcription factor HY5 [UniProtKB/Swiss-Prot:O24646]	Os06g0601500	AT5G11260
Up	TraesCS4B02G351200	1.7173882338509	1.74e-02	chr4B:643575344-643576161(-)	NA	NA	NA
Up	TraesCS4B02G155500	1.7171106073907	7.19e-04	chr4B:278411397-278412735(+)	Protein LURP-one-related 11 [UniProtKB/Swiss-Prot:Q9LUM1]	NA	NA
Up	TraesCS2B02G177300	1.71384079772238	2.08e-05	chr2B:152472220-152474319(+)	Cytochrome P450 709B1 [UniProtKB/Swiss-Prot:Q9ASR3]	Os07g0635500	NA
Up	TraesCS1D02G392500	1.71309706883498	5.33e-03	chr1D:462475325-462478828(+)	Probable 1-deoxy-D-xylulose-5-phosphate synthase 2, chloroplastic [UniProtKB/Swiss-Prot:Q6YU51]	Os07g0190000	AT4G15560
Up	TraesCS7B02G233400	1.70901584808865	1.40e-04	chr7B:436838688-436839071(+)	NA	Os06g0530600	NA
Up	TraesCS2B02G305900	1.70898925210712	3.49e-03	chr2B:436237047-436242826(-)	Potassium transporter 1 [UniProtKB/Swiss-Prot:Q6VVA6]	Os04g0401700	AT4G13420
Up	TraesCS5A02G515600	1.7086884762845	7.19e-03	chr5A:679134296-679138447(+)	Flavanone 3-dioxygenase 2 [UniProtKB/Swiss-Prot:Q8W2X5]	Os03g0122300	AT5G24530
Up	TraesCS5A02G281700	1.70780336538279	2.71e-03	chr5A:491093831-491094037(+)	Subtilisin-chymotrypsin inhibitor-2A [UniProtKB/Swiss-Prot:P01053]	Os12g0437800	NA
Up	TraesCS2D02G533100	1.70775131393329	1.35e-02	chr2D:617941887-617942162(+)	NA	Os04g0635100	AT4G10270
Up	TraesCS4B02G294900	1.70672008898415	1.09e-04	chr4B:580613191-580614402(-)	NA	NA	NA
Up	TraesCS6A02G379400	1.70573872023236	1.33e-03	chr6A:600253870-600260642(+)	NA	NA	NA
Up	TraesCS5A02G454300	1.70505173949498	1.11e-04	chr5A:635410444-635411662(-)	Chlorophyll a-b binding protein, chloroplastic [UniProtKB/Swiss-Prot:P04784]	Os01g0600900	AT2G34420
Up	TraesCS3B02G290800	1.70479069010019	3.25e-04	chr3B:466296792-466299934(+)	GDSL esterase/lipase At5g45910 [UniProtKB/Swiss-Prot:Q9FJ45]	Os06g0531600	NA
Up	TraesCS4D02G270000	1.70458097351111	7.27e-04	chr4D:441076191-441078414(+)	Monooxygenase 2 [UniProtKB/Swiss-Prot:O81816]	Os03g0154100	NA
Up	TraesCS1D02G237100	1.70409170991518	5.60e-04	chr1D:326171430-326173918(+)	Eukaryotic peptide chain release factor subunit 1-2 [UniProtKB/Swiss-Prot:Q9LPV8]	Os05g0373900	AT1G12920
Up	TraesCS3B02G016800	1.70385501529025	1.49e-03	chr3B:6956995-6958436(+)	Acyl transferase 15 [UniProtKB/Swiss-Prot:Q7XHC4]	NA	NA
Up	TraesCS2D02G173300	1.70301472117829	3.54e-03	chr2D:117124309-117125742(-)	NA	Os07g0619500	NA
Up	TraesCS5A02G365800	1.70295821105316	1.42e-06	chr5A:565682325-565684319(-)	Senescence-specific cysteine protease SAG12 [UniProtKB/Swiss-Prot:Q9FJ47]	Os09g0564200	NA
Up	TraesCS2D02G053300	1.70167348306186	1.09e-03	chr2D:20768191-20770988(-)	G-type lectin S-receptor-like serine/threonine-protein kinase LECRK2 [UniProtKB/Swiss-Prot:A2XQD3]	Os04g0201900	NA
Up	TraesCS2D02G305300	1.70148529129267	2.77e-02	chr2D:391113616-391114940(+)	NAC domain-containing protein 104 [UniProtKB/Swiss-Prot:Q8GWK6]	Os04g0437000	AT1G77450
Up	TraesCS1D02G049100	1.70148047049674	6.87e-03	chr1D:28611878-28613180(+)	NA	NA	NA
Up	TraesCS7D02G435200	1.70026522824475	5.45e-05	chr7D:554563267-554566065(+)	NA	Os06g0686400	NA
Up	TraesCS4A02G033500	1.70010944297043	2.95e-02	chr4A:25699790-25700762(-)	Uclacyanin 1 [UniProtKB/Swiss-Prot:O82081]	NA	NA
Up	TraesCS5B02G444600	1.70007367790167	9.67e-04	chr5B:617049309-617052095(-)	Indole-3-glycerol phosphate lyase, chloroplastic [UniProtKB/Swiss-Prot:P42390]	Os03g0797300	AT4G02610
Up	TraesCS5A02G142700	1.70004905991111	1.87e-04	chr5A:316350731-316351483(-)	Mini zinc finger protein 1 [UniProtKB/Swiss-Prot:Q2RB28]	Os11g0128300	AT3G28917
Up	TraesCS7D02G277500	1.69991766330155	4.65e-03	chr7D:266387138-266390090(-)	Monodehydroascorbate reductase 4, cytosolic [UniProtKB/Swiss-Prot:Q6ZJ08]	Os08g0557600	AT5G03630
Up	TraesCS1B02G194100	1.69894302755919	4.06e-03	chr1B:349510875-349512100(-)	Probable glutathione S-transferase GSTU6 [UniProtKB/Swiss-Prot:Q06398]	Os10g0530400	NA
Up	TraesCS7B02G472600	1.69782531390867	4.70e-03	chr7B:728699666-728700568(+)	NAC domain-containing protein 22 [UniProtKB/Swiss-Prot:Q10S65]	Os06g0726300	NA
Up	TraesCS6D02G297600	1.69762346163006	2.10e-03	chr6D:408665503-408671337(+)	Probable pectin methyltransferase QUA2 [UniProtKB/Swiss-Prot:Q9C9Q8]	Os02g0755000	AT1G78240
Up	TraesCS3D02G048800	1.69535342973387	4.42e-04	chr3D:18757464-18760671(+)	LEAF RUST 10 DISEASE-RESISTANCE LOCUS RECEPTOR-LIKE PROTEIN KINASE-like 2.1 [UniProtKB/Swiss-Prot:Q9FF31]	Os01g0137950	NA
Up	TraesCS3D02G104800	1.6943474248716	5.44e-05	chr3D:57177775-57179233(-)	Transcription factor bHLH51 [UniProtKB/Swiss-Prot:Q9XEF0]	NA	NA
Up	TraesCS5D02G487600	1.69406516999845	4.98e-02	chr5D:522511433-522512308(-)	Protein synthesis inhibitor II [UniProtKB/Swiss-Prot:P04399]	NA	NA
Up	TraesCS3B02G148900	1.69342564722554	2.65e-03	chr3B:140400530-140401069(+)	Probable glutathione S-transferase GSTU6 [UniProtKB/Swiss-Prot:Q06398]	NA	NA
Up	TraesCS7A02G455400	1.69298222261091	6.76e-04	chr7A:651709840-651712508(-)	NA	NA	NA
Up	TraesCS3A02G124700	1.69289063008766	1.17e-02	chr3A:100841262-100844726(-)	UDP-glycosyltransferase 73D1 [UniProtKB/Swiss-Prot:Q9SCP6]	Os01g0176200	NA
Up	TraesCS2B02G059800	1.69228623250428	3.21e-04	chr2B:28998517-28999127(+)	NA	NA	NA
Up	TraesCS5D02G389300	1.69191464660461	1.08e-04	chr5D:458679971-458681063(+)	NA	Os03g0739700	NA
Up	TraesCS2B02G563800	1.69186179320223	6.81e-03	chr2B:755591295-755594459(+)	Wall-associated receptor kinase 2 [UniProtKB/Swiss-Prot:Q9LMP1]	Os04g0658700	NA
Up	TraesCS1A02G334800	1.69109004006269	7.20e-06	chr1A:522189569-522191557(+)	Cytochrome P450 71A1 [UniProtKB/Swiss-Prot:P24465]	Os05g0515200	NA
Up	TraesCS3B02G181300	1.69072701007137	1.90e-02	chr3B:189488441-189490699(-)	Bark storage protein A [UniProtKB/Swiss-Prot:Q07469]	Os01g0229800	AT4G28940
Up	TraesCS2B02G569300	1.68985788251594	3.97e-04	chr2B:759817624-759818595(+)	Heavy metal-associated isoprenylated plant protein 39 [UniProtKB/Swiss-Prot:O03982]	Os04g0667600	NA
Up	TraesCS7B02G243100	1.68893321269038	3.58e-03	chr7B:451298060-451299276(-)	NA	NA	NA
Up	TraesCS3B02G158700	1.68814646840979	2.05e-02	chr3B:154006102-154006611(-)	Metallothionein-like protein type 3 [UniProtKB/Swiss-Prot:Q96386]	Os01g0200700	NA
Up	TraesCS1A02G082500	1.68812421387541	5.29e-03	chr1A:65758591-65759654(-)	Hydrophobic protein LTI6B [UniProtKB/Swiss-Prot:Q0DKW8]	Os05g0122700	AT3G05880
Up	TraesCS1B02G388500	1.68799739019469	2.16e-06	chr1B:622358754-622359551(+)	Chlorophyll a-b binding protein, chloroplastic [UniProtKB/Swiss-Prot:P04784]	Os01g0600900	AT2G34420
Up	TraesCS4D02G249000	1.68681865041848	1.51e-03	chr4D:418357748-418358378(-)	NA	Os07g0185900	NA
Up	TraesCS2B02G194200	1.68649639780012	1.04e-05	chr2B:171030105-171036053(-)	Sucrose synthase 2 [UniProtKB/Swiss-Prot:P31923]	Os07g0616800	AT3G43190
Up	TraesCS2D02G030100	1.68557649738833	2.06e-03	chr2D:12328393-12333081(+)	9-beta-pimara-7,15-diene synthase, chloroplastic [UniProtKB/Swiss-Prot:Q66QH3]	Os04g0179700	NA
Up	TraesCS2A02G219200	1.6845425869668	1.40e-05	chr2A:206409585-206412911(-)	Putative syntaxin-131 [UniProtKB/Swiss-Prot:Q9SRV7]	Os07g0528900	AT5G08080
Up	TraesCS5B02G350100	1.68447411275142	1.34e-04	chr5B:531197592-531199884(+)	NA	Os09g0562750	NA
Up	TraesCS5D02G472000	1.68112289735099	3.38e-04	chr5D:512532864-512536289(+)	Low affinity inorganic phosphate transporter 1 [UniProtKB/Swiss-Prot:A7KTC5]	Os10g0444700	AT2G38940
Up	TraesCS7A02G449500	1.68077435485816	5.56e-04	chr7A:643414194-643417321(+)	Cytochrome P450 72A15 [UniProtKB/Swiss-Prot:Q9LUC5]	Os06g0641200	AT3G14680
Up	TraesCS3D02G417500	1.68047491742909	2.82e-04	chr3D:529483821-529487541(+)	Selenium-binding protein 1 [UniProtKB/Swiss-Prot:O23264]	Os01g0916400	AT4G14030
Up	TraesCS7D02G130800	1.67977906729094	5.75e-06	chr7D:83063146-83065950(+)	Protein DETOXIFICATION 34 [UniProtKB/Swiss-Prot:F4JH46]	Os08g0562800	AT4G25640
Up	TraesCS4D02G070400	1.67898856394856	4.27e-05	chr4D:45699317-45705080(-)	Probable E3 ubiquitin-protein ligase ARI1 [UniProtKB/Swiss-Prot:Q949V6]	Os03g0625800	NA
Up	TraesCSU02G144500	1.67624771746617	9.40e-03	chrUn:154586875-154587306(+)	Cortical cell-delineating protein [UniProtKB/Swiss-Prot:Q01595]	NA	NA
Up	TraesCS3A02G303200	1.67599512376737	3.55e-03	chr3A:537507387-537509322(+)	UDP-arabinopyranose mutase 1 [UniProtKB/Swiss-Prot:Q8H8T0]	Os03g0599800	AT3G02230
Up	TraesCS3A02G262700	1.675869602	2.24e-05	chr3A:485676140-485688484(+)	Zinc finger protein BRUTUS [UniProtKB/Swiss-Prot:Q8LPQ5]	Os01g0689451	AT3G18290
Up	TraesCS1D02G422000	1.67508379144476	3.38e-04	chr1D:477499555-477500518(-)	NA	Os05g0576600	NA
Up	TraesCS3B02G340800	1.67491028336085	1.43e-02	chr3B:547333559-547334221(-)	Protein LURP-one-related 12 [UniProtKB/Swiss-Prot:Q9LVZ8]	Os01g0771000	NA
Up	TraesCS3A02G060500	1.67428435490232	3.91e-03	chr3A:36381153-36385668(-)	BTB/POZ and MATH domain-containing protein 3 [UniProtKB/Swiss-Prot:O22286]	NA	NA
Up	TraesCS5B02G239300	1.67352473246334	5.57e-04	chr5B:419727207-419728703(+)	Tuliposide A-converting enzyme 1, chloroplastic [UniProtKB/Swiss-Prot:I4DST8]	Os09g0460400	AT1G47480
Up	TraesCS5A02G127300	1.67308914572638	4.99e-03	chr5A:283110772-283111702(-)	NA	Os11g0154300	NA
Up	TraesCS1D02G062800	1.67253636692742	5.53e-04	chr1D:42759488-42764120(+)	UDP-glycosyltransferase 86A1 [UniProtKB/Swiss-Prot:Q9SJL0]	Os05g0179950	AT2G36970
Up	TraesCS4B02G006600	1.67231298368146	6.93e-03	chr4B:4516943-4520618(+)	GDSL esterase/lipase At5g03610 [UniProtKB/Swiss-Prot:Q9LZS7]	Os09g0567800	NA
Up	TraesCS2A02G375000	1.671727570238	2.50e-03	chr2A:617654836-617658894(-)	NA	Os04g0527400	AT1G17940
Up	TraesCS2A02G507500	1.67169090842756	4.46e-02	chr2A:734642757-734645823(-)	Endonuclease 4 [UniProtKB/Swiss-Prot:F4JJL0]	Os04g0652700	NA
Up	TraesCS1D02G452200	1.6712844535422	1.56e-03	chr1D:493924764-493929098(+)	NA	Os05g0595300	NA
Up	TraesCS7D02G389500	1.67091468337027	8.31e-04	chr7D:504533907-504538623(-)	Probable glucomannan 4-beta-mannosyltransferase 9 [UniProtKB/Swiss-Prot:Q67VS7]	Os06g0625700	AT5G03760
Up	TraesCS2B02G024600	1.66992136913811	7.51e-04	chr2B:11389561-11391018(+)	NA	NA	NA
Up	TraesCS6B02G125800	1.66885177738574	1.40e-02	chr6B:120802360-120804429(-)	Tryptamine 5-hydroxylase [UniProtKB/Swiss-Prot:Q2QUC5]	Os12g0268000	NA
Up	TraesCS6B02G389100	1.66817286869777	2.87e-03	chr6B:664194466-664198139(+)	Purple acid phosphatase 2 [UniProtKB/Swiss-Prot:Q9SDZ9]	Os12g0637200	AT2G16430
Up	TraesCS1B02G274300	1.66770377094459	2.76e-04	chr1B:481540499-481542564(-)	NAC domain-containing protein 48 [UniProtKB/Swiss-Prot:Q7F2L3]	Os01g0884300	AT1G77450
Up	TraesCS7B02G067400	1.66743286755463	1.57e-04	chr7B:72763900-72764955(-)	NA	Os06g0199402	AT5G20670
Up	TraesCS6B02G340400	1.6661448918649	1.25e-02	chr6B:599693433-599694318(+)	NA	Os02g0740600	NA
Up	TraesCS5B02G307600	1.665770410317	2.95e-05	chr5B:490769556-490771476(+)	Serine carboxypeptidase-like 6 [UniProtKB/Swiss-Prot:Q9CAU0]	Os10g0101200	NA
Up	TraesCS7B02G261100	1.66448271577172	3.98e-03	chr7B:481660608-481661346(+)	NA	NA	NA
Up	TraesCS7D02G183500	1.6628069770265	1.76e-04	chr7D:136890870-136892505(-)	FCS-Like Zinc finger 6 [UniProtKB/Swiss-Prot:Q9SGZ8]	Os06g0223700	AT5G65040
Up	TraesCS5D02G355100	1.66248421338813	1.35e-03	chr5D:437009394-437011158(+)	NA	NA	NA
Up	TraesCS7D02G211000	1.66167687367371	5.12e-03	chr7D:169382246-169386423(+)	Aspartyl protease APCB1 [UniProtKB/Swiss-Prot:Q9M9A8]	Os06g0268700	AT1G25510
Up	TraesCS3B02G375100	1.66115828940888	6.65e-04	chr3B:588693864-588696747(-)	Trans-cinnamate 4-monooxygenase [UniProtKB/Swiss-Prot:Q42797]	Os01g0820000	AT2G30490
Up	TraesCS7D02G094500	1.65894098013565	7.51e-03	chr7D:56954181-56955845(+)	GDSL esterase/lipase APG [UniProtKB/Swiss-Prot:Q9LU14]	Os06g0148200	AT3G16370
Up	TraesCS7D02G357200	1.65855230087793	7.12e-04	chr7D:460509597-460515509(-)	NA	Os06g0581300	NA
Up	TraesCS3A02G038900	1.65829086286607	2.24e-04	chr3A:20771629-20773382(+)	Putative disease resistance protein RGA3 [UniProtKB/Swiss-Prot:Q7XA40]	NA	NA
Up	TraesCS4A02G384700	1.65821102314121	2.40e-03	chr4A:662231715-662233909(+)	4-hydroxyphenylacetaldehyde oxime monooxygenase [UniProtKB/Swiss-Prot:O48958]	Os12g0512800	NA
Up	TraesCS5D02G395800	1.65728509188344	1.20e-02	chr5D:463374499-463375305(-)	Dirigent protein 19 [UniProtKB/Swiss-Prot:Q9C523]	Os12g0174700	AT3G13660
Up	TraesCS4D02G056700	1.65545451717266	1.58e-04	chr4D:31817808-31822553(+)	Lariat debranching enzyme [UniProtKB/Swiss-Prot:Q6AU07]	Os03g0725300	AT4G31770
Up	TraesCS2D02G409700	1.65464260693686	7.20e-06	chr2D:524393844-524400176(+)	Serine carboxypeptidase-like 19 [UniProtKB/Swiss-Prot:Q8VZU3]	Os11g0432900	NA
Up	TraesCS2D02G540100	1.65437434334168	3.41e-03	chr2D:620159862-620160777(+)	Heavy metal-associated isoprenylated plant protein 39 [UniProtKB/Swiss-Prot:O03982]	Os04g0667600	NA
Up	TraesCS5D02G408200	1.65374756989074	1.15e-02	chr5D:472802604-472804335(+)	Chitinase 8 [UniProtKB/Swiss-Prot:Q7XCK6]	Os10g0542900	AT3G12500
Up	TraesCS6A02G253300	1.65336186185068	7.54e-05	chr6A:468473627-468475112(-)	Dehydrin COR410 [UniProtKB/Swiss-Prot:P46524]	Os02g0669100	AT1G76180
Up	TraesCS6A02G260600	1.65240430606961	2.64e-04	chr6A:484065045-484067692(-)	Protein YLS3 [UniProtKB/Swiss-Prot:O64864]	NA	NA
Up	TraesCS4D02G055500	1.65115440679235	6.55e-03	chr4D:30513754-30515404(+)	Phenolic glucoside malonyltransferase 2 [UniProtKB/Swiss-Prot:Q9LRQ8]	NA	NA
Up	TraesCS7B02G412700	1.64985802336777	2.19e-03	chr7B:680276900-680281365(+)	Putative anthocyanidin reductase [UniProtKB/Swiss-Prot:Q5XLY0]	Os06g0651100	NA
Up	TraesCS4B02G355600	1.64965211248643	1.28e-04	chr4B:646655238-646657479(+)	Dihydrodipicolinate reductase-like protein CRR1, chloroplastic [UniProtKB/Swiss-Prot:Q9FJ82]	Os03g0118600	AT5G52100
Up	TraesCS2D02G044100	1.6473659880698	2.53e-02	chr2D:15966412-15967501(+)	Probable glutathione S-transferase GSTF1 [UniProtKB/Swiss-Prot:O65857]	Os01g0371200	NA
Up	TraesCS3B02G333100	1.64583725526692	2.01e-03	chr3B:539559841-539561616(-)	UDP-arabinopyranose mutase 1 [UniProtKB/Swiss-Prot:Q8H8T0]	Os03g0599800	AT3G02230
Up	TraesCS2A02G501700	1.64562698201528	5.39e-04	chr2A:729833272-729833558(-)	NA	Os04g0657900	NA
Up	TraesCS5B02G082700	1.64554595216382	1.03e-03	chr5B:103470296-103474630(+)	Probable inactive purple acid phosphatase 1 [UniProtKB/Swiss-Prot:Q9LMX4]	Os12g0576600	AT1G13750
Up	TraesCS7B02G289600	1.64535789134383	3.11e-02	chr7B:525025227-525027470(-)	Germin-like protein 8-12 [UniProtKB/Swiss-Prot:Q6ZCR3]	Os08g0231400	AT5G39180
Up	TraesCS2D02G549300	1.64531970607303	1.17e-04	chr2D:624778355-624781344(+)	Polyamine oxidase 4 [UniProtKB/Swiss-Prot:Q7XR46]	Os04g0671200	AT1G65840
Up	TraesCS5B02G211000	1.64447086571752	1.53e-02	chr5B:381842644-381844315(+)	Protein TIFY 10c [UniProtKB/Swiss-Prot:Q69P94]	Os09g0439200	AT1G72450
Up	TraesCS5B02G436300	1.64358113851585	2.67e-03	chr5B:610105599-610108225(-)	Scopoletin glucosyltransferase [UniProtKB/Swiss-Prot:Q9AT54]	Os03g0808200	NA
Up	TraesCS1B02G257700	1.64117361585611	2.82e-05	chr1B:453513166-453515532(-)	Isoamylase 2, chloroplastic [UniProtKB/Swiss-Prot:Q6AU80]	Os05g0393700	NA
Up	TraesCS7B02G273600	1.64050041392327	4.33e-04	chr7B:502316731-502318284(+)	Berberine bridge enzyme-like Cyn d 4 [UniProtKB/Swiss-Prot:Q5QJ60]	Os06g0549600	NA
Up	TraesCS4D02G197700	1.64038221957657	2.85e-03	chr4D:343061365-343062025(+)	Low temperature-induced protein lt101.1 [UniProtKB/Swiss-Prot:P68179]	Os03g0286900	AT2G38905
Up	TraesCS3A02G136100	1.63929261023777	1.85e-03	chr3A:113709769-113714514(+)	Trans-cinnamate 4-monooxygenase [UniProtKB/Swiss-Prot:Q42797]	Os05g0320700	AT2G30490
Up	TraesCS4B02G304300	1.63903721975297	3.34e-04	chr4B:592624831-592629372(+)	Protein DETOXIFICATION 27 [UniProtKB/Swiss-Prot:Q9FKQ1]	Os03g0188100	AT5G65380
Up	TraesCS2A02G511000	1.63889254162021	2.16e-04	chr2A:735787351-735787966(-)	NA	Os08g0416800	NA
Up	TraesCS3D02G438600	1.63878871864813	2.97e-02	chr3D:549372340-549374477(-)	Probable LRR receptor-like serine/threonine-protein kinase At3g47570 [UniProtKB/Swiss-Prot:C0LGP4]	NA	NA
Up	TraesCS2A02G163800	1.63822275434768	1.52e-02	chr2A:116013921-116019018(-)	Serine/threonine-protein kinase SAPK2 [UniProtKB/Swiss-Prot:A2YNT8]	Os07g0622000	AT4G40010
Up	TraesCS1A02G084800	1.63813218141168	5.61e-05	chr1A:71059897-71060199(-)	NA	Os05g0142100	NA
Up	TraesCS1D02G265800	1.63806066303772	3.28e-02	chr1D:361802498-361803272(+)	NA	NA	NA
Up	TraesCS1B02G173400	1.63778351258778	1.81e-04	chr1B:309486303-309491044(+)	UDP-xylose transporter 1 [UniProtKB/Swiss-Prot:F4IHS9]	Os10g0479700	AT2G28315
Up	TraesCS5A02G159600	1.63607138104268	5.63e-04	chr5A:340268712-340270416(-)	Transcription factor MYB73 [UniProtKB/Swiss-Prot:O23160]	Os09g0106700	AT5G67300
Up	TraesCS2A02G451300	1.63573605512193	4.95e-05	chr2A:700954858-700962731(-)	ABC transporter C family member 9 [UniProtKB/Swiss-Prot:Q9M1C7]	Os04g0588700	AT3G60970
Up	TraesCS2B02G625200	1.63568106005431	3.77e-05	chr2B:798128178-798132084(+)	Probable LRR receptor-like serine/threonine-protein kinase At3g47570 [UniProtKB/Swiss-Prot:C0LGP4]	NA	NA
Up	TraesCS1B02G466100	1.63497579619035	8.15e-04	chr1B:676738974-676739627(-)	NA	NA	AT1G72060
Up	TraesCS2D02G493700	1.63235786916951	4.20e-03	chr2D:591027189-591031752(+)	Abscisic acid-inducible protein kinase (Fragment) [UniProtKB/Swiss-Prot:Q02066]	Os03g0390200	AT1G78290
Up	TraesCS6A02G247900	1.63127309597298	5.04e-03	chr6A:459876636-459879504(-)	S-adenosylmethionine synthase 2 [UniProtKB/Swiss-Prot:Q4LB23]	Os07g0477250	AT3G17390
Up	TraesCS2A02G566200	1.63069436395209	1.03e-03	chr2A:765441094-765443545(-)	NAC domain-containing protein 30 [UniProtKB/Swiss-Prot:Q9C8W9]	Os04g0691300	NA
Up	TraesCS6A02G158900	1.63049157860255	4.50e-04	chr6A:150964243-150970363(+)	Copper-transporting ATPase HMA4 [UniProtKB/Swiss-Prot:Q6H7M3]	Os02g0196600	AT1G63440
Up	TraesCS1B02G080400	1.63037709269274	4.38e-03	chr1B:62719857-62724509(+)	UDP-glycosyltransferase 86A1 [UniProtKB/Swiss-Prot:Q9SJL0]	Os10g0442400	AT2G36970
Up	TraesCS6A02G386300	1.62994298254183	1.35e-04	chr6A:603266728-603268602(+)	29 kDa ribonucleoprotein B, chloroplastic [UniProtKB/Swiss-Prot:Q08937]	Os02g0815200	AT1G60000
Up	TraesCS1B02G223300	1.62935150888905	1.49e-03	chr1B:400771219-400774008(+)	Proline dehydrogenase 2, mitochondrial [UniProtKB/Swiss-Prot:Q6NKX1]	Os10g0550900	NA
Up	TraesCS1B02G203200	1.62928664340811	1.92e-03	chr1B:364918097-364919774(-)	Salt tolerance receptor-like cytoplasmic kinase 1 [UniProtKB/Swiss-Prot:Q7XR88]	Os10g0516200	NA
Up	TraesCS3D02G330200	1.62797602136002	6.99e-05	chr3D:442807120-442808861(-)	Protein RETICULATA-RELATED 3, chloroplastic [UniProtKB/Swiss-Prot:Q9C9Z2]	Os01g0812900	NA
Up	TraesCS6B02G291400	1.62718109993438	3.87e-05	chr6B:524063395-524065066(-)	NA	Os02g0692700	AT4G17900
Up	TraesCS1A02G059100	1.62579066793506	5.12e-03	chr1A:39870474-39872241(-)	Patatin-like protein 1 [UniProtKB/Swiss-Prot:B8AQW7]	Os11g0614400	AT4G37050
Up	TraesCS3B02G591700	1.62514325379746	2.32e-03	chr3B:816170822-816173759(-)	Wall-associated receptor kinase 5 [UniProtKB/Swiss-Prot:Q9LMN7]	Os01g0973500	NA
Up	TraesCS5A02G237900	1.62489371181055	2.69e-04	chr5A:454396716-454401580(+)	Heat stress transcription factor B-1 [UniProtKB/Swiss-Prot:Q67TP9]	Os09g0456800	AT1G46264
Up	TraesCS2D02G058400	1.62475508160805	9.63e-05	chr2D:23167269-23168649(-)	Secoisolariciresinol dehydrogenase (Fragment) [UniProtKB/Swiss-Prot:Q94KL7]	Os07g0663600	NA
Up	TraesCS3B02G248400	1.62431728225018	2.39e-05	chr3B:395852018-395858874(-)	ABC transporter G family member 36 [UniProtKB/Swiss-Prot:A2WSH0]	Os01g0609300	AT1G15520
Up	TraesCS2A02G422100	1.62310638292746	6.30e-04	chr2A:677367411-677368599(-)	Fruit bromelain [UniProtKB/Swiss-Prot:O23791]	NA	NA
Up	TraesCS3B02G392100	1.62126644590641	9.18e-05	chr3B:617681660-617683373(+)	Elicitor-responsive protein 1 [UniProtKB/Swiss-Prot:Q0JHU5]	Os01g0841700	AT3G55470
Up	TraesCS2D02G202200	1.62059461338666	1.55e-03	chr2D:154181104-154184732(-)	Tubulin alpha-1 chain [UniProtKB/Swiss-Prot:Q43473]	Os07g0574800	AT5G19770
Up	TraesCS6B02G085700	1.61895424746897	6.06e-03	chr6B:62213130-62213393(-)	NA	NA	NA
Up	TraesCS2B02G087400	1.61862057001196	5.42e-05	chr2B:49382521-49384538(-)	Probable L-ascorbate peroxidase 3, peroxisomal [UniProtKB/Swiss-Prot:Q0JEQ2]	Os04g0223300	AT4G35000
Up	TraesCS1A02G310600	1.6184421359957	1.04e-03	chr1A:501035064-501039351(-)	Aldehyde dehydrogenase family 2 member C4 [UniProtKB/Swiss-Prot:Q56YU0]	Os01g0591300	AT3G24503
Up	TraesCS6D02G002500	1.61841592563131	1.29e-04	chr6D:1508029-1517724(-)	Wall-associated receptor kinase 5 [UniProtKB/Swiss-Prot:Q9LMN7]	Os02g0633066	NA
Up	TraesCS1B02G192200	1.61694307511679	1.57e-03	chr1B:344000927-344003380(+)	NAC domain-containing protein 71 [UniProtKB/Swiss-Prot:O49697]	Os09g0552900	NA
Up	TraesCS7D02G329300	1.61686790895569	1.88e-03	chr7D:420782294-420783189(+)	NA	Os06g0530600	NA
Up	TraesCS2D02G070500	1.61686211876018	3.25e-05	chr2D:29715945-29718015(+)	Probable L-ascorbate peroxidase 3, peroxisomal [UniProtKB/Swiss-Prot:Q0JEQ2]	Os04g0223300	AT4G35000
Up	TraesCS6B02G005000	1.61514828724986	4.90e-03	chr6B:3870164-3871495(+)	NA	NA	NA
Up	TraesCS7B02G050500	1.61496733406309	2.37e-02	chr7B:52347658-52350365(-)	Bidirectional sugar transporter SWEET15 [UniProtKB/Swiss-Prot:Q6K602]	Os02g0513100	NA
Up	TraesCS7A02G255600	1.6148584060029	2.93e-05	chr7A:243647433-243649966(-)	Cytochrome b561 and DOMON domain-containing protein At3g25290 [UniProtKB/Swiss-Prot:Q9LSE7]	Os08g0524200	AT3G07390
Up	TraesCS1B02G159400	1.61424007451694	3.81e-05	chr1B:270792160-270795498(+)	Silicon efflux transporter LSI2 [UniProtKB/Swiss-Prot:Q10SY9]	Os10g0447900	AT1G02260
Up	TraesCS3D02G080100	1.61392664055955	1.42e-02	chr3D:39992759-39995896(+)	NA	NA	NA
Up	TraesCS1B02G436500	1.61382444251148	7.05e-04	chr1B:659765787-659767557(+)	Iron-sulfur cluster assembly protein 1 [UniProtKB/Swiss-Prot:Q8LR34]	Os05g0568100	AT4G22220
Up	TraesCS1B02G338600	1.61338600902754	3.49e-03	chr1B:566605390-566608558(+)	Jacalin-related lectin 3 [UniProtKB/Swiss-Prot:F4HQX1]	Os05g0508400	NA
Up	TraesCS5A02G024100	1.61337215604962	1.35e-03	chr5A:18948857-18950202(-)	Glutathione S-transferase 4 [UniProtKB/Swiss-Prot:P46420]	Os01g0369700	NA
Up	TraesCS2B02G625000	1.61297372941208	1.05e-04	chr2B:797992395-797995547(-)	Salt stress-induced protein [UniProtKB/Swiss-Prot:Q0JMY8]	NA	NA
Up	TraesCS2A02G318600	1.61249320144344	2.24e-05	chr2A:543714808-543742198(+)	NA	Os04g0450600	NA
Up	TraesCS6D02G033100	1.61203432763335	4.75e-03	chr6D:13990659-13991345(+)	Germin-like protein 2-4 [UniProtKB/Swiss-Prot:Q6ESF0]	Os02g0532500	AT3G10080
Up	TraesCS4B02G339800	1.61191807873318	2.55e-03	chr4B:633282519-633289836(+)	Sugar transporter ERD6-like 6 [UniProtKB/Swiss-Prot:Q9FRL3]	Os05g0567800	AT1G75220
Up	TraesCS7D02G207800	1.61190036778821	2.26e-03	chr7D:165153407-165154426(-)	Ribonucleoside-diphosphate reductase small chain [UniProtKB/Swiss-Prot:P49730]	Os06g0257450	AT3G27060
Up	TraesCS1D02G328000	1.61099063642218	1.55e-03	chr1D:419994276-419995078(+)	Photosystem II reaction center W protein, chloroplastic [UniProtKB/Swiss-Prot:Q39194]	Os01g0773700	NA
Up	TraesCS5D02G472200	1.60912544736971	2.07e-03	chr5D:512762652-512764807(-)	GDSL esterase/lipase At5g55050 [UniProtKB/Swiss-Prot:Q9FIA1]	Os03g0580200	NA
Up	TraesCS5D02G419300	1.60911883095862	4.47e-05	chr5D:480475929-480479012(-)	Putative disease resistance protein RGA4 [UniProtKB/Swiss-Prot:Q7XA39]	Os11g0160900	NA
Up	TraesCS3B02G433000	1.60873860403564	4.50e-04	chr3B:671996046-671999015(+)	Fructokinase-1 [UniProtKB/Swiss-Prot:Q0JGZ6]	Os01g0894300	AT3G59480
Up	TraesCS2D02G316300	1.60796196254885	1.16e-04	chr2D:405600235-405608281(+)	NA	Os04g0450600	NA
Up	TraesCS6B02G333900	1.60678299822935	7.03e-05	chr6B:585957148-585958010(-)	NA	NA	NA
Up	TraesCS7D02G438600	1.60638541326058	2.19e-03	chr7D:557835715-557839068(+)	Cytochrome P450 72A15 [UniProtKB/Swiss-Prot:Q9LUC5]	Os01g0627500	AT3G14680
Up	TraesCS3B02G372300	1.60556735399131	5.86e-03	chr3B:584984259-584985270(-)	Protein LURP-one-related 8 [UniProtKB/Swiss-Prot:Q9ZVI6]	Os01g0817650	NA
Up	TraesCS6B02G258500	1.60543338490242	1.16e-04	chr6B:465675009-465679798(-)	Phenylalanine ammonia-lyase [UniProtKB/Swiss-Prot:A2X7F7]	Os02g0626400	AT2G37040
Up	TraesCS4D02G309900	1.60495803061891	4.05e-03	chr4D:477222185-477225861(-)	Cytochrome P450 711A1 [UniProtKB/Swiss-Prot:B9DFU2]	NA	AT2G26170
Up	TraesCS2B02G542500	1.60489266032119	1.73e-04	chr2B:740310278-740315711(+)	Filament-like plant protein 7 [UniProtKB/Swiss-Prot:Q9SLN1]	Os04g0649200	NA
Up	TraesCS4D02G261600	1.6035950691226	2.53e-03	chr4D:432748325-432749808(-)	Homeobox-leucine zipper protein HOX12 [UniProtKB/Swiss-Prot:Q10QF2]	Os03g0198600	AT2G18550
Up	TraesCS1A02G073300	1.60224193355277	7.47e-05	chr1A:57209812-57212757(-)	Cysteine-rich receptor-like protein kinase 42 [UniProtKB/Swiss-Prot:Q9FNE1]	Os05g0130100	NA
Up	TraesCS3D02G500800	1.602229922064	3.51e-03	chr3D:590040443-590044267(+)	Cysteine-rich receptor-like protein kinase 10 [UniProtKB/Swiss-Prot:Q8GYA4]	Os01g0366300	NA
Up	TraesCS5A02G168200	1.60216132175329	3.12e-04	chr5A:357805913-357807556(-)	Nitrile-specifier protein 5 [UniProtKB/Swiss-Prot:Q93XW5]	Os09g0249000	AT5G48180
Up	TraesCS2B02G555400	1.60056971008842	7.06e-03	chr2B:750011708-750018491(-)	Probable linoleate 9S-lipoxygenase 5 [UniProtKB/Swiss-Prot:Q43191]	NA	NA
Up	TraesCS4D02G211600	1.60034679970434	4.76e-03	chr4D:364027841-364032509(+)	Protein DA1-related 2 [UniProtKB/Swiss-Prot:Q0WSN2]	Os03g0267800	AT2G39830
Up	TraesCS5B02G268600	1.59983011105752	7.80e-05	chr5B:454687686-454695645(-)	Cinnamoyl-CoA reductase 1 [UniProtKB/Swiss-Prot:Q6K9A2]	Os09g0491820	AT1G76470
Up	TraesCS7A02G096300	1.59860663943668	1.50e-04	chr7A:59228624-59233309(+)	WRKY transcription factor 72A [UniProtKB/Swiss-Prot:A0A3Q7GFB5]	Os06g0146250	NA
Up	TraesCS7B02G030600	1.59857599641109	5.73e-04	chr7B:29050839-29056456(+)	Protein DETOXIFICATION 27 [UniProtKB/Swiss-Prot:Q9FKQ1]	Os08g0480000	AT5G65380
Up	TraesCS3D02G478300	1.59836290573878	1.59e-02	chr3D:577968611-577970282(+)	Glucan endo-1,3-beta-glucosidase GII [UniProtKB/Swiss-Prot:P15737]	Os01g0947000	NA
Up	TraesCS5D02G400900	1.59836064730064	4.39e-03	chr5D:465905448-465907268(+)	Protein PYRICULARIA ORYZAE RESISTANCE 21 [UniProtKB/Swiss-Prot:A2XT03]	Os03g0751600	NA
Up	TraesCS3B02G313400	1.59618006578683	5.97e-03	chr3B:503968622-503970251(+)	Anthocyanidin 5,3-O-glucosyltransferase [UniProtKB/Swiss-Prot:Q4R1I9]	Os01g0734600	AT3G16520
Up	TraesCS1A02G186300	1.59459802014545	6.29e-03	chr1A:337653975-337655149(-)	Probable glutathione S-transferase GSTU6 [UniProtKB/Swiss-Prot:Q06398]	Os10g0530400	NA
Up	TraesCS3A02G445300	1.5941587010344	3.12e-04	chr3A:686254065-686255054(+)	NA	NA	NA
Up	TraesCS3D02G472000	1.59398962266967	2.35e-03	chr3D:574118271-574125655(-)	Cysteine-rich receptor-like protein kinase 6 [UniProtKB/Swiss-Prot:Q0D5R3]	Os02g0472700	NA
Up	TraesCS4B02G185300	1.59348781543372	1.34e-03	chr4B:404766471-404766752(+)	Acetate/butyrate--CoA ligase AAE7, peroxisomal [UniProtKB/Swiss-Prot:Q8VZF1]	Os03g0305100	AT3G16910
Up	TraesCS1D02G310300	1.59308101876988	1.47e-04	chr1D:406552140-406552876(-)	Cysteine proteinase inhibitor [UniProtKB/Swiss-Prot:Q9LEI7]	Os05g0494200	AT3G12490
Up	TraesCS5A02G454200	1.59251562519084	2.11e-03	chr5A:635407574-635408909(-)	Chlorophyll a-b binding protein, chloroplastic [UniProtKB/Swiss-Prot:P04784]	Os01g0600900	AT2G34420
Up	TraesCS7B02G355200	1.59251034777836	1.47e-03	chr7B:614181350-614182419(+)	Early nodulin-like protein 2 [UniProtKB/Swiss-Prot:Q9T076]	Os06g0681200	NA
Up	TraesCS5A02G522500	1.59185852479585	1.40e-04	chr5A:683381147-683383846(-)	NA	NA	NA
Up	TraesCS7D02G466700	1.59094248052261	1.09e-03	chr7D:580478154-580479470(-)	NA	NA	NA
Up	TraesCS7A02G450100	1.58885425260573	1.30e-05	chr7A:643859593-643862457(-)	Cytochrome P450 72A15 [UniProtKB/Swiss-Prot:Q9LUC5]	Os06g0641200	AT3G14680
Up	TraesCS3A02G510100	1.5887033666897	2.49e-03	chr3A:730278872-730280053(-)	Abscisic stress-ripening protein 1 [UniProtKB/Swiss-Prot:Q08655]	Os01g0959100	NA
Up	TraesCS1A02G186100	1.58805298155338	5.00e-03	chr1A:337300647-337301870(-)	Probable glutathione S-transferase GSTU6 [UniProtKB/Swiss-Prot:Q06398]	Os10g0530900	AT1G10370
Up	TraesCS3A02G531400	1.5878671352215	2.59e-03	chr3A:744286755-744287543(+)	NA	Os05g0111300	NA
Up	TraesCS2B02G335800	1.58773103758865	2.71e-03	chr2B:479984797-479986094(+)	NA	Os04g0450000	NA
Up	TraesCS2D02G377200	1.58694989417152	3.24e-03	chr2D:481599475-481602192(+)	Phenylalanine ammonia-lyase [UniProtKB/Swiss-Prot:Q43210]	Os04g0518400	AT2G37040
Up	TraesCS6D02G260300	1.5857458272713	1.68e-02	chr6D:367875766-367877372(+)	Fatty acid desaturase DES2 [UniProtKB/Swiss-Prot:A3F5L3]	Os02g0716500	AT3G12120
Up	TraesCS7D02G163800	1.58527931786963	1.76e-03	chr7D:113347659-113348634(-)	NA	Os06g0199402	AT5G20670
Up	TraesCS2D02G423700	1.58514165849217	4.16e-03	chr2D:536919092-536922175(-)	Vacuolar-sorting receptor 7 [UniProtKB/Swiss-Prot:Q8L7E3]	Os04g0611400	AT2G34940
Up	TraesCS5A02G501500	1.58395787310071	2.73e-03	chr5A:666866405-666872577(+)	Boron transporter 4 [UniProtKB/Swiss-Prot:Q9XI23]	Os01g0175700	AT1G15460
Up	TraesCS5D02G436200	1.58322558516428	6.81e-03	chr5D:490933377-490941804(-)	Probable aldehyde oxidase 2 [UniProtKB/Swiss-Prot:Q852M1]	Os03g0790700	AT3G43600
Up	TraesCS7B02G327400	1.58307782121606	2.67e-03	chr7B:581372974-581376095(-)	Xyloglucan endotransglucosylase/hydrolase protein 22 [UniProtKB/Swiss-Prot:Q38857]	Os06g0696600	AT4G30270
Up	TraesCS4B02G092700	1.5829311100505	4.41e-03	chr4B:95365209-95369681(+)	Cysteine-rich receptor-like protein kinase 40 [UniProtKB/Swiss-Prot:Q9SYS3]	Os11g0225000	NA
Up	TraesCS3D02G020700	1.58276395024302	3.62e-04	chr3D:6971034-6972707(-)	GDSL esterase/lipase At3g26430 [UniProtKB/Swiss-Prot:Q9LIN2]	Os07g0586100	AT3G26430
Up	TraesCS5D02G390700	1.58265681092323	1.06e-02	chr5D:459082580-459084833(+)	Transcription factor BHLH148 [UniProtKB/Swiss-Prot:Q75KV9]	Os03g0741100	AT5G43650
Up	TraesCS5D02G360500	1.58255362403363	4.80e-03	chr5D:440167590-440168744(-)	Cocosin 1 [UniProtKB/Swiss-Prot:A0A222NNM9]	Os09g0552600	NA
Up	TraesCS2D02G259400	1.58240900024441	5.30e-04	chr2D:315488594-315495921(-)	Protein NRT1/ PTR FAMILY 4.5 [UniProtKB/Swiss-Prot:Q8VYE4]	Os07g0100600	NA
Up	TraesCS7D02G006100	1.58194900622694	1.50e-03	chr7D:2882846-2885212(-)	Receptor-like protein kinase 2 [UniProtKB/Swiss-Prot:Q9LHP4]	Os05g0491400	AT5G21090
Up	TraesCS2B02G121100	1.58169224126766	1.43e-05	chr2B:88837033-88841761(+)	Probable inactive receptor kinase At5g58300 [UniProtKB/Swiss-Prot:Q9LVM0]	Os07g0681100	AT5G58300
Up	TraesCS6D02G114200	1.58119578613546	4.32e-04	chr6D:81589416-81591580(-)	Protein YELLOW LEAF 1, choloroplastic [UniProtKB/Swiss-Prot:Q0E3V2]	Os02g0152900	NA
Up	TraesCSU02G056700	1.58060305577058	1.55e-03	chrUn:43664829-43665176(+)	Non-specific lipid-transfer protein 4.3 [UniProtKB/Swiss-Prot:Q42842]	Os11g0427800	NA
Up	TraesCS3A02G344400	1.58014061810729	1.45e-04	chr3A:593999825-594004169(-)	Probable serine/threonine-protein kinase PBL15 [UniProtKB/Swiss-Prot:Q9SY91]	Os01g0822200	AT2G40270
Up	TraesCS4B02G168200	1.57940470478983	1.19e-03	chr4B:367927070-367927651(-)	CBL-interacting protein kinase 10 [UniProtKB/Swiss-Prot:Q10LQ2]	Os03g0339900	AT5G01810
Up	TraesCS7D02G084900	1.57806910533822	1.53e-05	chr7D:51997908-52001204(+)	Peroxidase 1 [UniProtKB/Swiss-Prot:A5H8G4]	Os01g0326000	NA
Up	TraesCS2A02G440500	1.57734177377118	1.06e-04	chr2A:691140275-691140592(+)	Putative lipid-transfer protein DIR1 [UniProtKB/Swiss-Prot:Q8W453]	NA	NA
Up	TraesCS5B02G408300	1.57664818952096	6.74e-03	chr5B:584067473-584069217(+)	Cold-regulated 413 plasma membrane protein 2 [UniProtKB/Swiss-Prot:Q9SVL6]	Os03g0767800	AT4G37220
Up	TraesCS7D02G475400	1.57657651200803	4.59e-05	chr7D:587391777-587395227(+)	Probable LRR receptor-like serine/threonine-protein kinase At3g47570 [UniProtKB/Swiss-Prot:C0LGP4]	Os06g0676600	AT4G29990
Up	TraesCS7D02G456000	1.57655384462445	6.33e-04	chr7D:574817246-574820168(-)	Glutathione S-transferase [UniProtKB/Swiss-Prot:O04437]	Os12g0210200	AT2G02380
Up	TraesCS7B02G205100	1.57600210032035	2.95e-03	chr7B:375393318-375395851(-)	Putative F-box protein PP2-B2 [UniProtKB/Swiss-Prot:Q9ZVR5]	Os08g0150700	NA
Up	TraesCS2D02G006500	1.5747601060303	9.83e-03	chr2D:3033744-3035806(-)	Zealexin A1 synthase [UniProtKB/Swiss-Prot:B4FVP3]	NA	NA
Up	TraesCS1A02G166200	1.57475908260414	1.76e-03	chr1A:298646085-298646780(-)	Basic secretory protease (Fragments) [UniProtKB/Swiss-Prot:C0HJG8]	Os10g0491000	NA
Up	TraesCS1D02G403100	1.57467914743625	1.80e-04	chr1D:467848413-467850436(+)	Premnaspirodiene oxygenase [UniProtKB/Swiss-Prot:A6YIH8]	Os05g0515200	NA
Up	TraesCS7D02G339000	1.57413857338648	1.91e-03	chr7D:433069827-433072079(+)	Putative lipid phosphate phosphatase 3, chloroplastic [UniProtKB/Swiss-Prot:Q8LFD1]	Os08g0359200	AT1G15080
Up	TraesCS4B02G346900	1.57369493968863	1.21e-02	chr4B:640532917-640536498(+)	Flavanone 3-dioxygenase 2 [UniProtKB/Swiss-Prot:Q8W2X5]	Os03g0122300	AT5G24530
Up	TraesCS4A02G485000	1.5728886568036	5.38e-03	chr4A:738960730-738964876(+)	Sucrose:sucrose 1-fructosyltransferase [UniProtKB/Swiss-Prot:Q9FSV7]	NA	NA
Up	TraesCS4B02G356800	1.57246595321746	5.58e-03	chr4B:647622640-647626484(+)	Beta-fructofuranosidase, insoluble isoenzyme 1 [UniProtKB/Swiss-Prot:A2X5P7]	Os02g0534400	AT3G52600
Up	TraesCS5B02G399700	1.57238033790069	7.43e-03	chr5B:577212836-577214709(+)	UDP-glycosyltransferase 83A1 [UniProtKB/Swiss-Prot:Q9SGA8]	Os03g0757600	AT3G02100
Up	TraesCS6A02G028800	1.57130844100023	2.15e-03	chr6A:14606554-14610239(-)	Subtilisin-like protease SBT3.8 [UniProtKB/Swiss-Prot:Q9SZY3]	Os01g0794800	NA
Up	TraesCS1D02G239700	1.57129247776913	3.60e-03	chr1D:329665742-329669886(-)	Receptor-like serine/threonine-protein kinase SD1-8 [UniProtKB/Swiss-Prot:O81905]	Os05g0463000	NA
Up	TraesCS4A02G311700	1.57114408941534	5.02e-05	chr4A:603487335-603490592(-)	ACT domain-containing protein ACR10 [UniProtKB/Swiss-Prot:Q9SJM1]	Os09g0570900	AT2G36840
Up	TraesCS1B02G366300	1.57026929744592	9.23e-03	chr1B:597456372-597456919(-)	NA	NA	NA
Up	TraesCS7A02G464100	1.56998484237533	2.54e-03	chr7A:660495082-660499083(+)	NAC domain-containing protein 21/22 [UniProtKB/Swiss-Prot:Q84TE6]	Os06g0675600	NA
Up	TraesCS4B02G009500	1.569288558909	2.03e-05	chr4B:6039104-6042537(+)	MDIS1-interacting receptor like kinase 2 [UniProtKB/Swiss-Prot:Q8VZG8]	NA	AT1G13910
Up	TraesCS1A02G149800	1.56850978157284	5.65e-03	chr1A:257551797-257558525(+)	Acyltransferase-like protein At1g54570, chloroplastic [UniProtKB/Swiss-Prot:Q9ZVN2]	Os01g0362100	AT1G54570
Up	TraesCS1A02G125700	1.56824177393719	6.88e-04	chr1A:150006605-150008006(+)	NDR1/HIN1-like protein 13 [UniProtKB/Swiss-Prot:Q9ZVD2]	Os05g0199100	NA
Up	TraesCS1D02G444500	1.56784549011445	1.88e-02	chr1D:487807614-487812078(+)	Probable cytokinin riboside 5'-monophosphate phosphoribohydrolase LOGL8 [UniProtKB/Swiss-Prot:Q0DFG8]	Os05g0591600	AT5G03270
Up	TraesCS1B02G409600	1.56620794643905	2.73e-02	chr1B:636801067-636801444(+)	NA	Os05g0555700	NA
Up	TraesCS6A02G279400	1.56566516907661	1.11e-02	chr6A:507089880-507092591(+)	Ribose-phosphate pyrophosphokinase 4 [UniProtKB/Swiss-Prot:Q6ZFT5]	Os02g0714600	AT2G42910
Up	TraesCS2B02G482300	1.5651656256011	1.45e-04	chr2B:680074769-680075092(+)	NA	NA	NA
Up	TraesCS4B02G271900	1.56411271645598	6.81e-03	chr4B:548185013-548185962(+)	Uclacyanin 1 [UniProtKB/Swiss-Prot:O82081]	NA	NA
Up	TraesCS2A02G351300	1.56404049168798	1.38e-03	chr2A:591267412-591274566(+)	F-box protein At1g78280 [UniProtKB/Swiss-Prot:Q9M9E8]	Os03g0389900	AT1G78280
Up	TraesCS3B02G006600	1.56272884001831	1.37e-04	chr3B:3410634-3412172(-)	Noroxomaritidine synthase [UniProtKB/Swiss-Prot:A0A140IL90]	NA	NA
Up	TraesCS5A02G229000	1.5616992170786	2.80e-03	chr5A:444890990-444891782(+)	Probable calcium-binding protein CML45 [UniProtKB/Swiss-Prot:Q9MBG5]	Os09g0412300	AT3G29000
Up	TraesCS7B02G364600	1.56165534335032	5.67e-05	chr7B:627610786-627614742(+)	NAC domain-containing protein 21/22 [UniProtKB/Swiss-Prot:Q84TE6]	Os06g0675600	NA
Up	TraesCS1A02G021400	1.56099341105189	3.89e-02	chr1A:10210714-10211293(-)	Bowman-Birk type trypsin inhibitor [UniProtKB/Swiss-Prot:P81713]	NA	NA
Up	TraesCS3A02G288300	1.55998519840157	4.84e-04	chr3A:516632209-516634290(-)	Protein SODIUM POTASSIUM ROOT DEFECTIVE 2 [UniProtKB/Swiss-Prot:Q58FZ0]	Os01g0719600	NA
Up	TraesCS7A02G478700	1.55812668916204	7.34e-03	chr7A:671483009-671483941(-)	NA	Os06g0666400	NA
Up	TraesCS2D02G489700	1.557280900166	3.52e-03	chr2D:588676152-588677693(-)	Probable WRKY transcription factor 70 [UniProtKB/Swiss-Prot:Q9LY00]	NA	NA
Up	TraesCS2D02G066000	1.55563652603938	1.78e-04	chr2D:27918877-27922197(-)	NA	Os04g0227500	NA
Up	TraesCS5B02G009000	1.55500570082476	8.54e-03	chr5B:9284415-9286096(+)	Cell number regulator 10 [UniProtKB/Swiss-Prot:D9HP26]	Os04g0461600	NA
Up	TraesCS6D02G104000	1.55399458932279	9.81e-03	chr6D:67568979-67570424(+)	NA	NA	NA
Up	TraesCS5B02G326600	1.55359296398134	8.98e-04	chr5B:510879933-510885336(+)	Protein DETOXIFICATION 40 [UniProtKB/Swiss-Prot:Q9LVD9]	Os09g0468000	AT3G21690
Up	TraesCS2B02G360300	1.55268201971225	1.09e-04	chr2B:513479141-513481277(-)	Dolabradiene monooxygenase [UniProtKB/Swiss-Prot:A0A1D6GQ67]	Os04g0480600	AT3G26200
Up	TraesCS5D02G568700	1.55094973810692	1.79e-03	chr5D:565710842-565713994(-)	Receptor-like protein EIX2 [UniProtKB/Swiss-Prot:Q6JN46]	NA	NA
Up	TraesCS7D02G232300	1.55059116826354	1.40e-02	chr7D:193584245-193587324(-)	Formate dehydrogenase, mitochondrial [UniProtKB/Swiss-Prot:Q9ZRI8]	Os06g0486800	AT5G14780
Up	TraesCS2A02G522100	1.55051971444278	3.40e-03	chr2A:744634575-744635674(-)	NA	NA	NA
Up	TraesCS3D02G336900	1.5503275204284	2.72e-03	chr3D:448494399-448497234(-)	Trans-cinnamate 4-monooxygenase [UniProtKB/Swiss-Prot:Q42797]	Os01g0820000	AT2G30490
Up	TraesCS4B02G342900	1.5498756117121	1.45e-03	chr4B:636781857-636783655(+)	NA	Os03g0140700	AT1G04530
Up	TraesCS7A02G366900	1.54943990857677	2.95e-02	chr7A:540748145-540748739(-)	NA	NA	NA
Up	TraesCS4D02G177300	1.54926630023364	8.59e-05	chr4D:308754543-308755019(+)	Chaperone protein dnaJ 20, chloroplastic [UniProtKB/Swiss-Prot:Q9SDN0]	Os03g0244950	NA
Up	TraesCS3B02G307300	1.54818366917184	4.93e-04	chr3B:493584595-493585290(+)	VQ motif-containing protein 4 [UniProtKB/Swiss-Prot:Q5M750]	Os01g0747800	NA
Up	TraesCS3D02G464300	1.54746744180042	3.92e-04	chr3D:568086787-568089312(-)	Inactive anthranilate O-methyltransferase 1 [UniProtKB/Swiss-Prot:D9J0Z8]	NA	NA
Up	TraesCS4A02G384500	1.54658335584569	1.80e-04	chr4A:662147700-662149730(-)	L-type lectin-domain containing receptor kinase SIT2 [UniProtKB/Swiss-Prot:Q7XUN6]	Os07g0575600	NA
Up	TraesCS5B02G244300	1.54620940997919	1.06e-04	chr5B:425878385-425884028(+)	Glucose-6-phosphate isomerase 1, chloroplastic [UniProtKB/Swiss-Prot:Q8H103]	Os09g0465600	AT4G24620
Up	TraesCS2D02G025400	1.54518186922969	3.76e-02	chr2D:11037567-11040831(+)	Cysteine-rich receptor-like protein kinase 41 [UniProtKB/Swiss-Prot:O23081]	NA	NA
Up	TraesCS1D02G194200	1.54502803711481	4.42e-04	chr1D:270230032-270232248(+)	NAC domain-containing protein 71 [UniProtKB/Swiss-Prot:O49697]	Os10g0571600	AT5G46590
Up	TraesCS5A02G276200	1.54484455691276	7.60e-03	chr5A:485386092-485388467(-)	Probable sarcosine oxidase [UniProtKB/Swiss-Prot:Q9SJA7]	Os09g0498500	AT2G24580
Up	TraesCS3A02G400000	1.54470229633848	3.48e-05	chr3A:646811794-646814706(+)	Fructokinase-1 [UniProtKB/Swiss-Prot:Q0JGZ6]	Os01g0894300	AT2G31390
Up	TraesCS7A02G454600	1.54445484801648	5.69e-03	chr7A:649421303-649422688(+)	Early nodulin-like protein 2 [UniProtKB/Swiss-Prot:Q9T076]	Os06g0681200	NA
Up	TraesCS2A02G045400	1.54315082857977	1.12e-03	chr2A:17857166-17858293(+)	Probable glutathione S-transferase GSTF1 [UniProtKB/Swiss-Prot:O65857]	Os01g0371200	NA
Up	TraesCS1B02G194300	1.54304244551217	5.96e-03	chr1B:349546083-349547712(-)	Probable glutathione S-transferase GSTU6 [UniProtKB/Swiss-Prot:Q06398]	Os10g0529400	NA
Up	TraesCS2D02G264200	1.54147989978153	1.00e-03	chr2D:323074622-323078172(+)	Sugar transport protein MST3 [UniProtKB/Swiss-Prot:Q7EZD7]	Os07g0106200	AT1G11260
Up	TraesCS2B02G510300	1.5406973638448	3.51e-02	chr2B:706414650-706418308(+)	Probable metal-nicotianamine transporter YSL6 [UniProtKB/Swiss-Prot:Q7XRV2]	Os04g0390500	AT3G27020
Up	TraesCS6B02G416100	1.53957836947062	1.47e-03	chr6B:688469491-688471692(+)	Cytochrome P450 72A15 [UniProtKB/Swiss-Prot:Q9LUC5]	Os01g0602200	NA
Up	TraesCS2D02G292300	1.53775898890964	3.07e-02	chr2D:374144915-374145394(+)	Protein BIC1 [UniProtKB/Swiss-Prot:Q9LXJ1]	Os04g0412100	AT3G52740
Up	TraesCS5A02G500100	1.53741553232518	5.32e-03	chr5A:666306987-666309995(-)	L-type lectin-domain containing receptor kinase IX.1 [UniProtKB/Swiss-Prot:Q9LXA5]	Os03g0132900	NA
Up	TraesCS2A02G352800	1.53732264804682	4.64e-04	chr2A:593443073-593447001(+)	Endoglucanase 12 [UniProtKB/Swiss-Prot:Q7XUK4]	Os04g0497200	AT1G65610
Up	TraesCS5D02G325900	1.53588728503448	7.22e-05	chr5D:418286182-418288613(-)	Protein STAY-GREEN, chloroplastic [UniProtKB/Swiss-Prot:Q652K1]	Os09g0532000	AT4G22920
Up	TraesCS3D02G438700	1.5356554135226	2.39e-02	chr3D:549374507-549375703(-)	LRR receptor-like serine/threonine-protein kinase EFR [UniProtKB/Swiss-Prot:C0LGT6]	NA	NA
Up	TraesCSU02G054000	1.53490449707389	1.79e-03	chrUn:42325588-42328816(-)	Wall-associated receptor kinase 5 [UniProtKB/Swiss-Prot:Q9LMN7]	Os04g0307900	NA
Up	TraesCS4A02G297800	1.53429134994177	4.09e-03	chr4A:596825115-596827481(+)	NA	Os03g0659300	AT2G32090
Up	TraesCS4D02G253800	1.53412327669149	5.61e-05	chr4D:422548288-422550023(+)	Probable 2-oxoglutarate-dependent dioxygenase AOP1.2 [UniProtKB/Swiss-Prot:Q945B6]	Os08g0417000	NA
Up	TraesCS3D02G131900	1.53331576629538	5.45e-03	chr3D:91708017-91709230(+)	Probable carboxylesterase 15 [UniProtKB/Swiss-Prot:Q9FG13]	Os01g0153800	NA
Up	TraesCS5B02G191400	1.53308322750152	2.69e-04	chr5B:345047699-345049036(+)	NA	Os09g0364400	NA
Up	TraesCS2A02G266900	1.53237034316117	7.16e-03	chr2A:424443387-424444103(-)	NA	Os07g0123900	NA
Up	TraesCS2A02G564600	1.5317041046974	6.05e-04	chr2A:764725510-764728499(-)	Disease resistance protein RGA5 [UniProtKB/Swiss-Prot:Q2R8L1]	NA	NA
Up	TraesCS5D02G227400	1.53067292149352	6.72e-03	chr5D:335079404-335080447(+)	Low molecular mass early light-inducible protein HV90, chloroplastic [UniProtKB/Swiss-Prot:P14897]	NA	NA
Up	TraesCS2A02G593300	1.52997726990122	1.92e-03	chr2A:779890095-779891462(+)	NDR1/HIN1-like protein 6 [UniProtKB/Swiss-Prot:Q8LD98]	Os04g0677300	NA
Up	TraesCS3D02G234400	1.52915436686193	1.84e-04	chr3D:323327122-323334634(+)	ABC transporter G family member 36 [UniProtKB/Swiss-Prot:A2WSH0]	Os01g0609300	AT1G15520
Up	TraesCS2B02G367300	1.52789770624752	3.25e-04	chr2B:523760095-523761742(+)	B-box zinc finger protein 24 [UniProtKB/Swiss-Prot:Q96288]	Os04g0493000	AT1G06040
Up	TraesCS7D02G210100	1.52789112751274	2.50e-03	chr7D:168072844-168074052(-)	Cell number regulator 11 [UniProtKB/Swiss-Prot:D9HP27]	Os06g0266266	AT1G68610
Up	TraesCS3D02G457600	1.52769579310687	6.07e-04	chr3D:562710419-562710568(-)	NA	NA	NA
Up	TraesCS3B02G037000	1.52491766844333	1.46e-03	chr3B:18000322-18001131(-)	Bowman-Birk type trypsin inhibitor [UniProtKB/Swiss-Prot:P12940]	Os01g0127600	NA
Up	TraesCS5B02G227600	1.5247620967661	6.69e-03	chr5B:404143197-404145379(-)	Vacuolar-processing enzyme [UniProtKB/Swiss-Prot:O24325]	Os01g0559600	AT4G32940
Up	TraesCS2D02G032800	1.52357552757886	3.13e-04	chr2D:12787789-12788379(-)	NA	NA	NA
Up	TraesCS3B02G011700	1.52262311045014	1.65e-03	chr3B:5207131-5207968(+)	NA	Os01g0111700	NA
Up	TraesCS6D02G130800	1.5221922627882	1.02e-05	chr6D:97302443-97304466(-)	4-hydroxyphenylpyruvate dioxygenase [UniProtKB/Swiss-Prot:O48604]	Os02g0168100	AT1G06570
Up	TraesCS7D02G184400	1.52142529232746	1.15e-03	chr7D:137900533-137901576(-)	Protein PYRICULARIA ORYZAE RESISTANCE 21 [UniProtKB/Swiss-Prot:A2XT03]	NA	NA
Up	TraesCS6B02G188300	1.52078727845931	3.87e-02	chr6B:216690135-216692992(+)	Peroxygenase [UniProtKB/Swiss-Prot:A0A1I9R3Y5]	Os06g0254300	NA
Up	TraesCS2D02G021600	1.52075843764287	1.40e-04	chr2D:9900546-9902395(+)	Obtusifoliol 14-alpha demethylase [UniProtKB/Swiss-Prot:P93846]	NA	NA
Up	TraesCS2D02G552100	1.51861992871602	2.87e-02	chr2D:627361011-627361882(-)	Wheatwin-1 [UniProtKB/Swiss-Prot:O64392]	Os11g0592000	AT3G04720
Up	TraesCS6D02G300600	1.51848481077549	1.84e-02	chr6D:410152069-410154021(+)	2-oxoglutarate-dependent dioxygenase 11 [UniProtKB/Swiss-Prot:Q94LP4]	Os06g0178500	NA
Up	TraesCS6D02G004500	1.51788300857757	1.74e-03	chr6D:2167001-2167940(+)	NA	Os05g0227600	NA
Up	TraesCSU02G079400	1.51781238399281	1.01e-02	chrUn:71310928-71314224(+)	NA	NA	NA
Up	TraesCS7D02G309400	1.5175153122275	8.06e-03	chr7D:392744990-392749017(-)	Lysine histidine transporter 1 [UniProtKB/Swiss-Prot:Q9FKS8]	Os08g0127100	AT1G67640
Up	TraesCS6A02G395900	1.51671943766488	1.68e-03	chr6A:608400434-608404562(-)	NA	NA	NA
Up	TraesCS5B02G355800	1.51613576521008	6.73e-03	chr5B:535139326-535140958(-)	11S globulin seed storage protein 2 [UniProtKB/Swiss-Prot:Q9XHP0]	Os09g0552600	NA
Up	TraesCS6B02G139700	1.51509963153805	1.88e-02	chr6B:136797186-136798313(-)	Fatty acid desaturase 4, chloroplastic [UniProtKB/Swiss-Prot:Q9SZ42]	NA	NA
Up	TraesCS2B02G062500	1.5150912785832	1.46e-02	chr2B:29759694-29761308(-)	Putative methyltransferase DDB_G0268948 [UniProtKB/Swiss-Prot:Q55EX9]	NA	AT2G41380
Up	TraesCS2B02G535500	1.51415657414786	2.97e-02	chr2B:731460182-731462978(-)	Endonuclease 4 [UniProtKB/Swiss-Prot:F4JJL0]	Os04g0652700	NA
Up	TraesCS2A02G081400	1.51401135167626	3.67e-04	chr2A:36808754-36811924(-)	Serine/threonine-protein kinase PBL27 [UniProtKB/Swiss-Prot:Q1PDV6]	Os07g0695300	AT5G02800
Up	TraesCS2A02G348900	1.51361867674141	3.42e-03	chr2A:587750669-587751938(+)	B-box zinc finger protein 24 [UniProtKB/Swiss-Prot:Q96288]	Os04g0493000	AT1G06040
Up	TraesCS3A02G419800	1.51130455816964	1.18e-02	chr3A:661787317-661787685(+)	NA	Os01g0914100	NA
Up	TraesCS5B02G059800	1.51102835453067	1.26e-03	chr5B:65964137-65965511(-)	Tuliposide A-converting enzyme 2, chloroplastic [UniProtKB/Swiss-Prot:I4DST9]	Os02g0567800	NA
Up	TraesCS6D02G363100	1.51086901593579	7.13e-03	chr6D:453650362-453652540(-)	Cytochrome P450 72A15 [UniProtKB/Swiss-Prot:Q9LUC5]	Os01g0602200	NA
Up	TraesCS3D02G272900	1.50879888282438	6.42e-04	chr3D:378529151-378530444(+)	VQ motif-containing protein 4 [UniProtKB/Swiss-Prot:Q5M750]	Os01g0747800	NA
Up	TraesCS1A02G299100	1.5083127539116	6.21e-03	chr1A:493919421-493923356(-)	Alanine--glyoxylate aminotransferase 2 homolog 3, mitochondrial [UniProtKB/Swiss-Prot:Q9SR86]	Os05g0475400	AT3G08860
Up	TraesCS2B02G000700	1.50821420586282	7.57e-04	chr2B:317841-319502(-)	Acyl transferase 15 [UniProtKB/Swiss-Prot:Q7XHC4]	NA	NA
Up	TraesCSU02G151900	1.50814245433872	4.61e-03	chrUn:187686757-187693407(-)	Germin-like protein 8-5 [UniProtKB/Swiss-Prot:Q6YZA6]	Os08g0189400	AT5G39110
Up	TraesCS2B02G395900	1.50751962933779	3.44e-03	chr2B:561282468-561286390(-)	Photosynthetic NDH subunit of lumenal location 3, chloroplastic [UniProtKB/Swiss-Prot:Q9SGH4]	Os04g0522800	NA
Up	TraesCS3B02G295400	1.50734059753336	4.50e-03	chr3B:474002444-474028365(+)	LEAF RUST 10 DISEASE-RESISTANCE LOCUS RECEPTOR-LIKE PROTEIN KINASE-like 1.2 [UniProtKB/Swiss-Prot:P0C5E2]	Os01g0689900	AT5G38210
Up	TraesCS6B02G334300	1.50725751444787	5.13e-05	chr6B:586654792-586658171(+)	F-box/kelch-repeat protein At1g74510 [UniProtKB/Swiss-Prot:Q9CA63]	Os02g0748300	AT1G74510
Up	TraesCS2A02G126100	1.50642481512156	2.32e-03	chr2A:74561376-74562320(-)	Cysteine proteinase inhibitor 8 [UniProtKB/Swiss-Prot:Q10J94]	Os03g0429000	NA
Up	TraesCS1B02G097400	1.50628045538378	4.22e-03	chr1B:101590463-101591951(-)	Probable glutathione S-transferase GSTF1 [UniProtKB/Swiss-Prot:O65857]	Os05g0148900	NA
Up	TraesCS1A02G084600	1.50615030209882	3.11e-02	chr1A:70906359-70906661(-)	NA	NA	NA
Up	TraesCS4A02G269700	1.50573986465422	9.12e-03	chr4A:581324889-581326814(+)	Microsomal glutathione S-transferase 3 [UniProtKB/Swiss-Prot:Q9CPU4]	Os03g0709000	AT1G65820
Up	TraesCS1D02G415900	1.50512055512938	5.90e-05	chr1D:474920821-474923350(+)	Salutaridine reductase [UniProtKB/Swiss-Prot:A4UHT7]	NA	NA
Up	TraesCS6D02G021200	1.50444259705545	3.40e-03	chr6D:8384929-8386680(-)	7-deoxyloganetin glucosyltransferase [UniProtKB/Swiss-Prot:F8WKW1]	Os02g0755900	AT1G22360
Up	TraesCS2A02G539300	1.50351945353673	1.35e-03	chr2A:751662486-751663348(+)	Heavy metal-associated isoprenylated plant protein 39 [UniProtKB/Swiss-Prot:O03982]	Os04g0667600	NA
Up	TraesCS3D02G233300	1.50291701409877	6.91e-03	chr3D:321873197-321875661(-)	Acyl-protein thioesterase 1 [UniProtKB/Swiss-Prot:P0CL94]	Os01g0612500	AT5G20060
Up	TraesCS5B02G430100	1.50223523478506	1.40e-04	chr5B:605477274-605486410(-)	Probable aldehyde oxidase 2 [UniProtKB/Swiss-Prot:Q852M1]	Os03g0790700	AT3G43600
Up	TraesCS5D02G334500	1.50216282847529	2.43e-02	chr5D:424040470-424044263(-)	Protein NUCLEAR FUSION DEFECTIVE 4 [UniProtKB/Swiss-Prot:F4I9E1]	Os09g0536700	AT4G34950
Up	TraesCS5D02G302700	1.50154357415664	9.65e-04	chr5D:398774654-398780576(-)	Beta-glucosidase 31 [UniProtKB/Swiss-Prot:B7F7K7]	Os09g0511600	NA
Up	TraesCS3B02G154000	1.50038156646456	6.72e-05	chr3B:146550855-146554634(+)	Trans-cinnamate 4-monooxygenase [UniProtKB/Swiss-Prot:Q42797]	Os05g0320700	AT2G30490
Up	TraesCS3A02G529300	1.49966107294062	5.43e-03	chr3A:742875108-742877001(-)	Ankyrin repeat-containing protein ITN1 [UniProtKB/Swiss-Prot:Q9C7A2]	NA	NA
Up	TraesCS1D02G350200	1.49910093029727	2.03e-03	chr1D:436095693-436098722(-)	Anthocyanidin 5,3-O-glucosyltransferase [UniProtKB/Swiss-Prot:Q4R1I9]	Os05g0527000	NA
Up	TraesCS2D02G539100	1.49900447863417	5.78e-05	chr2D:619700233-619704224(+)	G-type lectin S-receptor-like serine/threonine-protein kinase B120 [UniProtKB/Swiss-Prot:O81906]	Os04g0631800	NA
Up	TraesCS4A02G365700	1.49857256783144	3.39e-03	chr4A:639055390-639056410(+)	Cell number regulator 10 [UniProtKB/Swiss-Prot:D9HP26]	Os03g0830400	AT1G14870
Up	TraesCS3D02G320300	1.49841126055105	2.90e-02	chr3D:433541687-433542007(-)	NA	Os01g0793900	NA
Up	TraesCS3D02G283600	1.49772901485258	1.31e-02	chr3D:392041173-392041466(+)	NA	Os01g0727700	AT4G18980
Up	TraesCS7A02G566100	1.4975158022661	7.21e-07	chr7A:735494419-735499000(-)	Alcohol-forming fatty acyl-CoA reductase [UniProtKB/Swiss-Prot:Q9XGY7]	NA	NA
Up	TraesCS5D02G418500	1.49731654184159	3.56e-04	chr5D:480350699-480354839(+)	Probable methyltransferase PMT28 [UniProtKB/Swiss-Prot:Q9LN50]	Os03g0775200	NA
Up	TraesCS2D02G029700	1.4968032090344	2.62e-02	chr2D:12290063-12292008(+)	Cytochrome P450 99A2 [UniProtKB/Swiss-Prot:Q7X7X4]	Os04g0180400	NA
Up	TraesCS2D02G573700	1.49677487745442	4.00e-05	chr2D:638724027-638728008(+)	Probable LRR receptor-like serine/threonine-protein kinase At3g47570 [UniProtKB/Swiss-Prot:C0LGP4]	Os08g0331900	NA
Up	TraesCS4A02G491400	1.49666789918738	2.54e-03	chr4A:741045409-741046587(+)	Probable leucine-rich repeat receptor-like protein kinase At1g35710 [UniProtKB/Swiss-Prot:Q9LP24]	Os04g0534166	NA
Up	TraesCS7A02G083700	1.49648613053395	3.21e-02	chr7A:48436869-48437597(+)	Probable glutathione S-transferase [UniProtKB/Swiss-Prot:P32110]	Os01g0949800	NA
Up	TraesCS2B02G535400	1.49597130854686	7.27e-03	chr2B:731350300-731353876(-)	Endonuclease 4 [UniProtKB/Swiss-Prot:F4JJL0]	Os04g0652700	NA
Up	TraesCS4A02G044000	1.4958534478756	4.69e-03	chr4A:36611905-36614393(-)	Cytochrome b561 and DOMON domain-containing protein At4g12980 [UniProtKB/Swiss-Prot:Q9SV71]	Os03g0194900	NA
Up	TraesCS5A02G391200	1.49525201681068	5.61e-04	chr5A:586307170-586309002(+)	Protein PYRICULARIA ORYZAE RESISTANCE 21 [UniProtKB/Swiss-Prot:A2XT03]	Os03g0751600	AT4G16380
Up	TraesCS4D02G201100	1.49498976063341	2.44e-03	chr4D:348295286-348299866(+)	Protein IN2-1 homolog B [UniProtKB/Swiss-Prot:Q8H8U5]	Os03g0283100	AT5G02790
Up	TraesCS7D02G417600	1.49488413502128	1.01e-02	chr7D:536470490-536473061(+)	Probable protein phosphatase 2C 59 [UniProtKB/Swiss-Prot:Q5Z6F5]	Os06g0698300	AT5G24940
Up	TraesCS5D02G447900	1.49456647222004	1.31e-02	chr5D:497842353-497845107(-)	Indole-3-glycerol phosphate lyase, chloroplastic [UniProtKB/Swiss-Prot:P42390]	Os03g0797300	AT4G02610
Up	TraesCS2D02G574100	1.49411382703788	3.68e-04	chr2D:638807162-638807881(+)	Probable LRR receptor-like serine/threonine-protein kinase At3g47570 [UniProtKB/Swiss-Prot:C0LGP4]	NA	NA
Up	TraesCS6A02G215400	1.49395443374755	2.41e-05	chr6A:396289533-396292690(-)	Lactoylglutathione lyase [UniProtKB/Swiss-Prot:Q948T6]	Os08g0191700	AT1G11840
Up	TraesCS2B02G212400	1.49384442102775	1.32e-03	chr2B:196540502-196541707(-)	LOB domain-containing protein 37 [UniProtKB/Swiss-Prot:Q9FN11]	Os07g0589000	AT3G49940
Up	TraesCS3B02G146500	1.49296064158617	7.40e-03	chr3B:136448860-136450488(-)	Uncharacterized acetyltransferase At3g50280 [UniProtKB/Swiss-Prot:Q9SND9]	Os01g0185300	NA
Up	TraesCS2A02G177300	1.49239374574376	1.46e-03	chr2A:136641029-136646937(-)	NA	Os07g0602100	AT1G13820
Up	TraesCS3B02G522000	1.49213935977075	1.33e-02	chr3B:765059574-765061085(+)	LRR receptor kinase BAK1 [UniProtKB/Swiss-Prot:Q6Z4U4]	NA	NA
Up	TraesCS3D02G255000	1.49186373460556	4.25e-04	chr3D:356822286-356822975(+)	NA	Os01g0704000	NA
Up	TraesCS5A02G199300	1.49176961246064	1.45e-05	chr5A:404176989-404179046(-)	Homeobox-leucine zipper protein HOX25 [UniProtKB/Swiss-Prot:A3BYC1]	Os09g0379600	NA
Up	TraesCS7D02G218400	1.49163356599984	6.47e-03	chr7D:178988176-178991989(-)	NA	Os06g0293000	NA
Up	TraesCS3D02G368600	1.49063111353177	5.39e-03	chr3D:481878036-481878479(+)	NA	Os01g0864200	NA
Up	TraesCS6A02G363900	1.49040031296205	3.65e-03	chr6A:592684365-592688476(+)	Probable protein phosphatase 2C 27 [UniProtKB/Swiss-Prot:Q69QZ0]	Os02g0799000	AT2G25620
Up	TraesCS4D02G303200	1.49038482448916	3.72e-03	chr4D:471228473-471229392(-)	NA	Os03g0188500	NA
Up	TraesCS4A02G110900	1.48848819923185	2.96e-03	chr4A:135613901-135616927(-)	Pyruvate decarboxylase 2 [UniProtKB/Swiss-Prot:A2XFI3]	Os03g0293500	AT5G01320
Up	TraesCS3D02G367900	1.48780108166701	3.14e-02	chr3D:481577468-481579149(+)	NAC domain-containing protein 90 [UniProtKB/Swiss-Prot:Q9FMR3]	Os01g0862800	NA
Up	TraesCS2D02G468300	1.48697087017167	6.03e-03	chr2D:573458625-573461030(+)	Probable aminodeoxychorismate synthase, chloroplastic [UniProtKB/Swiss-Prot:Q5Z856]	NA	NA
Up	TraesCS4D02G113300	1.48687100094428	1.69e-05	chr4D:93841197-93841838(+)	NDR1/HIN1-like protein 1 [UniProtKB/Swiss-Prot:Q9SRN0]	Os11g0157200	AT5G22200
Up	TraesCS2A02G053300	1.48666268008855	1.32e-02	chr2A:21273526-21275659(-)	Dolabradiene monooxygenase [UniProtKB/Swiss-Prot:A0A1D6GQ67]	NA	NA
Up	TraesCS3B02G150200	1.48651435957512	3.12e-04	chr3B:141288871-141290236(+)	Probable carboxylesterase 15 [UniProtKB/Swiss-Prot:Q9FG13]	Os01g0153800	NA
Up	TraesCS4B02G175400	1.4862032239623	1.23e-03	chr4B:385548453-385549452(+)	Chaperone protein dnaJ 20, chloroplastic [UniProtKB/Swiss-Prot:Q9SDN0]	Os03g0244950	NA
Up	TraesCS2B02G133200	1.48589011400726	2.32e-03	chr2B:99756059-99758173(-)	Stress-related protein [UniProtKB/Swiss-Prot:Q9SW70]	Os07g0671800	AT2G47780
Up	TraesCS2A02G106900	1.48578111913132	1.32e-03	chr2A:59069257-59070212(-)	NA	Os07g0604600	AT3G48140
Up	TraesCS4B02G193200	1.48541793331306	1.20e-03	chr4B:416303598-416306683(+)	Pyruvate decarboxylase 2 [UniProtKB/Swiss-Prot:A2XFI3]	Os03g0293500	AT5G01320
Up	TraesCS6D02G330500	1.48532267342158	1.28e-03	chr6D:433708698-433715343(-)	Glutamate receptor 2.7 [UniProtKB/Swiss-Prot:Q8LGN0]	Os02g0787600	NA
Up	TraesCS1A02G291200	1.48479808622636	9.38e-03	chr1A:487463045-487466385(-)	Nicotianamine aminotransferase B [UniProtKB/Swiss-Prot:Q9ST03]	Os02g0306401	AT5G53970
Up	TraesCS4A02G457100	1.48473273311587	7.50e-03	chr4A:722410062-722414123(+)	5'-methylthioadenosine/S-adenosylhomocysteine nucleosidase [UniProtKB/Swiss-Prot:Q7XA67]	Os06g0112200	AT4G34840
Up	TraesCS2D02G348800	1.48428956769273	1.33e-02	chr2D:446651954-446653265(-)	Chitinase 4 [UniProtKB/Swiss-Prot:O04138]	Os04g0493400	AT2G43590
Up	TraesCS2A02G451500	1.48304661926365	2.40e-04	chr2A:700980271-700989852(+)	ABC transporter C family member 9 [UniProtKB/Swiss-Prot:Q9M1C7]	Os04g0588700	AT3G60970
Up	TraesCS3B02G362900	1.48263380838074	5.89e-04	chr3B:574379022-574380808(+)	UDP-glycosyltransferase 87A1 [UniProtKB/Swiss-Prot:O64732]	Os01g0805400	NA
Up	TraesCS2B02G106200	1.4820770732394	2.96e-04	chr2B:67079728-67081785(-)	L-type lectin-domain containing receptor kinase SIT2 [UniProtKB/Swiss-Prot:Q7XUN6]	Os07g0575700	NA
Up	TraesCS2B02G584100	1.48202920541678	5.01e-04	chr2B:771194107-771200612(-)	Probable L-type lectin-domain containing receptor kinase S.5 [UniProtKB/Swiss-Prot:Q9FG33]	Os04g0679200	NA
Up	TraesCS3D02G424000	1.48150570654322	6.38e-03	chr3D:536241260-536244974(+)	Uncharacterized protein At4g15970 [UniProtKB/Swiss-Prot:P0C042]	Os01g0921000	AT5G40900
Up	TraesCS1B02G117500	1.48146343133967	2.61e-02	chr1B:137555536-137556462(+)	1-aminocyclopropane-1-carboxylate oxidase [UniProtKB/Swiss-Prot:Q9FR99]	Os05g0149400	AT1G77330
Up	TraesCS2B02G398000	1.48047480866941	3.47e-04	chr2B:564920332-564923399(+)	Phenylalanine ammonia-lyase [UniProtKB/Swiss-Prot:Q43210]	Os04g0518400	AT2G37040
Up	TraesCS7D02G366600	1.48002428532598	6.23e-04	chr7D:474333243-474344719(+)	ABC transporter G family member 42 [UniProtKB/Swiss-Prot:Q5Z9S8]	Os06g0554800	AT3G16340
Up	TraesCS4A02G352900	1.47993261987104	2.68e-03	chr4A:628087758-628090468(-)	Ammonium transporter 3 member 2 [UniProtKB/Swiss-Prot:Q851M9]	Os03g0838400	AT2G38290
Up	TraesCS5B02G356700	1.47904168989675	1.22e-03	chr5B:536322671-536326028(-)	Protein PIN-LIKES 7 [UniProtKB/Swiss-Prot:Q9FKY4]	Os09g0554300	AT2G17500
Up	TraesCS5A02G552200	1.47902431586368	2.23e-04	chr5A:705361926-705376743(-)	L-type lectin-domain containing receptor kinase IX.2 [UniProtKB/Swiss-Prot:Q9LSL5]	NA	NA
Up	TraesCS1D02G117100	1.47822419547413	2.52e-03	chr1D:113570965-113572736(+)	NA	Os05g0171900	AT1G15380
Up	TraesCS3A02G303300	1.4782137781526	3.90e-02	chr3A:537513241-537513567(+)	NA	Os01g0762900	NA
Up	TraesCS5D02G244800	1.47684225327978	1.09e-03	chr5D:353477642-353482958(+)	Heat stress transcription factor B-1 [UniProtKB/Swiss-Prot:Q67TP9]	Os09g0456800	AT1G46264
Up	TraesCS3D02G337900	1.47664729621313	1.43e-04	chr3D:450478118-450483417(-)	Probable serine/threonine-protein kinase PBL15 [UniProtKB/Swiss-Prot:Q9SY91]	Os01g0822200	AT2G40270
Up	TraesCS6D02G259800	1.47608205136064	2.60e-02	chr6D:366535785-366538604(+)	Ribose-phosphate pyrophosphokinase 4 [UniProtKB/Swiss-Prot:Q6ZFT5]	Os02g0714600	AT2G42910
Up	TraesCS5D02G243700	1.47588666184783	2.41e-03	chr5D:351802361-351804425(+)	Mitochondrial phosphate carrier protein 2, mitochondrial [UniProtKB/Swiss-Prot:Q9M2Z8]	Os09g0454600	AT3G48850
Up	TraesCS6D02G285100	1.47582323866957	3.23e-05	chr6D:392881433-392884912(+)	F-box/kelch-repeat protein At1g74510 [UniProtKB/Swiss-Prot:Q9CA63]	Os02g0748300	AT1G26930
Up	TraesCS5A02G460500	1.47525221470536	9.01e-03	chr5A:640924719-640926679(-)	GDSL esterase/lipase At5g55050 [UniProtKB/Swiss-Prot:Q9FIA1]	Os03g0580200	NA
Up	TraesCS3D02G090700	1.47447632742044	7.80e-04	chr3D:45957407-45959188(-)	Sterol 14-demethylase [UniProtKB/Swiss-Prot:Q9SAA9]	Os02g0113200	NA
Up	TraesCS1A02G343000	1.47434400753441	2.63e-04	chr1A:531717107-531722375(+)	ABC transporter A family member 7 [UniProtKB/Swiss-Prot:Q9STT5]	Os08g0398300	AT3G47790
Up	TraesCS1B02G088900	1.47325208686273	3.70e-03	chr1B:87731139-87733767(-)	WRKY transcription factor WRKY24 [UniProtKB/Swiss-Prot:Q6B6R4]	Os05g0137500	NA
Up	TraesCS5D02G401900	1.47310995763385	4.72e-04	chr5D:467600940-467604428(-)	COBRA-like protein 3 [UniProtKB/Swiss-Prot:Q60E70]	Os03g0754500	AT3G02210
Up	TraesCS4A02G258600	1.4730300847896	4.11e-04	chr4A:571212703-571214641(+)	NA	Os03g0724600	NA
Up	TraesCS2D02G401600	1.47266632385116	1.42e-02	chr2D:516395647-516413763(+)	NPC intracellular cholesterol transporter 1 [UniProtKB/Swiss-Prot:P56941]	Os04g0563801	AT4G38350
Up	TraesCS5D02G196500	1.47151824885855	6.33e-05	chr5D:299921881-299932289(+)	Aminopeptidase M1-C [UniProtKB/Swiss-Prot:Q0J2B5]	Os09g0362500	AT4G33090
Up	TraesCS2A02G564500	1.47147759750592	3.47e-03	chr2A:764723304-764725397(-)	Disease resistance protein Piks-2 [UniProtKB/Swiss-Prot:P0DO10]	NA	NA
Up	TraesCS4A02G419400	1.4714169029616	1.71e-02	chr4A:689846914-689849852(+)	Arginine decarboxylase 1 [UniProtKB/Swiss-Prot:Q9SNN0]	Os06g0131300	AT4G34710
Up	TraesCS6D02G371600	1.47082056510782	4.58e-03	chr6D:456788166-456791189(+)	FT-interacting protein 3 [UniProtKB/Swiss-Prot:Q9M2R0]	Os02g0816000	AT3G57880
Up	TraesCS1A02G350400	1.47059131220179	6.10e-04	chr1A:535311667-535313964(+)	Heat stress transcription factor A-4d [UniProtKB/Swiss-Prot:Q93VB5]	Os05g0530400	AT5G45710
Up	TraesCS4B02G329500	1.47019252198896	1.60e-02	chr4B:620056284-620061823(+)	Chitin elicitor-binding protein [UniProtKB/Swiss-Prot:Q8H8C7]	Os03g0133400	NA
Up	TraesCS2B02G409300	1.46947473362874	1.53e-04	chr2B:582802764-582810246(+)	Glutamate dehydrogenase 2, mitochondrial [UniProtKB/Swiss-Prot:Q33E23]	Os04g0543900	AT5G07440
Up	TraesCS3A02G242500	1.46922911515182	4.44e-04	chr3A:455802604-455805284(-)	WRKY transcription factor 71 [UniProtKB/Swiss-Prot:Q93WV4]	Os01g0665500	AT5G46350
Up	TraesCS6D02G162800	1.46847205345457	5.21e-03	chr6D:141926253-141931087(+)	Probable cinnamyl alcohol dehydrogenase [UniProtKB/Swiss-Prot:O22380]	Os02g0187800	AT3G19450
Up	TraesCS5D02G003500	1.4684675207094	1.72e-03	chr5D:3540352-3545524(+)	G-type lectin S-receptor-like serine/threonine-protein kinase At1g11300 [UniProtKB/Swiss-Prot:Q9SXB4]	NA	NA
Up	TraesCS3D02G437000	1.46839631826707	1.22e-04	chr3D:548551722-548554534(+)	Salt stress-induced protein [UniProtKB/Swiss-Prot:Q0JMY8]	NA	NA
Up	TraesCS2D02G268600	1.46833577873165	1.99e-05	chr2D:329855879-329861362(-)	Flowering-promoting factor 1-like protein 4 [UniProtKB/Swiss-Prot:Q0JEF5]	Os04g0282400	AT4G31380
Up	TraesCS4B02G210900	1.46826029554266	2.47e-02	chr4B:449502449-449507235(+)	Protein DA1-related 2 [UniProtKB/Swiss-Prot:Q0WSN2]	Os03g0267800	AT2G39830
Up	TraesCS2D02G134700	1.46761517130039	1.34e-03	chr2D:79232466-79234079(-)	Xylan glycosyltransferase MUCI21 [UniProtKB/Swiss-Prot:Q9SS43]	Os07g0657400	NA
Up	TraesCS5D02G061500	1.46683445391504	1.88e-03	chr5D:58130427-58133057(+)	L-type lectin-domain containing receptor kinase IX.1 [UniProtKB/Swiss-Prot:Q9LXA5]	Os12g0608900	NA
Up	TraesCS7D02G150600	1.46644682656581	2.31e-02	chr7D:99872181-99874372(-)	Cinnamoyl-CoA reductase 1 [UniProtKB/Swiss-Prot:Q9S9N9]	Os09g0419200	AT1G15950
Up	TraesCS1D02G266000	1.4657384563708	5.82e-03	chr1D:361907486-361908378(+)	NA	NA	NA
Up	TraesCS6A02G306000	1.46552667940871	6.07e-06	chr6A:539647546-539650983(+)	F-box/kelch-repeat protein At1g74510 [UniProtKB/Swiss-Prot:Q9CA63]	Os02g0748300	AT1G26930
Up	TraesCS2D02G451100	1.46506058169828	7.80e-05	chr2D:560957695-560965769(-)	ABC transporter C family member 9 [UniProtKB/Swiss-Prot:Q9M1C7]	Os04g0588700	AT3G60970
Up	TraesCS7B02G498100	1.46461260543878	2.20e-02	chr7B:749048157-749052947(+)	Chaperone protein dnaJ 16 [UniProtKB/Swiss-Prot:Q8VXV4]	NA	NA
Up	TraesCS5B02G206300	1.46353813735586	1.50e-04	chr5B:375638761-375641319(-)	Putative receptor protein kinase ZmPK1 [UniProtKB/Swiss-Prot:P17801]	Os01g0668600	NA
Up	TraesCS3D02G346300	1.46326087366543	4.42e-04	chr3D:457408771-457410170(-)	NA	Os01g0833600	NA
Up	TraesCS5B02G396100	1.46302436893592	4.85e-04	chr5B:573141851-573143813(+)	Protein PYRICULARIA ORYZAE RESISTANCE 21 [UniProtKB/Swiss-Prot:A2XT03]	Os03g0751600	NA
Up	TraesCS7A02G085500	1.46252631048281	5.51e-04	chr7A:49985060-49986502(-)	L-type lectin-domain containing receptor kinase SIT2 [UniProtKB/Swiss-Prot:Q7XUN6]	Os07g0575600	AT2G37710
Up	TraesCS2B02G010500	1.46204295698172	3.33e-04	chr2B:5684671-5689444(-)	Probable WRKY transcription factor 75 [UniProtKB/Swiss-Prot:Q9FYA2]	NA	AT5G13080
Up	TraesCS3B02G012700	1.46177032417386	5.89e-03	chr3B:5789746-5790925(-)	Cysteine-rich receptor-like protein kinase 40 [UniProtKB/Swiss-Prot:Q9SYS3]	NA	NA
Up	TraesCS2B02G459100	1.46173210223362	2.02e-04	chr2B:653619155-653621681(+)	Ubiquinol oxidase 1b, mitochondrial [UniProtKB/Swiss-Prot:O82766]	Os04g0600300	AT3G22370
Up	TraesCS3D02G396800	1.46045352335895	1.24e-04	chr3D:511441682-511444383(-)	Tropinone reductase homolog At5g06060 [UniProtKB/Swiss-Prot:Q9LHT0]	Os11g0654400	AT2G29170
Up	TraesCS5A02G262500	1.46017317141095	1.34e-04	chr5A:475644081-475645286(+)	NA	NA	NA
Up	TraesCS5A02G127200	1.45984911198853	4.99e-03	chr5A:283013347-283014303(-)	NAC domain-containing protein 90 [UniProtKB/Swiss-Prot:Q9FMR3]	Os11g0154500	AT5G22380
Up	TraesCS5D02G099100	1.4597650289519	1.54e-04	chr5D:110793708-110795736(+)	Transcription factor JAMYB [UniProtKB/Swiss-Prot:Q2QZJ8]	Os12g0564100	AT2G47190
Up	TraesCS3A02G107000	1.4591165422489	1.27e-03	chr3A:71224173-71225384(+)	Transcription factor MYBS3 [UniProtKB/Swiss-Prot:Q7XC57]	Os01g0192300	AT5G56840
Up	TraesCS5A02G247200	1.45837979979091	3.55e-05	chr5A:461486759-461492728(+)	Glucose-6-phosphate isomerase 1, chloroplastic [UniProtKB/Swiss-Prot:Q8H103]	Os09g0465600	AT4G24620
Up	TraesCS7D02G063900	1.45829309004232	9.73e-03	chr7D:35181824-35183962(-)	Arginine decarboxylase 1 [UniProtKB/Swiss-Prot:Q9SNN0]	Os06g0131300	AT4G34710
Up	TraesCS4B02G037700	1.45800455478145	6.37e-03	chr4B:27248180-27252932(+)	Linoleate 9S-lipoxygenase 1 [UniProtKB/Swiss-Prot:P29114]	Os03g0700400	AT1G55020
Up	TraesCS2A02G259500	1.45641899424104	6.24e-04	chr2A:407739279-407742701(-)	Sugar transport protein MST3 [UniProtKB/Swiss-Prot:Q7EZD7]	Os07g0106200	AT1G11260
Up	TraesCS1D02G141400	1.45540972255106	3.58e-04	chr1D:194924951-194927797(-)	Silicon efflux transporter LSI2 [UniProtKB/Swiss-Prot:Q10SY9]	Os10g0447900	AT1G02260
Up	TraesCS2D02G170700	1.45434300873618	2.50e-02	chr2D:114550221-114555142(-)	Serine/threonine-protein kinase SAPK2 [UniProtKB/Swiss-Prot:A2YNT8]	Os07g0622000	AT4G40010
Up	TraesCS7B02G062100	1.45391569142295	2.56e-05	chr7B:64726052-64732711(-)	Transcription factor LRL3 [UniProtKB/Swiss-Prot:Q9LSQ3]	Os06g0193400	NA
Up	TraesCS3B02G356300	1.4530015816833	4.60e-02	chr3B:566605465-566605785(-)	NA	Os01g0793900	NA
Up	TraesCS3D02G078900	1.45278258029017	3.98e-04	chr3D:39324084-39326004(-)	NAC transcription factor NAM-B2 [UniProtKB/Swiss-Prot:A0SPJ6]	Os01g0104200	NA
Up	TraesCSU02G009100	1.45250934652655	3.05e-02	chrUn:12471730-12473637(-)	Cytochrome P450 99A2 [UniProtKB/Swiss-Prot:Q7X7X4]	Os04g0180400	NA
Up	TraesCS3A02G404300	1.45225116245233	1.47e-05	chr3A:649532765-649535830(+)	UPF0301 protein Cag_1601 [UniProtKB/Swiss-Prot:Q3AQ69]	Os01g0886000	NA
Up	TraesCS5B02G368400	1.45211995932871	2.23e-03	chr5B:546808606-546813282(-)	Splicing factor U2af large subunit A [UniProtKB/Swiss-Prot:Q2QKB3]	Os09g0565200	AT1G60830
Up	TraesCS2B02G445100	1.45181071980087	4.44e-02	chr2B:637930326-637936314(-)	Ent-kaur-16-ene synthase, chloroplastic [UniProtKB/Swiss-Prot:Q0JA82]	Os04g0611800	AT1G79460
Up	TraesCS6D02G319900	1.4517781045219	2.92e-03	chr6D:427709220-427713402(-)	Subtilisin-like protease SBT1.4 [UniProtKB/Swiss-Prot:Q9LVJ1]	Os02g0779200	AT3G14067
Up	TraesCS1B02G220600	1.45139117357761	4.22e-03	chr1B:397666794-397670250(-)	NA	Os02g0829500	AT4G33540
Up	TraesCS6D02G141700	1.4499140805051	3.59e-03	chr6D:111058423-111063853(-)	Probable 4-coumarate--CoA ligase 3 [UniProtKB/Swiss-Prot:Q6ETN3]	Os02g0177600	AT1G51680
Up	TraesCS3A02G078400	1.44897500473486	1.01e-04	chr3A:50726169-50728191(-)	NAC transcription factor NAM-B2 [UniProtKB/Swiss-Prot:A0SPJ6]	Os01g0104200	NA
Up	TraesCS3D02G155200	1.44876968232354	1.91e-02	chr3D:121977412-121977678(+)	NA	Os01g0221400	AT5G41761
Up	TraesCS4B02G098200	1.4484976497782	5.15e-03	chr4B:103054108-103056465(-)	NAC domain-containing protein 71 [UniProtKB/Swiss-Prot:Q53NF7]	Os11g0184900	AT1G77450
Up	TraesCS7A02G096200	1.44830045704491	1.51e-03	chr7A:59201809-59205049(+)	WRKY transcription factor 72B [UniProtKB/Swiss-Prot:D8VNC6]	Os06g0146250	NA
Up	TraesCS4D02G217600	1.44797083372535	5.67e-04	chr4D:372975932-372977763(-)	Probable phospholipase A2 homolog 2 [UniProtKB/Swiss-Prot:Q9XG81]	Os03g0261100	NA
Up	TraesCS5D02G164600	1.44753748689356	4.80e-03	chr5D:255988124-255989934(-)	Transcription factor MYB73 [UniProtKB/Swiss-Prot:O23160]	Os09g0106700	AT5G67300
Up	TraesCS7A02G507200	1.44739754907119	3.07e-03	chr7A:694252172-694253260(-)	Probable kinase CHARK [UniProtKB/Swiss-Prot:Q2QRN7]	Os06g0676600	AT1G80640
Up	TraesCS2D02G491000	1.44723470613563	3.69e-02	chr2D:589627845-589629690(+)	Cytochrome P450 76T24 [UniProtKB/Swiss-Prot:W8JMV1]	Os06g0294600	NA
Up	TraesCS5B02G407800	1.44711492136136	1.71e-05	chr5B:583474254-583474481(+)	NA	Os03g0766800	NA
Up	TraesCS7A02G037700	1.44667558327418	3.26e-02	chr7A:16835876-16837161(-)	2'-deoxymugineic-acid 2'-dioxygenase [UniProtKB/Swiss-Prot:Q40062]	NA	NA
Up	TraesCS5D02G307000	1.44666828280277	8.14e-03	chr5D:403413979-403415742(-)	Mitochondrial uncoupling protein 4 [UniProtKB/Swiss-Prot:Q9SB52]	Os09g0465400	AT4G24570
Up	TraesCS6B02G342600	1.44643169238185	1.32e-03	chr6B:603144703-603148510(-)	Endoglucanase 7 [UniProtKB/Swiss-Prot:Q6Z5P2]	Os02g0738600	AT2G32990
Up	TraesCS6A02G385100	1.44593778772574	5.90e-05	chr6A:603100382-603103964(+)	Probable LRR receptor-like serine/threonine-protein kinase At3g47570 [UniProtKB/Swiss-Prot:C0LGP4]	Os02g0777400	NA
Up	TraesCS3B02G353000	1.44536811148494	1.78e-04	chr3B:562727970-562731330(+)	NAD(P)H dehydrogenase (quinone) FQR1 [UniProtKB/Swiss-Prot:Q9LSQ5]	Os01g0784800	AT5G54500
Up	TraesCS6A02G320700	1.44506075766742	2.02e-05	chr6A:555426242-555428050(+)	2-oxoglutarate-dependent dioxygenase 11 [UniProtKB/Swiss-Prot:Q94LP4]	Os06g0178500	NA
Up	TraesCS3B02G205100	1.44451050637265	1.41e-02	chr3B:239894888-239895615(-)	Late embryogenesis abundant protein Lea5 [UniProtKB/Swiss-Prot:Q39644]	Os01g0256500	AT1G02820
Up	TraesCS5D02G361600	1.44333854076579	9.68e-04	chr5D:440918190-440921805(-)	Protein PIN-LIKES 7 [UniProtKB/Swiss-Prot:Q9FKY4]	Os09g0554300	AT2G17500
Up	TraesCS1A02G095800	1.44315827769057	2.75e-04	chr1A:91410869-91414181(-)	Leucine aminopeptidase 2, chloroplastic [UniProtKB/Swiss-Prot:Q6K669]	Os02g0794700	AT2G24200
Up	TraesCS4D02G102200	1.44251724895419	2.73e-02	chr4D:80881996-80886599(-)	GDP-L-galactose phosphorylase 2 [UniProtKB/Swiss-Prot:Q9FLP9]	Os12g0190000	AT5G55120
Up	TraesCS4A02G397700	1.44134616689346	3.27e-02	chr4A:673041057-673042314(+)	Probable LRR receptor-like serine/threonine-protein kinase At3g47570 [UniProtKB/Swiss-Prot:C0LGP4]	NA	NA
Up	TraesCS7D02G100300	1.44087667529567	1.04e-03	chr7D:60146649-60148082(-)	Anthranilate N-benzoyltransferase protein 1 [UniProtKB/Swiss-Prot:O24645]	Os06g0151100	NA
Up	TraesCS2D02G483800	1.44043769689686	4.22e-05	chr2D:585382577-585389509(+)	Organic cation/carnitine transporter 4 [UniProtKB/Swiss-Prot:Q9LHQ6]	Os04g0631100	AT3G20660
Up	TraesCS4D02G312400	1.43902250039635	5.40e-05	chr4D:478265233-478268332(+)	Calmodulin-binding receptor-like cytoplasmic kinase 2 [UniProtKB/Swiss-Prot:Q8VZJ9]	Os03g0148700	NA
Up	TraesCS1B02G184500	1.43887353566881	5.40e-05	chr1B:331143265-331146984(-)	Serine carboxypeptidase-like 51 [UniProtKB/Swiss-Prot:Q67Y83]	NA	NA
Up	TraesCS2B02G563700	1.43864623989367	7.35e-04	chr2B:755550309-755551704(-)	Wall-associated receptor kinase 2 [UniProtKB/Swiss-Prot:Q9LMP1]	Os04g0651500	NA
Up	TraesCS5A02G503800	1.4385285338921	4.95e-02	chr5A:669582358-669583277(-)	Late embryogenesis abundant protein 19 [UniProtKB/Swiss-Prot:A2Y720]	NA	NA
Up	TraesCS2A02G027800	1.4385162036299	4.14e-02	chr2A:12893128-12897700(+)	Syn-copalyl diphosphate synthase, chloroplastic [UniProtKB/Swiss-Prot:Q0JF02]	Os04g0178300	NA
Up	TraesCS4A02G405300	1.43802459958551	5.00e-03	chr4A:678376058-678376675(-)	NA	NA	NA
Up	TraesCS3D02G104200	1.43755376853652	9.81e-03	chr3D:56708402-56713080(+)	Probable NADPH:quinone oxidoreductase 1 [UniProtKB/Swiss-Prot:Q941Z0]	Os01g0953600	AT3G27890
Up	TraesCS5D02G217400	1.43651779003374	1.33e-02	chr5D:326402745-326405143(+)	Trimethyltridecatetraene synthase [UniProtKB/Swiss-Prot:A0A1D6F9Y9]	Os09g0441400	NA
Up	TraesCS5D02G238800	1.43629842663105	1.02e-02	chr5D:346876335-346878209(+)	Vacuolar-processing enzyme [UniProtKB/Swiss-Prot:O24325]	Os01g0559600	AT4G32940
Up	TraesCS5B02G234500	1.43544403056323	3.91e-04	chr5B:412460761-412463386(-)	Phosphatidylinositol 4-phosphate 5-kinase 1 [UniProtKB/Swiss-Prot:Q56YP2]	Os09g0453900	AT1G77660
Up	TraesCS4B02G178500	1.43507623381248	1.09e-02	chr4B:391157882-391158706(+)	NA	Os07g0687400	NA
Up	TraesCS2B02G043600	1.43483273224595	4.07e-03	chr2B:20272461-20277061(-)	Disease resistance protein RGA2 [UniProtKB/Swiss-Prot:Q7XBQ9]	Os04g0111900	NA
Up	TraesCS1A02G186400	1.43362760064938	5.49e-03	chr1A:337655367-337656616(+)	Probable glutathione S-transferase GSTU6 [UniProtKB/Swiss-Prot:Q06398]	Os10g0530400	NA
Up	TraesCS4A02G230500	1.43254913488848	1.04e-02	chr4A:539583920-539585498(+)	Shewanella-like protein phosphatase 2 [UniProtKB/Swiss-Prot:Q944L7]	Os11g0261900	NA
Up	TraesCS7A02G371600	1.43178106185292	1.31e-02	chr7A:545519742-545520925(+)	Chitinase 1 [UniProtKB/Swiss-Prot:Q9SLP4]	Os10g0416500	NA
Up	TraesCS5A02G143500	1.43176424177036	3.11e-04	chr5A:318814498-318815618(-)	Glutathione transferase GST 23 [UniProtKB/Swiss-Prot:Q9FQA3]	Os12g0123200	NA
Up	TraesCS2A02G421600	1.43156996421144	4.84e-04	chr2A:677068322-677069456(-)	Fruit bromelain [UniProtKB/Swiss-Prot:O23791]	NA	NA
Up	TraesCS4B02G251700	1.43136331926801	3.74e-04	chr4B:517757732-517759205(-)	NA	Os03g0210700	AT2G03420
Up	TraesCS7D02G472700	1.43068671055737	3.69e-04	chr7D:585666840-585668101(+)	NA	NA	NA
Up	TraesCS5D02G392300	1.43038928062096	1.02e-03	chr5D:460650414-460653824(-)	ATP sulfurylase 4, chloroplastic [UniProtKB/Swiss-Prot:Q9S7D8]	Os03g0743900	AT3G22890
Up	TraesCS1A02G070400	1.42972753081284	8.49e-03	chr1A:53187274-53189460(-)	WRKY transcription factor WRKY24 [UniProtKB/Swiss-Prot:Q6B6R4]	Os05g0137500	NA
Up	TraesCS1B02G183500	1.42956599420571	6.10e-03	chr1B:330388235-330389698(+)	NDR1/HIN1-like protein 6 [UniProtKB/Swiss-Prot:Q8LD98]	NA	NA
Up	TraesCS7B02G034600	1.42892963473136	2.23e-04	chr7B:33906007-33915606(-)	Pullulanase 1, chloroplastic [UniProtKB/Swiss-Prot:Q8GTR4]	Os04g0164900	AT5G04360
Up	TraesCS2D02G344600	1.42836691695706	1.17e-02	chr2D:440633947-440634603(+)	Inactive LRR receptor-like serine/threonine-protein kinase BIR2 [UniProtKB/Swiss-Prot:Q9LSI9]	Os04g0487200	AT1G67720
Up	TraesCS2D02G546600	1.42793311651155	2.69e-04	chr2D:623325816-623329328(+)	Oryzain beta chain [UniProtKB/Swiss-Prot:P25777]	Os04g0670200	AT1G47128
Up	TraesCS3A02G013800	1.42779628075777	6.35e-04	chr3A:9852585-9855941(+)	Fatty acyl-CoA reductase 1 [UniProtKB/Swiss-Prot:Q39152]	Os08g0298700	NA
Up	TraesCS1A02G340300	1.42720888629833	6.02e-03	chr1A:530515730-530523983(-)	Wall-associated receptor kinase 2 [UniProtKB/Swiss-Prot:Q9LMP1]	Os05g0398800	NA
Up	TraesCS6A02G181500	1.42659757321737	1.05e-04	chr6A:207762776-207763916(+)	NA	NA	AT1G52565
Up	TraesCS5A02G269300	1.42605780296542	4.36e-06	chr5A:480172711-480176594(+)	3-hydroxy-3-methylglutaryl-coenzyme A reductase [UniProtKB/Swiss-Prot:O24594]	Os09g0492700	AT1G76490
Up	TraesCS1B02G128600	1.42559495698665	2.36e-03	chr1B:157934685-157939882(-)	GDSL esterase/lipase At1g09390 [UniProtKB/Swiss-Prot:O80522]	Os05g0159200	NA
Up	TraesCS2B02G349100	1.42519104815	4.16e-04	chr2B:495905586-495906417(-)	Disease resistance protein RGA5 [UniProtKB/Swiss-Prot:F7J0N2]	Os04g0464100	NA
Up	TraesCS7B02G052700	1.42436765873514	1.42e-03	chr7B:55065021-55067285(-)	Cinnamoyl-CoA reductase 1 [UniProtKB/Swiss-Prot:Q9S9N9]	Os08g0441500	AT1G15950
Up	TraesCS3D02G061700	1.42419016623446	1.26e-02	chr3D:26813932-26815973(-)	indole-2-monooxygenase [UniProtKB/Swiss-Prot:Q43257]	NA	NA
Up	TraesCS4A02G317600	1.42401653678299	9.13e-04	chr4A:606796989-606806238(+)	Cysteine-rich receptor-like protein kinase 8 [UniProtKB/Swiss-Prot:O65468]	NA	NA
Up	TraesCS6B02G201500	1.42390377436875	2.90e-02	chr6B:245591135-245592616(+)	Cinnamate beta-D-glucosyltransferase [UniProtKB/Swiss-Prot:Q66PF4]	Os02g0188000	NA
Up	TraesCS2B02G034700	1.42362609363581	4.72e-03	chr2B:16868677-16871746(+)	G-type lectin S-receptor-like serine/threonine-protein kinase At1g11303 [UniProtKB/Swiss-Prot:Q9SXB5]	NA	NA
Up	TraesCS7D02G465900	1.42358505882079	3.15e-03	chr7D:579789649-579799088(-)	ABC transporter G family member 41 [UniProtKB/Swiss-Prot:Q8GU83]	Os12g0239900	AT3G53480
Up	TraesCS2A02G251800	1.42298900785339	1.82e-03	chr2A:382807166-382811070(+)	CBL-interacting protein kinase 23 [UniProtKB/Swiss-Prot:Q6ZLP5]	Os07g0150700	AT1G30270
Up	TraesCS5B02G532400	1.42187852121887	4.95e-03	chr5B:689905591-689907328(-)	Probable thiol methyltransferase 2 [UniProtKB/Swiss-Prot:Q6AWU6]	Os03g0843800	NA
Up	TraesCS4A02G474800	1.42120982941099	4.66e-04	chr4A:733989941-733994648(+)	Probable leucine-rich repeat receptor-like protein kinase At1g35710 [UniProtKB/Swiss-Prot:Q9LP24]	Os02g0553000	AT1G71830
Up	TraesCS5B02G403000	1.42074080335291	3.07e-04	chr5B:579807347-579810406(+)	Cytochrome P450 81Q32 [UniProtKB/Swiss-Prot:W8JMU7]	Os03g0760200	AT4G37330
Up	TraesCS5B02G435000	1.4196121348685	5.86e-04	chr5B:609598699-609600689(+)	Probable glutathione S-transferase GSTF1 [UniProtKB/Swiss-Prot:O65857]	Os01g0372400	NA
Up	TraesCS3D02G438800	1.41955267412742	2.78e-03	chr3D:549489855-549495798(+)	Serine carboxypeptidase 1 [UniProtKB/Swiss-Prot:P07519]	Os12g0257000	AT4G12910
Up	TraesCS2D02G114800	1.41874119031148	4.71e-04	chr2D:63688746-63690719(-)	Stress-related protein [UniProtKB/Swiss-Prot:Q9SW70]	Os07g0671800	AT2G47780
Up	TraesCS1A02G078800	1.41801092486123	3.56e-04	chr1A:61575768-61577009(+)	Probable glutathione S-transferase GSTF1 [UniProtKB/Swiss-Prot:O65857]	Os01g0371200	NA
Up	TraesCS4B02G210300	1.41750723908998	8.19e-05	chr4B:449014009-449016482(+)	Probable mannose-1-phosphate guanylyltransferase 1 [UniProtKB/Swiss-Prot:Q84JH5]	Os03g0268400	AT3G55590
Up	TraesCS2B02G218700	1.41734859752091	2.62e-03	chr2B:207598095-207600444(-)	Polyol transporter 5 [UniProtKB/Swiss-Prot:Q8VZ80]	Os07g0582400	AT2G16120
Up	TraesCS2D02G025500	1.41705023361822	5.57e-03	chr2D:11044131-11049743(+)	Cysteine-rich receptor-like protein kinase 6 [UniProtKB/Swiss-Prot:Q9C5S9]	Os11g0225000	NA
Up	TraesCS3B02G378700	1.41691046227587	1.78e-03	chr3B:596857058-596857600(+)	NA	NA	NA
Up	TraesCS5A02G385900	1.41687354260499	5.51e-04	chr5A:583614562-583615701(-)	Dirigent protein 19 [UniProtKB/Swiss-Prot:Q9C523]	Os03g0809000	NA
Up	TraesCS7B02G311600	1.41603555305629	2.92e-04	chr7B:557057267-557060890(+)	12-oxophytodienoate reductase 7 [UniProtKB/Swiss-Prot:Q6Z965]	Os08g0459600	AT2G06050
Up	TraesCS6D02G264000	1.41535085076468	7.88e-03	chr6D:372820025-372821944(-)	Aspartyl protease family protein At5g10770 [UniProtKB/Swiss-Prot:Q8S9J6]	Os02g0720600	NA
Up	TraesCS6B02G441300	1.41484878716322	7.76e-04	chr6B:705628064-705629728(-)	LRR receptor-like serine/threonine-protein kinase EFR [UniProtKB/Swiss-Prot:C0LGT6]	NA	NA
Up	TraesCS6B02G085400	1.41429484602516	1.85e-02	chr6B:62146142-62146389(-)	NA	NA	NA
Up	TraesCS1D02G260700	1.41392749594147	2.02e-03	chr1D:355088037-355088766(+)	NA	Os05g0417600	NA
Up	TraesCS4B02G067500	1.41368945472086	2.48e-02	chr4B:60176519-60177748(+)	NA	Os03g0736900	NA
Up	TraesCS7A02G537500	1.41334985131021	6.65e-04	chr7A:714758286-714759935(-)	Alpha carbonic anhydrase 5 [UniProtKB/Swiss-Prot:F4HUC4]	Os08g0470200	NA
Up	TraesCS3B02G048700	1.41266559772413	3.62e-03	chr3B:24749736-24750230(+)	17.9 kDa heat shock protein 2 [UniProtKB/Swiss-Prot:Q943E9]	Os01g0135900	NA
Up	TraesCS1B02G318600	1.41213381830207	7.11e-05	chr1B:543081634-543084208(-)	NA	Os05g0490400	NA
Up	TraesCS7B02G134500	1.4120842773916	8.41e-05	chr7B:164161131-164164476(+)	BTB/POZ domain-containing protein At1g55760 [UniProtKB/Swiss-Prot:Q680K8]	Os08g0495500	AT1G55760
Up	TraesCS6A02G012800	1.41136908121468	1.76e-03	chr6A:5900684-5904508(+)	Receptor-like protein EIX2 [UniProtKB/Swiss-Prot:Q6JN46]	Os11g0514700	AT5G21090
Up	TraesCS1D02G350600	1.41123721152377	9.75e-04	chr1D:436189306-436197416(-)	Respiratory burst oxidase homolog protein F [UniProtKB/Swiss-Prot:O48538]	Os05g0528000	AT1G64060
Up	TraesCS7D02G150500	1.41054586137034	4.49e-02	chr7D:99822367-99824377(-)	Cinnamoyl-CoA reductase 1 [UniProtKB/Swiss-Prot:Q9S9N9]	Os09g0419200	AT1G15950
Up	TraesCS2D02G512400	1.40999225506564	3.45e-03	chr2D:603648022-603648670(-)	NA	Os08g0416800	NA
Up	TraesCS1A02G276800	1.40846807413092	1.73e-03	chr1A:471728744-471730911(+)	Zinc finger protein WIP3 [UniProtKB/Swiss-Prot:Q9SGD1]	Os05g0444200	NA
Up	TraesCS3B02G006700	1.40817758500762	1.74e-02	chr3B:3601450-3607208(+)	O-acyltransferase WSD1 [UniProtKB/Swiss-Prot:Q93ZR6]	NA	NA
Up	TraesCS3D02G364700	1.4079681077736	4.11e-03	chr3D:478537875-478540110(-)	Probable amidase At4g34880 [UniProtKB/Swiss-Prot:A0A1P8B760]	Os04g0183500	AT4G34880
Up	TraesCS5D02G538600	1.4076414018858	5.18e-04	chr5D:550610875-550612488(-)	Phosphatidylinositol transfer protein PDR17 [UniProtKB/Swiss-Prot:P53844]	Os03g0850700	AT1G01630
Up	TraesCS7B02G486400	1.40763620133461	7.57e-04	chr7B:742436800-742437285(+)	Receptor-like protein EIX2 [UniProtKB/Swiss-Prot:Q6JN46]	NA	NA
Up	TraesCS2D02G082700	1.40664682328382	1.66e-02	chr2D:35683381-35686524(-)	Omega-3 fatty acid desaturase, chloroplastic [UniProtKB/Swiss-Prot:P48619]	Os07g0693800	AT5G05580
Up	TraesCS2A02G421500	1.40628452770653	2.45e-04	chr2A:677038019-677039539(-)	Senescence-specific cysteine protease SAG39 [UniProtKB/Swiss-Prot:Q7XWK5]	NA	NA
Up	TraesCS4A02G244500	1.40566821902406	7.22e-05	chr4A:554924159-554925889(+)	Type IV inositol polyphosphate 5-phosphatase 11 [UniProtKB/Swiss-Prot:Q5EAF2]	Os03g0626500	AT1G47510
Up	TraesCS3B02G356700	1.40524030587027	6.27e-04	chr3B:566840546-566844551(+)	Subtilisin-like protease SBT3.8 [UniProtKB/Swiss-Prot:Q9SZY3]	Os01g0795200	NA
Up	TraesCS7B02G262400	1.40475380729697	7.57e-04	chr7B:483329970-483330709(+)	NA	NA	NA
Up	TraesCSU02G009000	1.40461313351587	4.02e-02	chrUn:12467631-12469313(+)	UDP-glycosyltransferase 73B4 [UniProtKB/Swiss-Prot:Q7Y232]	NA	NA
Up	TraesCS7A02G349400	1.40447893008696	1.88e-02	chr7A:512169425-512169814(-)	NA	Os06g0530600	NA
Up	TraesCS2B02G271700	1.40432610823068	4.63e-04	chr2B:373301321-373305756(+)	CBL-interacting protein kinase 23 [UniProtKB/Swiss-Prot:Q6ZLP5]	Os07g0150700	AT1G30270
Up	TraesCS7B02G263800	1.40346817038968	6.62e-03	chr7B:484458536-484461984(-)	(S)-coclaurine N-methyltransferase [UniProtKB/Swiss-Prot:Q5C9L6]	Os06g0574100	AT4G33110
Up	TraesCS7D02G240600	1.40074060982449	8.62e-03	chr7D:205131618-205134934(+)	Protein DETOXIFICATION 34 [UniProtKB/Swiss-Prot:F4JH46]	Os08g0562800	AT4G25640
Up	TraesCS4B02G283800	1.40026017003124	1.19e-02	chr4B:567176744-567178218(-)	NA	Os03g0168300	NA
Up	TraesCS2B02G585600	1.39994152524743	7.23e-04	chr2B:772325158-772334317(-)	NA	NA	NA
Up	TraesCS6B02G260700	1.39992506652116	1.40e-05	chr6B:470913286-470917399(-)	Bifunctional nitrilase/nitrile hydratase NIT4 [UniProtKB/Swiss-Prot:Q6H849]	Os02g0635200	AT5G22300
Up	TraesCS7A02G333900	1.39965106022026	9.47e-05	chr7A:487478987-487481407(+)	Flavone O-methyltransferase 1 [UniProtKB/Swiss-Prot:Q84N28]	Os08g0157500	AT5G54160
Up	TraesCS1B02G362200	1.39952505051268	4.07e-03	chr1B:591109334-591117986(-)	Respiratory burst oxidase homolog protein F [UniProtKB/Swiss-Prot:O48538]	Os05g0528000	AT1G64060
Up	TraesCS2D02G139100	1.39715388797216	2.43e-04	chr2D:82106499-82109681(-)	Tau-cadinol synthase [UniProtKB/Swiss-Prot:Q5GJ59]	NA	NA
Up	TraesCS3B02G039700	1.3968679924745	1.38e-03	chr3B:19257562-19261346(+)	Endonuclease 2 [UniProtKB/Swiss-Prot:Q9C9G4]	Os01g0128200	AT1G68290
Up	TraesCS5B02G517200	1.3968063040861	6.91e-05	chr5B:680767134-680770254(+)	IAA-amino acid hydrolase ILR1-like 4 [UniProtKB/Swiss-Prot:Q851L6]	Os03g0836800	NA
Up	TraesCS2D02G088600	1.39655465879084	1.50e-03	chr2D:38543206-38546253(+)	Receptor-like protein 7 [UniProtKB/Swiss-Prot:Q9C699]	Os07g0681100	NA
Up	TraesCS2A02G438200	1.39621245283735	3.36e-04	chr2A:689630218-689631640(-)	Ubiquinol oxidase 1b, mitochondrial [UniProtKB/Swiss-Prot:O82766]	Os04g0600300	AT3G22370
Up	TraesCS3D02G178000	1.39483580322577	3.47e-04	chr3D:159615955-159617506(+)	NA	Os01g0252600	AT4G01935
Up	TraesCS6D02G097000	1.39411556389017	1.49e-02	chr6D:60546398-60549842(-)	Protein PHOSPHATE STARVATION RESPONSE 3 [UniProtKB/Swiss-Prot:Q6YXZ4]	Os02g0139000	NA
Up	TraesCS3D02G133900	1.39400340718176	1.55e-03	chr3D:93185155-93185532(-)	NA	NA	NA
Up	TraesCS5D02G105300	1.39352084037043	2.23e-03	chr5D:119253742-119254110(-)	Protein RALF-like 33 [UniProtKB/Swiss-Prot:Q8L9P8]	Os12g0541700	NA
Up	TraesCS7D02G451700	1.39286908675074	4.39e-05	chr7D:571478742-571482691(+)	NAC domain-containing protein 21/22 [UniProtKB/Swiss-Prot:Q84TE6]	Os06g0675600	NA
Up	TraesCS2D02G165800	1.39163971109838	1.83e-02	chr2D:109901630-109902556(+)	Subtilisin-chymotrypsin inhibitor-2B (Fragment) [UniProtKB/Swiss-Prot:P08626]	Os01g0615050	NA
Up	TraesCS2D02G260200	1.39153317989044	3.67e-03	chr2D:316286955-316287895(-)	NA	Os07g0115500	NA
Up	TraesCS5B02G099100	1.39138181755638	3.95e-03	chr5B:131714674-131715627(-)	Protein RALF-like 33 [UniProtKB/Swiss-Prot:Q8L9P8]	Os12g0541700	NA
Up	TraesCS2D02G104500	1.39127576663302	5.73e-03	chr2D:56253779-56256115(+)	WRKY DNA-binding transcription factor 70 [UniProtKB/Swiss-Prot:K4BIZ9]	Os07g0680400	AT2G40740
Up	TraesCS7D02G114100	1.39086811920097	5.06e-04	chr7D:69815233-69823208(-)	ABC transporter C family member 10 [UniProtKB/Swiss-Prot:Q9LYS2]	Os06g0158900	AT3G59140
Up	TraesCS7B02G207800	1.39016610609842	1.39e-02	chr7B:380537043-380538030(-)	NA	NA	AT4G21310
Up	TraesCS3A02G401900	1.38959216144704	1.58e-03	chr3A:647497851-647499861(-)	Tropinone reductase homolog At5g06060 [UniProtKB/Swiss-Prot:Q9LHT0]	Os11g0654400	AT2G29170
Up	TraesCS2B02G362700	1.38923876886695	2.19e-04	chr2B:516721011-516727271(+)	Glucose-6-phosphate 1-dehydrogenase, cytoplasmic isoform [UniProtKB/Swiss-Prot:P37830]	Os04g0485300	AT5G40760
Up	TraesCS1B02G250900	1.38862987263036	1.67e-02	chr1B:442970395-442970964(-)	Probable calcium-binding protein CML15 [UniProtKB/Swiss-Prot:Q6L4D4]	Os05g0380900	NA
Up	TraesCS1D02G254500	1.38844206542765	8.37e-05	chr1D:346662257-346665367(+)	Gibberellin receptor GID1 [UniProtKB/Swiss-Prot:Q6L545]	Os05g0407500	AT5G27320
Up	TraesCS1A02G276200	1.38781296103632	1.84e-04	chr1A:471480702-471483149(-)	Glucan endo-1,3-beta-glucosidase 14 [UniProtKB/Swiss-Prot:Q9ZQG9]	Os01g0860800	AT2G27500
Up	TraesCS5A02G076900	1.38725561989524	1.22e-04	chr5A:92442575-92446907(+)	Probable inactive purple acid phosphatase 1 [UniProtKB/Swiss-Prot:Q9LMX4]	Os12g0576600	AT1G13750
Up	TraesCS5B02G258700	1.38613338838954	1.41e-02	chr5B:441130925-441136148(-)	NA	NA	NA
Up	TraesCS3B02G288000	1.38428196450466	7.87e-05	chr3B:462855941-462857198(-)	Membrane protein PM19L [UniProtKB/Swiss-Prot:Q6L4D2]	Os01g0699900	AT1G29520
Up	TraesCS1B02G229000	1.38413103681304	1.48e-03	chr1B:411153702-411156241(-)	Beta-amylase 3, chloroplastic [UniProtKB/Swiss-Prot:O23553]	Os10g0565200	AT4G17090
Up	TraesCS3A02G102000	1.38403915757977	6.23e-03	chr3A:66165602-66166801(+)	Probable NADPH:quinone oxidoreductase 1 [UniProtKB/Swiss-Prot:Q941Z0]	Os01g0953600	AT3G27890
Up	TraesCSU02G031600	1.38364888323069	1.49e-02	chrUn:29287188-29290134(+)	Cytochrome P450 87A3 [UniProtKB/Swiss-Prot:Q7XU38]	Os04g0570500	NA
Up	TraesCS1B02G424500	1.38351207852992	2.89e-03	chr1B:648592940-648594380(-)	Xyloglucan endotransglycosylase/hydrolase protein 8 [UniProtKB/Swiss-Prot:Q76BW5]	Os08g0237000	NA
Up	TraesCS3B02G561700	1.3833571590387	6.10e-03	chr3B:795176385-795178360(+)	Phospholipase A1-Igamma1, chloroplastic [UniProtKB/Swiss-Prot:Q941F1]	NA	NA
Up	TraesCS6B02G370000	1.38308226814195	9.62e-03	chr6B:643639128-643642007(+)	Subtilisin-like protease SBT1.4 [UniProtKB/Swiss-Prot:Q9LVJ1]	Os02g0779200	NA
Up	TraesCS5D02G228500	1.38228908944486	5.91e-05	chr5D:335869897-335874126(+)	WAT1-related protein At4g28040 [UniProtKB/Swiss-Prot:Q9SUD5]	Os09g0426000	AT4G30420
Up	TraesCS6D02G212400	1.38219541260376	2.57e-03	chr6D:300888767-300893342(-)	Phenylalanine ammonia-lyase [UniProtKB/Swiss-Prot:A2X7F7]	Os02g0626400	AT2G37040
Up	TraesCS5B02G093000	1.38142817030275	2.40e-04	chr5B:122099928-122101934(-)	Transcription factor JAMYB [UniProtKB/Swiss-Prot:Q2QZJ8]	Os12g0564100	AT2G47190
Up	TraesCS7A02G127600	1.38138112723765	2.36e-04	chr7A:81858717-81859809(+)	Caffeoyl-CoA O-methyltransferase 2 [UniProtKB/Swiss-Prot:Q9XGD5]	Os06g0165800	AT4G34050
Up	TraesCS5B02G294400	1.38062591923181	1.14e-02	chr5B:478741195-478746339(-)	Beta-glucosidase 31 [UniProtKB/Swiss-Prot:B7F7K7]	Os09g0511600	NA
Up	TraesCS5A02G409700	1.38027065375854	5.38e-03	chr5A:599218622-599220121(-)	Disease resistance protein RGA2 [UniProtKB/Swiss-Prot:Q7XBQ9]	Os11g0160900	NA
Up	TraesCS2D02G340600	1.37950863073397	3.70e-03	chr2D:435070225-435072633(-)	Dolabradiene monooxygenase [UniProtKB/Swiss-Prot:A0A1D6GQ67]	Os04g0480600	AT3G26210
Up	TraesCS3D02G003500	1.37729250420318	6.07e-03	chr3D:1602462-1602965(-)	NA	Os01g0111700	NA
Up	TraesCS3B02G506900	1.37648099675052	1.84e-04	chr3B:750361238-750361891(-)	NA	NA	NA
Up	TraesCS6D02G280700	1.37621413909348	2.11e-03	chr6D:388151323-388153118(-)	G-type lectin S-receptor-like serine/threonine-protein kinase At1g34300 [UniProtKB/Swiss-Prot:Q9XID3]	Os06g0241100	AT1G36005
Up	TraesCS2B02G446100	1.37549069855859	3.72e-03	chr2B:638968490-638971956(-)	Vacuolar-sorting receptor 7 [UniProtKB/Swiss-Prot:Q8L7E3]	Os04g0611400	AT2G34940
Up	TraesCS5D02G021700	1.37547101639789	2.09e-03	chr5D:14390136-14396588(-)	Disease resistance protein RGA5 [UniProtKB/Swiss-Prot:Q2R8L1]	NA	NA
Up	TraesCS4A02G396300	1.37542317776201	3.27e-03	chr4A:671596941-671602491(+)	WRKY transcription factor 72A [UniProtKB/Swiss-Prot:A0A3Q7GFB5]	Os06g0146250	NA
Up	TraesCS5B02G197300	1.37487532853329	1.22e-04	chr5B:355685688-355690459(-)	Potassium transporter 23 [UniProtKB/Swiss-Prot:Q6H4R6]	Os09g0376900	AT1G60160
Up	TraesCS7A02G257200	1.37378052567802	3.64e-03	chr7A:246599963-246603431(-)	RPM1-interacting protein 4 [UniProtKB/Swiss-Prot:Q8GYN5]	Os08g0526400	AT3G25070
Up	TraesCS7D02G050700	1.37365371101305	3.69e-04	chr7D:26447505-26449682(-)	Receptor-like protein EIX2 [UniProtKB/Swiss-Prot:Q6JN46]	NA	NA
Up	TraesCS5A02G175200	1.37353843050975	8.19e-04	chr5A:368545797-368548609(+)	Protein FLUORESCENT IN BLUE LIGHT, chloroplastic [UniProtKB/Swiss-Prot:Q940U6]	Os01g0510600	AT3G14110
Up	TraesCS3A02G348500	1.37330311829582	4.95e-02	chr3A:597233445-597234909(-)	Thiol protease SEN102 [UniProtKB/Swiss-Prot:P43156]	Os08g0556900	AT5G50260
Up	TraesCS5B02G451700	1.37241543816371	6.51e-03	chr5B:623167065-623172920(+)	NA	NA	NA
Up	TraesCS7A02G463300	1.37205319511438	1.47e-04	chr7A:659651479-659652924(+)	NA	NA	NA
Up	TraesCS4B02G014900	1.37202904620023	5.82e-05	chr4B:10608188-10609555(-)	Protein RESTRICTED TEV MOVEMENT 2 [UniProtKB/Swiss-Prot:Q9M670]	Os03g0656100	NA
Up	TraesCS2B02G240800	1.37132610854032	2.24e-04	chr2B:244916460-244919948(-)	Cysteine-rich receptor-like protein kinase 6 [UniProtKB/Swiss-Prot:Q0D5R3]	Os07g0541700	NA
Up	TraesCS5D02G298600	1.37057522870349	1.32e-03	chr5D:396369875-396370918(+)	NAC domain-containing protein 41 [UniProtKB/Swiss-Prot:O22798]	Os09g0509100	AT5G50820
Up	TraesCS5A02G003600	1.3704903409773	8.75e-03	chr5A:2428700-2430235(-)	AAA-ATPase ASD, mitochondrial [UniProtKB/Swiss-Prot:Q9FLD5]	Os12g0639200	AT5G40010
Up	TraesCS7D02G524300	1.37008352870106	1.00e-02	chr7D:620256453-620258386(-)	Aspartyl protease family protein 1 [UniProtKB/Swiss-Prot:Q8VYV9]	NA	NA
Up	TraesCS1D02G190300	1.37005781927095	7.02e-03	chr1D:262310633-262311796(+)	Probable glutathione S-transferase GSTU6 [UniProtKB/Swiss-Prot:Q06398]	Os10g0530400	NA
Up	TraesCS6D02G166000	1.36971495816129	4.30e-03	chr6D:147124344-147124883(+)	NA	Os02g0208500	NA
Up	TraesCS7A02G072900	1.36948624828659	3.26e-03	chr7A:38238109-38238390(-)	NA	Os06g0133400	NA
Up	TraesCS3A02G428300	1.36926419511786	1.56e-03	chr3A:671718886-671724129(+)	Uncharacterized protein At4g15970 [UniProtKB/Swiss-Prot:P0C042]	Os01g0921000	NA
Up	TraesCS4A02G310100	1.36839750573384	5.69e-04	chr4A:603034418-603038171(+)	Wall-associated receptor kinase 2 [UniProtKB/Swiss-Prot:Q9LMP1]	NA	NA
Up	TraesCS6A02G312400	1.36811723084864	5.10e-03	chr6A:549042679-549045631(-)	Endoglucanase 7 [UniProtKB/Swiss-Prot:Q6Z5P2]	Os02g0738600	AT2G32990
Up	TraesCS7A02G216900	1.36806799028905	3.49e-03	chr7A:183641636-183644215(-)	NA	Os06g0293000	NA
Up	TraesCS2B02G400000	1.36806762996622	4.92e-02	chr2B:568466757-568469967(-)	Probable low-specificity L-threonine aldolase 1 [UniProtKB/Swiss-Prot:Q8RXU4]	Os04g0516600	AT3G04520
Up	TraesCS5D02G256500	1.36773301801367	8.80e-03	chr5D:362867888-362880065(-)	Wall-associated receptor kinase 3 [UniProtKB/Swiss-Prot:Q9LMN8]	Os09g0471400	NA
Up	TraesCS4B02G297100	1.36755819910122	6.20e-03	chr4B:582572053-582573026(+)	Protein TIFY 11b [UniProtKB/Swiss-Prot:Q10QW3]	Os03g0181100	AT1G17380
Up	TraesCS5A02G143100	1.36726258781046	4.82e-03	chr5A:317238719-317240462(-)	NAC domain-containing protein 77 [UniProtKB/Swiss-Prot:Q5CD17]	Os11g0126900	AT3G29035
Up	TraesCS3D02G091900	1.36721427517724	8.67e-05	chr3D:46477314-46478621(-)	Universal stress protein A-like protein [UniProtKB/Swiss-Prot:Q8LGG8]	Os05g0170200	AT3G17020
Up	TraesCS4A02G179800	1.36676682638517	2.24e-04	chr4A:453604904-453611778(+)	Very-long-chain aldehyde decarbonylase GL1-11 [UniProtKB/Swiss-Prot:Q2QZ14]	Os11g0707600	AT2G29390
Up	TraesCSU02G152000	1.36665524002508	3.89e-02	chrUn:187709841-187710733(-)	Germin-like protein 8-5 [UniProtKB/Swiss-Prot:Q6YZA6]	Os08g0189400	AT5G39110
Up	TraesCS3A02G521900	1.36622573255247	2.84e-04	chr3A:738236580-738240286(-)	Wall-associated receptor kinase 5 [UniProtKB/Swiss-Prot:Q9LMN7]	Os04g0307900	NA
Up	TraesCS4D02G083500	1.36618593609098	2.07e-02	chr4D:57222044-57223288(-)	Shewanella-like protein phosphatase 2 [UniProtKB/Swiss-Prot:Q944L7]	Os11g0261900	NA
Up	TraesCS1D02G349900	1.36590580532199	2.03e-04	chr1D:436022744-436023903(-)	NA	Os05g0526700	NA
Up	TraesCS2A02G119600	1.36534552383164	5.13e-04	chr2A:70102039-70104699(+)	Zinc finger protein CONSTANS-LIKE 13 [UniProtKB/Swiss-Prot:O82256]	Os07g0667300	NA
Up	TraesCS3D02G534600	1.36533859159785	5.71e-04	chr3D:609289222-609292485(-)	Ankyrin repeat-containing protein NPR4 [UniProtKB/Swiss-Prot:A2CIR5]	NA	AT2G28840
Up	TraesCS4A02G187600	1.36527294812837	1.13e-03	chr4A:466648521-466656438(-)	Protein ZINC INDUCED FACILITATOR-LIKE 1 [UniProtKB/Swiss-Prot:Q94BZ1]	Os11g0134900	AT5G13750
Up	TraesCS6A02G151700	1.36524898227069	1.67e-03	chr6A:135557573-135563386(-)	Probable 4-coumarate--CoA ligase 3 [UniProtKB/Swiss-Prot:Q6ETN3]	Os02g0177600	AT1G51680
Up	TraesCSU02G008900	1.36510262012856	3.20e-02	chrUn:12461840-12463674(+)	Cytochrome P450 99A2 [UniProtKB/Swiss-Prot:Q7X7X4]	Os04g0180400	NA
Up	TraesCS1D02G439500	1.36439794143404	3.51e-04	chr1D:485554373-485556363(+)	Protein HYPER-SENSITIVITY-RELATED 4 [UniProtKB/Swiss-Prot:Q8VZG2]	Os05g0588900	AT4G05340
Up	TraesCSU02G250700	1.36438681559697	3.28e-04	chrUn:384134076-384135223(-)	Fruit bromelain [UniProtKB/Swiss-Prot:O23791]	NA	NA
Up	TraesCS7D02G044400	1.363940840471	1.27e-03	chr7D:22611770-22614306(-)	SNAP25 homologous protein SNAP33 [UniProtKB/Swiss-Prot:Q9S7P9]	NA	NA
Up	TraesCS3A02G268800	1.36380558502337	5.74e-03	chr3A:495071522-495074851(-)	NA	Os01g0678000	NA
Up	TraesCS5D02G302800	1.36364432750674	3.28e-04	chr5D:398782556-398789409(-)	Beta-glucosidase 31 [UniProtKB/Swiss-Prot:B7F7K7]	Os09g0511600	NA
Up	TraesCS2D02G029900	1.36361635887184	4.11e-02	chr2D:12303272-12305072(-)	Cytochrome P450 99A2 [UniProtKB/Swiss-Prot:Q7X7X4]	Os04g0180400	NA
Up	TraesCS6B02G224700	1.36357971732005	1.62e-03	chr6B:343111114-343111929(-)	NA	NA	NA
Up	TraesCS7D02G503400	1.36305476616485	2.08e-02	chr7D:608487530-608488191(-)	NA	Os06g0646100	NA
Up	TraesCS7B02G441500	1.36205525816087	3.89e-03	chr7B:706797542-706798216(+)	NA	NA	NA
Up	TraesCS5A02G180600	1.36184952883432	3.17e-04	chr5A:379343370-379344497(+)	NA	Os09g0309500	NA
Up	TraesCS3A02G015600	1.36132217276216	5.44e-04	chr3A:10340218-10351347(+)	Protein CHROMATIN REMODELING 24 [UniProtKB/Swiss-Prot:Q8W103]	Os04g0692750	AT5G63950
Up	TraesCS7D02G092500	1.36081472988494	5.03e-04	chr7D:55374377-55379413(+)	WRKY transcription factor 72A [UniProtKB/Swiss-Prot:A0A3Q7GFB5]	Os06g0146250	NA
Up	TraesCS3A02G233800	1.36071192000662	4.80e-04	chr3A:436466343-436473844(-)	Potassium channel AKT1 [UniProtKB/Swiss-Prot:P0C550]	Os01g0648000	AT2G26650
Up	TraesCS5B02G202800	1.35998684831935	1.62e-04	chr5B:369153164-369155723(-)	Probable cinnamyl alcohol dehydrogenase 8B [UniProtKB/Swiss-Prot:Q6ERW9]	Os09g0400300	AT4G37980
Up	TraesCS7A02G182100	1.35948350802127	4.62e-03	chr7A:136755459-136757020(-)	FCS-Like Zinc finger 5 [UniProtKB/Swiss-Prot:Q8VY80]	Os06g0223700	AT5G65040
Up	TraesCS5A02G501100	1.35904869085031	4.48e-03	chr5A:666740738-666743746(+)	Chitin elicitor-binding protein [UniProtKB/Swiss-Prot:Q8H8C7]	Os03g0133400	NA
Up	TraesCS6A02G283500	1.35894212516561	3.78e-02	chr6A:514677700-514679596(-)	Aspartyl protease family protein At5g10770 [UniProtKB/Swiss-Prot:Q8S9J6]	Os02g0720600	NA
Up	TraesCS1B02G419900	1.35827399549135	2.23e-04	chr1B:643112123-643114747(-)	Probable LRR receptor-like serine/threonine-protein kinase At3g47570 [UniProtKB/Swiss-Prot:C0LGP4]	NA	NA
Up	TraesCS1B02G411100	1.35802300083649	5.53e-03	chr1B:637592544-637595500(+)	Probable 1-deoxy-D-xylulose-5-phosphate synthase 2, chloroplastic [UniProtKB/Swiss-Prot:Q6YU51]	Os07g0190000	AT4G15560
Up	TraesCS2D02G513600	1.35798249473581	4.22e-05	chr2D:605709849-605713768(+)	Oryzain alpha chain [UniProtKB/Swiss-Prot:P25776]	Os04g0650000	AT1G47128
Up	TraesCS6B02G122800	1.35784440668211	1.14e-03	chr6B:117837068-117841225(+)	Chlorophyll a-b binding protein, chloroplastic [UniProtKB/Swiss-Prot:P04784]	Os01g0600900	AT2G34420
Up	TraesCS1A02G383700	1.35764910968501	2.97e-02	chr1A:554083571-554086271(+)	Tropinone reductase [UniProtKB/Swiss-Prot:A7DY56]	NA	AT2G29170
Up	TraesCS3D02G395800	1.35758384321051	1.45e-03	chr3D:511292372-511294358(-)	Probably inactive leucine-rich repeat receptor-like protein kinase At5g48380 [UniProtKB/Swiss-Prot:Q9ASS4]	Os01g0892300	NA
Up	TraesCS4D02G302800	1.35722540366595	7.07e-03	chr4D:470856173-470856922(-)	NA	Os03g0188500	NA
Up	TraesCS3B02G434200	1.3569958499585	7.23e-03	chr3B:672769537-672770358(-)	Probably inactive leucine-rich repeat receptor-like protein kinase At5g48380 [UniProtKB/Swiss-Prot:Q9ASS4]	Os01g0892300	NA
Up	TraesCS2B02G155300	1.35666028764215	2.88e-03	chr2B:123100132-123102031(-)	Xylan glycosyltransferase MUCI21 [UniProtKB/Swiss-Prot:Q9SS43]	Os07g0657400	NA
Up	TraesCS7D02G351300	1.35645856597791	3.68e-02	chr7D:452140031-452140894(-)	Chitinase 1 [UniProtKB/Swiss-Prot:Q9SLP4]	Os10g0416500	NA
Up	TraesCS3B02G076900	1.35586174571863	2.71e-03	chr3B:47452833-47454761(-)	G-type lectin S-receptor-like serine/threonine-protein kinase SD2-5 [UniProtKB/Swiss-Prot:Q8RWZ5]	Os03g0663500	NA
Up	TraesCS5D02G174400	1.3542937825487	1.70e-04	chr5D:273115084-273120940(-)	Phosphatidylinositol/phosphatidylcholine transfer protein SFH2 [UniProtKB/Swiss-Prot:F4JVA9]	Os09g0258000	AT5G47730
Up	TraesCS5D02G547400	1.35423780871768	1.29e-02	chr5D:555504166-555504899(+)	Probable LRR receptor-like serine/threonine-protein kinase At3g47570 [UniProtKB/Swiss-Prot:C0LGP4]	NA	NA
Up	TraesCS6D02G278800	1.35421549124107	7.01e-04	chr6D:387043890-387049020(-)	MACPF domain-containing protein At1g14780 [UniProtKB/Swiss-Prot:Q8L612]	Os02g0736300	NA
Up	TraesCS2A02G539400	1.3531142212737	3.46e-03	chr2A:751844738-751846122(+)	Heavy metal-associated isoprenylated plant protein 39 [UniProtKB/Swiss-Prot:O03982]	Os04g0667600	NA
Up	TraesCS3D02G351000	1.35264556674646	6.27e-04	chr3D:462202826-462204930(-)	AAA-ATPase At3g28600 [UniProtKB/Swiss-Prot:F4J0C0]	Os01g0842600	NA
Up	TraesCS2D02G301600	1.35247437266767	4.03e-04	chr2D:384884711-384886823(+)	NA	Os04g0430600	NA
Up	TraesCS4D02G316600	1.35181455465686	2.49e-03	chr4D:481883448-481883807(-)	NA	Os03g0126900	NA
Up	TraesCS2B02G277600	1.35149486294697	5.23e-04	chr2B:383363528-383371254(-)	Protein NRT1/ PTR FAMILY 4.5 [UniProtKB/Swiss-Prot:Q8VYE4]	Os07g0100600	NA
Up	TraesCS4B02G294300	1.35114030668725	5.51e-04	chr4B:579729711-579734445(+)	Serine/threonine-protein kinase RIPK [UniProtKB/Swiss-Prot:Q9ZUF4]	Os03g0179400	AT1G72540
Up	TraesCS2A02G383300	1.35089104504644	1.92e-03	chr2A:628063900-628066716(-)	dCTP pyrophosphatase 1 [UniProtKB/Swiss-Prot:Q32KY6]	Os04g0515400	AT3G25400
Up	TraesCS2A02G057100	1.35035450716311	3.47e-03	chr2A:24135598-24145080(-)	ABC transporter C family member 4 [UniProtKB/Swiss-Prot:Q7DM58]	Os04g0209300	NA
Up	TraesCS5B02G234400	1.35025874844736	1.35e-02	chr5B:412452266-412456611(+)	Probable N-succinyldiaminopimelate aminotransferase DapC [UniProtKB/Swiss-Prot:P9WPZ5]	Os09g0453800	AT1G77670
Up	TraesCS2A02G381100	1.35025571040502	1.72e-02	chr2A:624458106-624460956(+)	Phenylalanine ammonia-lyase [UniProtKB/Swiss-Prot:Q43210]	Os04g0518400	AT2G37040
Up	TraesCS5B02G431200	1.34943896945667	1.70e-04	chr5B:605851597-605855900(+)	Purine permease 3 [UniProtKB/Swiss-Prot:Q9FZ95]	Os09g0467300	NA
Up	TraesCS7D02G080600	1.34941058392235	2.24e-03	chr7D:47457550-47459790(+)	L-type lectin-domain containing receptor kinase SIT2 [UniProtKB/Swiss-Prot:Q7XUN6]	Os07g0575600	NA
Up	TraesCS1D02G269600	1.34932365319218	1.78e-04	chr1D:365063698-365066427(-)	Protein NRT1/ PTR FAMILY 5.10 [UniProtKB/Swiss-Prot:Q0WP01]	Os05g0430900	AT1G72120
Up	TraesCS2D02G507800	1.34929732281054	1.17e-02	chr2D:601211912-601215051(-)	Endonuclease 4 [UniProtKB/Swiss-Prot:F4JJL0]	Os04g0652700	NA
Up	TraesCS4D02G015600	1.34903135753874	2.79e-02	chr4D:6981723-6982845(+)	Zeamatin [UniProtKB/Swiss-Prot:P33679]	Os03g0663500	AT4G11650
Up	TraesCS3D02G161000	1.34833048280652	4.78e-05	chr3D:131433006-131437596(-)	NA	Os01g0228800	AT3G24630
Up	TraesCS6D02G224800	1.34799458982503	6.58e-05	chr6D:316620930-316623558(+)	Probable enoyl-CoA hydratase 2, mitochondrial [UniProtKB/Swiss-Prot:F4JML5]	Os02g0654000	NA
Up	TraesCS7D02G142000	1.34745458588098	6.11e-05	chr7D:90597643-90599283(+)	Protein SRG1 [UniProtKB/Swiss-Prot:Q39224]	Os06g0178650	NA
Up	TraesCS3B02G406000	1.34724924480031	4.43e-02	chr3B:641660378-641661998(+)	Acidic endochitinase [UniProtKB/Swiss-Prot:P29060]	Os01g0860500	NA
Up	TraesCS2A02G243400	1.34635765193924	2.77e-04	chr2A:342542932-342547024(-)	Probable inactive leucine-rich repeat receptor-like protein kinase At3g03770 [UniProtKB/Swiss-Prot:Q8LFN2]	Os07g0166700	NA
Up	TraesCS2B02G445200	1.34609801047168	3.90e-02	chr2B:638261603-638267825(-)	Ent-kaur-16-ene synthase, chloroplastic [UniProtKB/Swiss-Prot:Q0JA82]	Os04g0611800	AT1G79460
Up	TraesCS2A02G394900	1.34590157427811	3.47e-02	chr2A:646554086-646556158(+)	Protein DMR6-LIKE OXYGENASE 1 [UniProtKB/Swiss-Prot:Q9ZSA8]	Os04g0581100	AT4G10500
Up	TraesCS2D02G324700	1.34584075541922	4.64e-04	chr2D:417543627-417545330(+)	NAC domain-containing protein 100 [UniProtKB/Swiss-Prot:Q9FLJ2]	Os04g0460600	AT3G29035
Up	TraesCS5A02G305100	1.34464058594667	1.34e-03	chr5A:514003067-514005001(+)	UDP-glucosyltransferase UGT13248 [UniProtKB/Swiss-Prot:M0Y4P1]	Os09g0518200	NA
Up	TraesCS5A02G360000	1.34444237434971	1.40e-03	chr5A:561693119-561693480(+)	Hydrophobic protein OSR8 [UniProtKB/Swiss-Prot:Q9LRI7]	Os09g0558100	AT2G24040
Up	TraesCS2D02G507900	1.34433926460056	2.92e-02	chr2D:601244733-601247388(-)	Endonuclease 4 [UniProtKB/Swiss-Prot:F4JJL0]	Os04g0652700	NA
Up	TraesCS2B02G460500	1.34374842854526	3.01e-04	chr2B:654545864-654546184(-)	Putative lipid-transfer protein DIR1 [UniProtKB/Swiss-Prot:Q8W453]	NA	NA
Up	TraesCS7D02G405500	1.34289753206565	1.34e-04	chr7D:523045331-523049172(+)	12-oxophytodienoate reductase 7 [UniProtKB/Swiss-Prot:Q6Z965]	Os08g0459600	AT2G06050
Up	TraesCS1B02G388200	1.34176934956851	4.80e-04	chr1B:622218208-622219366(+)	Chlorophyll a-b binding protein, chloroplastic [UniProtKB/Swiss-Prot:P04784]	Os01g0600900	AT2G34420
Up	TraesCS4D02G316400	1.34150159984229	4.80e-03	chr4D:481547283-481549003(+)	Heavy metal-associated isoprenylated plant protein 39 [UniProtKB/Swiss-Prot:O03982]	Os03g0126700	NA
Up	TraesCS7A02G032500	1.34057340359065	5.06e-03	chr7A:13797630-13801643(-)	5'-methylthioadenosine/S-adenosylhomocysteine nucleosidase [UniProtKB/Swiss-Prot:Q7XA67]	Os06g0112200	AT4G34840
Up	TraesCS5B02G056800	1.34042509472447	7.74e-03	chr5B:63263977-63265599(+)	L-type lectin-domain containing receptor kinase IX.1 [UniProtKB/Swiss-Prot:Q9LXA5]	Os12g0608500	NA
Up	TraesCS5D02G081100	1.34014658609205	2.24e-05	chr5D:81341725-81344038(-)	NA	NA	NA
Up	TraesCS1D02G126500	1.33999742213713	1.47e-04	chr1D:137966692-137969694(-)	S-type anion channel SLAH3 [UniProtKB/Swiss-Prot:Q9FLV9]	Os05g0219900	AT4G27970
Up	TraesCS5B02G001100	1.33966206351763	1.07e-02	chr5B:860861-865647(-)	Protein NRT1/ PTR FAMILY 2.11 [UniProtKB/Swiss-Prot:Q9LV10]	Os12g0638300	NA
Up	TraesCS5B02G485200	1.33919356195029	2.14e-02	chr5B:656726111-656728449(+)	3-hydroxyindolin-2-one monooxygenase [UniProtKB/Swiss-Prot:Q43250]	Os08g0106000	NA
Up	TraesCS7D02G386600	1.33915145339904	3.60e-03	chr7D:500887774-500894684(+)	ABC transporter G family member 44 [UniProtKB/Swiss-Prot:Q6YW62]	Os08g0384500	AT3G30842
Up	TraesCS4A02G390000	1.33874576039102	3.47e-03	chr4A:667225463-667226800(+)	NA	Os06g0143100	NA
Up	TraesCS6B02G425300	1.33828535122309	8.93e-05	chr6B:694340532-694342363(+)	29 kDa ribonucleoprotein B, chloroplastic [UniProtKB/Swiss-Prot:Q08937]	Os02g0815200	AT1G60000
Up	TraesCS5B02G132200	1.33811234084409	2.29e-02	chr5B:246951433-246958402(+)	Crocetin glucosyltransferase, chloroplastic [UniProtKB/Swiss-Prot:F8WKW0]	Os11g0145200	NA
Up	TraesCS4D02G194100	1.33604796114703	5.63e-03	chr4D:337071158-337073852(-)	Protein CHUP1, chloroplastic [UniProtKB/Swiss-Prot:Q9LI74]	Os03g0294100	AT1G07120
Up	TraesCS2B02G445500	1.33530424363302	4.93e-02	chr2B:638629387-638634352(-)	Syn-copalyl diphosphate synthase, chloroplastic [UniProtKB/Swiss-Prot:Q0JF02]	Os04g0611800	AT1G79460
Up	TraesCS4A02G093500	1.33500617939476	1.19e-02	chr4A:100964422-100969103(-)	Protein DA1-related 2 [UniProtKB/Swiss-Prot:Q0WSN2]	Os03g0267800	AT2G39830
Up	TraesCS6D02G280300	1.33496883797389	2.54e-04	chr6D:388116365-388118790(+)	Annexin D7 [UniProtKB/Swiss-Prot:Q9LX07]	Os02g0753800	AT5G65020
Up	TraesCS4A02G224300	1.3348490601087	6.06e-03	chr4A:532074346-532075037(-)	NA	Os11g0227000	NA
Up	TraesCS3B02G549200	1.3339012125797	4.33e-04	chr3B:784551311-784559631(-)	Alpha-dioxygenase 1 [UniProtKB/Swiss-Prot:Q9SGH6]	Os12g0448900	AT3G01420
Up	TraesCS2D02G375200	1.33373121157973	1.84e-04	chr2D:478873485-478877543(-)	Photosynthetic NDH subunit of lumenal location 3, chloroplastic [UniProtKB/Swiss-Prot:Q9SGH4]	Os04g0522800	NA
Up	TraesCS5D02G029100	1.33306088642334	1.61e-04	chr5D:27431137-27434304(+)	Receptor-like protein EIX2 [UniProtKB/Swiss-Prot:Q6JN46]	Os01g0279800	AT5G21090
Up	TraesCS5B02G219600	1.33268847836253	6.23e-04	chr5B:393830756-393836182(+)	WAT1-related protein At4g28040 [UniProtKB/Swiss-Prot:Q9SUD5]	Os09g0426000	AT4G30420
Up	TraesCS5B02G295000	1.33173649871818	3.04e-02	chr5B:479024847-479033568(-)	Beta-glucosidase 32 [UniProtKB/Swiss-Prot:Q0J0G2]	Os09g0511700	NA
Up	TraesCS3A02G111400	1.33045040077961	1.10e-03	chr3A:78899641-78903127(-)	Acyl transferase 9 [UniProtKB/Swiss-Prot:Q9LGQ6]	Os01g0185300	NA
Up	TraesCS2D02G398500	1.33025642832188	2.08e-03	chr2D:511527169-511529185(-)	RHOMBOID-like protein 6, mitochondrial [UniProtKB/Swiss-Prot:Q8VZ48]	Os04g0569300	AT1G12750
Up	TraesCS2A02G014300	1.32995654252115	9.13e-04	chr2A:5689525-5692873(-)	Uncharacterized protein MJ1232 [UniProtKB/Swiss-Prot:Q58629]	Os04g0136700	NA
Up	TraesCS3B02G011800	1.32977608452758	3.40e-02	chr3B:5230206-5234785(-)	O-acyltransferase WSD1 [UniProtKB/Swiss-Prot:Q93ZR6]	NA	NA
Up	TraesCS3A02G138300	1.32975698936685	5.80e-03	chr3A:115389817-115393303(-)	Subtilisin-like protease SBT3.8 [UniProtKB/Swiss-Prot:Q9SZY3]	Os02g0271000	NA
Up	TraesCS2B02G459000	1.32907997216931	3.47e-03	chr2B:653610681-653611670(+)	Ubiquinol oxidase 1b, mitochondrial [UniProtKB/Swiss-Prot:O82766]	Os04g0600300	AT3G22370
Up	TraesCSU02G100700	1.32897856971859	1.85e-03	chrUn:88842967-88847529(+)	G-type lectin S-receptor-like serine/threonine-protein kinase At2g19130 [UniProtKB/Swiss-Prot:O64477]	NA	NA
Up	TraesCS2A02G539000	1.32893166633422	4.03e-03	chr2A:751546349-751547605(+)	Heavy metal-associated isoprenylated plant protein 39 [UniProtKB/Swiss-Prot:O03982]	Os04g0667600	NA
Up	TraesCS5B02G458300	1.3288154422878	6.53e-03	chr5B:633175437-633179348(-)	Wall-associated receptor kinase 2 [UniProtKB/Swiss-Prot:Q9LMP1]	Os03g0773700	NA
Up	TraesCS4B02G050500	1.32702924213813	6.27e-03	chr4B:39043116-39045780(+)	UV-B-induced protein At3g17800, chloroplastic [UniProtKB/Swiss-Prot:Q9LVJ0]	Os03g0717900	AT3G17800
Up	TraesCS6A02G335100	1.32667598658665	2.18e-03	chr6A:566429596-566430799(-)	Zinc finger protein 8 [UniProtKB/Swiss-Prot:P93751]	Os02g0775600	NA
Up	TraesCS3A02G510200	1.32663939307598	1.08e-04	chr3A:730327656-730328802(-)	Abscisic stress-ripening protein 1 [UniProtKB/Swiss-Prot:Q08655]	Os01g0959100	NA
Up	TraesCS3D02G318600	1.32660537915332	2.76e-04	chr3D:432513100-432514516(+)	Salicylic acid-binding protein 2 [UniProtKB/Swiss-Prot:Q6RYA0]	Os01g0787600	NA
Up	TraesCS1A02G265900	1.32656260943784	5.86e-03	chr1A:461372711-461373455(+)	NA	NA	NA
Up	TraesCS2B02G304800	1.32548961933704	9.25e-04	chr2B:434099239-434101274(+)	Ethylene-responsive transcription factor ERF113 [UniProtKB/Swiss-Prot:Q9LYU3]	Os04g0398000	AT5G13910
Up	TraesCS7D02G344200	1.32538173559141	1.84e-04	chr7D:440975667-440978247(+)	Ribonuclease 3-like protein 3 [UniProtKB/Swiss-Prot:Q69KJ0]	Os06g0358800	NA
Up	TraesCS5B02G059300	1.32527977144276	5.69e-03	chr5B:65277989-65279643(-)	CBL-interacting protein kinase 4 [UniProtKB/Swiss-Prot:Q2QMI0]	Os03g0634400	AT3G23000
Up	TraesCS5D02G440700	1.32523648894326	3.41e-03	chr5D:493833585-493834659(+)	Probable glutathione S-transferase GSTF1 [UniProtKB/Swiss-Prot:O65857]	Os01g0372400	NA
Up	TraesCS1B02G437500	1.32449952348306	1.26e-02	chr1B:660104843-660106905(+)	Short-chain dehydrogenase/reductase 2b [UniProtKB/Swiss-Prot:Q9ZUH5]	NA	NA
Up	TraesCS7B02G094400	1.32386750054714	3.37e-02	chr7B:108248960-108250781(+)	UDP-glycosyltransferase 73C5 [UniProtKB/Swiss-Prot:Q9ZQ94]	Os06g0271000	NA
Up	TraesCS2D02G540500	1.32365562173263	1.46e-02	chr2D:620223819-620225240(+)	Heavy metal-associated isoprenylated plant protein 39 [UniProtKB/Swiss-Prot:O03982]	Os04g0667600	NA
Up	TraesCSU02G082000	1.323148094283	6.10e-03	chrUn:74817236-74821587(-)	Sucrose synthase 7 [UniProtKB/Swiss-Prot:Q7XNX6]	Os04g0249500	AT5G37180
Up	TraesCS3D02G300100	1.32231721542541	1.51e-03	chr3D:414909466-414910238(-)	Lamin-like protein [UniProtKB/Swiss-Prot:Q39131]	Os01g0786500	NA
Up	TraesCS3D02G234300	1.32130357882872	6.62e-03	chr3D:323256474-323264511(+)	ABC transporter G family member 37 [UniProtKB/Swiss-Prot:Q8GU89]	Os01g0609900	AT1G15520
Up	TraesCS2D02G137300	1.32124703551229	4.03e-03	chr2D:80819400-80821614(-)	L-type lectin-domain containing receptor kinase SIT2 [UniProtKB/Swiss-Prot:Q7XUN6]	Os07g0575700	NA
Up	TraesCS7D02G359800	1.32120521769903	2.47e-04	chr7D:462135607-462138409(+)	NA	NA	NA
Up	TraesCS3A02G273600	1.3207076739692	1.24e-03	chr3A:502490309-502491377(+)	VQ motif-containing protein 4 [UniProtKB/Swiss-Prot:Q5M750]	Os01g0747800	NA
Up	TraesCS3A02G038300	1.32007660016083	2.65e-03	chr3A:20589791-20591465(-)	Probable calcium-binding protein CML16 [UniProtKB/Swiss-Prot:Q5ZCK5]	Os01g0135700	NA
Up	TraesCS1A02G103900	1.31898554897253	6.06e-03	chr1A:99868032-99871106(-)	Receptor-like protein kinase 7 [UniProtKB/Swiss-Prot:F4I2N7]	NA	NA
Up	TraesCS2D02G554400	1.31877620716914	5.90e-03	chr2D:628611150-628615779(-)	Probable L-type lectin-domain containing receptor kinase S.5 [UniProtKB/Swiss-Prot:Q9FG33]	Os04g0679200	NA
Up	TraesCS2B02G045600	1.3183427841615	6.38e-03	chr2B:22724086-22727561(+)	Putative disease resistance protein At3g14460 [UniProtKB/Swiss-Prot:Q9LRR5]	Os04g0111900	NA
Up	TraesCS3A02G446200	1.31807025258543	1.21e-03	chr3A:686762258-686767701(+)	Serine carboxypeptidase 1 [UniProtKB/Swiss-Prot:P07519]	Os12g0257000	AT4G12910
Up	TraesCS2D02G324500	1.31797602063513	3.69e-03	chr2D:417212833-417212994(-)	NA	Os04g0460350	AT3G29034
Up	TraesCS4A02G201200	1.31675175680783	3.27e-02	chr4A:490355844-490361405(-)	GDP-L-galactose phosphorylase 2 [UniProtKB/Swiss-Prot:Q9FLP9]	Os12g0190000	AT5G55120
Up	TraesCS5D02G327800	1.31637233423268	2.33e-03	chr5D:420620925-420623211(+)	Probable inactive purple acid phosphatase 29 [UniProtKB/Swiss-Prot:Q9FMK9]	Os09g0533300	AT5G63140
Up	TraesCS1D02G177400	1.31553594191897	9.81e-04	chr1D:252527569-252530043(-)	Actin-2 [UniProtKB/Swiss-Prot:A3C6D7]	Os10g0510000	AT5G09810
Up	TraesCS4B02G251100	1.31414888587313	4.81e-05	chr4B:517437345-517440818(-)	Glucan endo-1,3-beta-glucosidase 4 [UniProtKB/Swiss-Prot:Q94CD8]	Os03g0221500	AT1G13830
Up	TraesCS1D02G109200	1.31285427323855	2.56e-03	chr1D:102527360-102534145(-)	GDSL esterase/lipase At1g09390 [UniProtKB/Swiss-Prot:O80522]	Os05g0159200	NA
Up	TraesCS5D02G068700	1.3126882797142	1.15e-02	chr5D:65753632-65755248(+)	CBL-interacting protein kinase 4 [UniProtKB/Swiss-Prot:Q2QMI0]	Os03g0634400	AT3G23000
Up	TraesCS4A02G259300	1.31254842876708	1.46e-03	chr4A:572302274-572303653(+)	Phenolic glucoside malonyltransferase 2 [UniProtKB/Swiss-Prot:Q9LRQ8]	NA	NA
Up	TraesCS7D02G271500	1.31172901060977	3.82e-03	chr7D:260724677-260726046(-)	Probable carboxylesterase 8 [UniProtKB/Swiss-Prot:O64640]	Os08g0547800	AT5G62180
Up	TraesCS4A02G131000	1.31169064757552	4.50e-04	chr4A:174155319-174157653(-)	NAC transcription factor NAM-B1 [UniProtKB/Swiss-Prot:D2SMN4]	Os03g0327800	AT3G04070
Up	TraesCS2B02G355600	1.31131821290172	1.07e-02	chr2B:507754005-507758807(-)	SUPPRESSOR OF GAMMA RESPONSE 1 [UniProtKB/Swiss-Prot:Q6NQK2]	Os02g0594800	NA
Up	TraesCS2D02G191800	1.31120298917004	1.29e-05	chr2D:136165224-136168253(+)	Probable indole-3-acetic acid-amido synthetase GH3.8 [UniProtKB/Swiss-Prot:Q0D4Z6]	Os07g0592600	AT2G14960
Up	TraesCS2D02G466900	1.31119367272982	1.49e-03	chr2D:572254950-572257461(-)	Wall-associated receptor kinase 2 [UniProtKB/Swiss-Prot:Q9LMP1]	NA	NA
Up	TraesCS6B02G257800	1.31116917180268	7.98e-03	chr6B:462148484-462149903(+)	Phosphoenolpyruvate carboxylase kinase 1 [UniProtKB/Swiss-Prot:Q9SPK4]	Os02g0625300	AT3G04530
Up	TraesCS2A02G158700	1.31086689119207	1.07e-02	chr2A:105531352-105532272(+)	Subtilisin-chymotrypsin inhibitor-2A [UniProtKB/Swiss-Prot:P01053]	Os01g0615050	NA
Up	TraesCS7B02G438800	1.31069218192991	1.73e-04	chr7B:704625191-704628034(+)	NA	Os06g0642650	NA
Up	TraesCS7A02G041100	1.31041326670122	2.05e-03	chr7A:19082580-19083963(+)	NA	NA	NA
Up	TraesCS6B02G329500	1.3103169132596	3.93e-02	chr6B:578772700-578772873(-)	NA	Os02g0736900	NA
Up	TraesCS1A02G105800	1.31025129817041	4.72e-03	chr1A:102359664-102365134(+)	GDSL esterase/lipase At1g09390 [UniProtKB/Swiss-Prot:O80522]	Os05g0159200	NA
Up	TraesCS6A02G148200	1.31006929413764	8.05e-04	chr6A:129340881-129341534(+)	NA	NA	NA
Up	TraesCS6B02G406000	1.30982363263532	3.64e-02	chr6B:680777368-680781907(-)	Probable cinnamyl alcohol dehydrogenase 5 [UniProtKB/Swiss-Prot:Q0J6T3]	Os10g0430200	AT4G37990
Up	TraesCS3B02G485000	1.30961458240628	1.73e-04	chr3B:731262891-731265718(+)	Probable cinnamyl alcohol dehydrogenase 1 [UniProtKB/Swiss-Prot:Q8H859]	Os10g0194200	AT1G72680
Up	TraesCS4D02G245400	1.30956007220702	1.99e-04	chr4D:414145327-414148198(+)	GDP-mannose transporter GONST3 [UniProtKB/Swiss-Prot:Q9S845]	Os03g0215000	AT1G76340
Up	TraesCS3B02G496500	1.30858032973298	1.38e-02	chr3B:739988447-739990448(+)	Probable esterase PIR7A [UniProtKB/Swiss-Prot:Q0JG98]	Os01g0934900	NA
Up	TraesCS6D02G296800	1.30781242568965	6.13e-04	chr6D:408153839-408155246(+)	NA	NA	NA
Up	TraesCS5D02G402600	1.30775302215213	3.66e-03	chr5D:468347222-468351449(+)	ABC transporter B family member 25 [UniProtKB/Swiss-Prot:Q9FNU2]	Os03g0755100	AT5G39040
Up	TraesCS2A02G213800	1.30758324978737	7.01e-03	chr2A:199577510-199581788(+)	NA	NA	AT5G54585
Up	TraesCS3D02G524000	1.30756707980223	2.84e-03	chr3D:604303148-604304444(+)	NA	NA	NA
Up	TraesCS6D02G015500	1.30674532217495	5.54e-03	chr6D:6351577-6353794(+)	LRR receptor-like serine/threonine-protein kinase FLS2 [UniProtKB/Swiss-Prot:Q9FL28]	Os11g0514700	NA
Up	TraesCS5B02G387300	1.30593273817616	2.09e-03	chr5B:566504342-566508069(-)	ATP sulfurylase 4, chloroplastic [UniProtKB/Swiss-Prot:Q9S7D8]	Os03g0743900	AT3G22890
Up	TraesCS3A02G056400	1.30577794914862	1.65e-03	chr3A:32425722-32428453(+)	Protein NRT1/ PTR FAMILY 8.1 [UniProtKB/Swiss-Prot:Q9M390]	Os07g0100600	AT5G01180
Up	TraesCS2A02G532600	1.30548542535307	3.85e-03	chr2A:748905883-748910525(-)	Receptor-like serine/threonine-protein kinase SD1-8 [UniProtKB/Swiss-Prot:O81905]	Os04g0634400	NA
Up	TraesCS5D02G504300	1.30502530787817	2.36e-03	chr5D:530834635-530835459(+)	Dirigent protein 3 [UniProtKB/Swiss-Prot:Q9FI66]	Os03g0809000	AT3G13660
Up	TraesCS2A02G083700	1.30477231338586	7.00e-03	chr2A:38329586-38332784(-)	MLO-like protein 1 [UniProtKB/Swiss-Prot:O49621]	NA	AT4G02600
Up	TraesCS1D02G271800	1.30386649700649	1.90e-03	chr1D:366018501-366020509(+)	NA	Os05g0435100	NA
Up	TraesCS6D02G240300	1.30259427895422	3.99e-02	chr6D:341998709-341999703(-)	Brassinosteroid-responsive RING protein 1 [UniProtKB/Swiss-Prot:Q9XF92]	Os02g0682300	NA
Up	TraesCS7A02G427300	1.30217361906113	3.08e-03	chr7A:620486810-620488396(+)	Xyloglucan endotransglucosylase/hydrolase protein 22 [UniProtKB/Swiss-Prot:Q38857]	Os06g0696600	AT4G30270
Up	TraesCS7B02G123900	1.30210502488383	8.90e-03	chr7B:145026746-145032587(-)	NA	Os06g0293000	NA
Up	TraesCS4D02G013100	1.30190973824886	1.60e-04	chr4D:6042536-6043878(-)	Inactive protein RESTRICTED TEV MOVEMENT 2 [UniProtKB/Swiss-Prot:D9UBX6]	Os03g0656100	NA
Up	TraesCS4A02G298600	1.30113710940589	8.94e-05	chr4A:597671700-597673119(+)	NA	Os03g0656100	NA
Up	TraesCS5D02G408500	1.30084041372391	4.95e-04	chr5D:473000929-473003632(-)	Probable protein phosphatase 2C 34 [UniProtKB/Swiss-Prot:Q94H98]	Os03g0761100	AT4G33920
Up	TraesCS1B02G289700	1.30030595822271	5.06e-03	chr1B:505110468-505113544(+)	Universal stress protein A-like protein [UniProtKB/Swiss-Prot:Q8LGG8]	Os05g0453700	AT3G53990
Up	TraesCS6D02G396800	1.30018700042289	1.08e-03	chr6D:469050560-469054768(+)	Putative disease resistance protein RGA4 [UniProtKB/Swiss-Prot:Q7XA39]	NA	NA
Up	TraesCS3D02G258000	1.29938986381801	1.38e-03	chr3D:360396660-360399221(+)	GDSL esterase/lipase At5g45910 [UniProtKB/Swiss-Prot:Q9FJ45]	Os06g0531600	NA
Up	TraesCS7D02G188800	1.29849316512581	9.62e-04	chr7D:141185115-141188913(-)	Aquaporin NIP2-2 [UniProtKB/Swiss-Prot:Q9ATN2]	Os06g0228200	NA
Up	TraesCS5D02G375500	1.29774181841638	9.24e-05	chr5D:447776364-447778785(-)	Senescence-specific cysteine protease SAG12 [UniProtKB/Swiss-Prot:Q9FJ47]	Os09g0564200	NA
Up	TraesCS2A02G491800	1.29754614517863	6.33e-04	chr2A:724424426-724425613(-)	NA	NA	NA
Up	TraesCS3A02G123000	1.2963409849579	1.30e-03	chr3A:98840535-98846209(-)	ABC transporter C family member 8 [UniProtKB/Swiss-Prot:Q8LGU1]	Os01g0173900	AT3G21250
Up	TraesCS1A02G437600	1.29534356096441	4.82e-02	chr1A:587359674-587362070(-)	Plant cysteine oxidase 2 [UniProtKB/Swiss-Prot:Q8LGJ5]	Os05g0592300	NA
Up	TraesCS4D02G194200	1.29488089106231	1.35e-03	chr4D:337150585-337153622(+)	Pyruvate decarboxylase 2 [UniProtKB/Swiss-Prot:A2XFI3]	Os03g0293500	AT5G01320
Up	TraesCS1A02G195700	1.29471014065374	1.18e-02	chr1A:353625764-353631621(-)	Lysine-specific demethylase JMJ706 [UniProtKB/Swiss-Prot:Q336N8]	Os10g0577600	NA
Up	TraesCS7D02G265500	1.29420518142902	6.68e-04	chr7D:246827415-246830983(+)	NA	Os08g0538600	NA
Up	TraesCS4A02G347500	1.29361412339001	1.48e-03	chr4A:625405581-625416712(+)	Cysteine-rich receptor-like protein kinase 29 [UniProtKB/Swiss-Prot:Q8S9L6]	Os03g0844100	NA
Up	TraesCS2B02G103600	1.29324130078415	1.69e-04	chr2B:64228180-64233729(-)	Isoflavone reductase homolog [UniProtKB/Swiss-Prot:P52581]	Os12g0265100	AT1G32100
Up	TraesCS6D02G038600	1.29273886133874	2.07e-03	chr6D:16143146-16144408(-)	2-hydroxyisoflavanone dehydratase [UniProtKB/Swiss-Prot:Q5NUF4]	Os09g0461700	NA
Up	TraesCS5B02G500700	1.29253497481302	2.38e-02	chr5B:667838313-667840235(+)	DIMBOA UDP-glucosyltransferase BX8 [UniProtKB/Swiss-Prot:Q8W2B7]	Os03g0824600	NA
Up	TraesCS1A02G187000	1.29237502439433	1.14e-02	chr1A:337947843-337949587(+)	Glutathione S-transferase U17 [UniProtKB/Swiss-Prot:Q9FUS8]	Os10g0525400	AT1G10370
Up	TraesCS2D02G326900	1.29188706543151	6.02e-05	chr2D:420174305-420180243(-)	Betaine aldehyde dehydrogenase [UniProtKB/Swiss-Prot:Q40024]	Os04g0464200	AT1G74920
Up	TraesCS6A02G033300	1.29183311611424	1.00e-04	chr6A:16437611-16439174(-)	2'-deoxymugineic-acid 2'-dioxygenase [UniProtKB/Swiss-Prot:Q40062]	NA	NA
Up	TraesCS2D02G110700	1.2916209940527	3.48e-05	chr2D:61315311-61319884(-)	ABC transporter G family member 11 [UniProtKB/Swiss-Prot:Q8RXN0]	Os07g0288700	NA
Up	TraesCS3D02G267000	1.29088993144451	2.11e-04	chr3D:370533318-370541637(+)	O-acyltransferase WSD1 [UniProtKB/Swiss-Prot:Q93ZR6]	Os01g0681000	NA
Up	TraesCS4D02G060500	1.29055526318304	1.98e-03	chr4D:36441749-36443599(+)	Serine carboxypeptidase-like 19 [UniProtKB/Swiss-Prot:Q8VZU3]	Os03g0730400	AT2G22960
Up	TraesCS7A02G157400	1.29006594736016	2.23e-05	chr7A:110425670-110426985(-)	NA	Os06g0193300	AT3G14280
Up	TraesCS1B02G420000	1.28888932125913	4.39e-02	chr1B:643174307-643178268(+)	Pirin-like protein [UniProtKB/Swiss-Prot:Q9SEE4]	Os08g0364900	AT3G59220
Up	TraesCS5A02G016200	1.28881838064902	1.89e-02	chr5A:11935532-11943143(+)	ABC transporter G family member 48 [UniProtKB/Swiss-Prot:Q8GU84]	Os02g0318500	AT1G66950
Up	TraesCS5A02G527100	1.28869472759281	4.30e-02	chr5A:687690947-687694872(-)	Palmitoyl-protein thioesterase 1 [UniProtKB/Swiss-Prot:Q20390]	Os03g0101100	AT3G60340
Up	TraesCS4A02G092200	1.28861455073846	6.07e-04	chr4A:99005047-99005520(+)	17.9 kDa class I heat shock protein [UniProtKB/Swiss-Prot:Q84Q77]	Os03g0266900	AT2G29500
Up	TraesCSU02G042900	1.28861381048559	1.17e-03	chrUn:34655700-34658107(+)	Rust resistance kinase Lr10 [UniProtKB/Swiss-Prot:P93604]	Os01g0116800	NA
Up	TraesCS1B02G460100	1.28844537290145	7.37e-03	chr1B:673869093-673876992(-)	Disease resistance protein RGA5 [UniProtKB/Swiss-Prot:F7J0N2]	NA	NA
Up	TraesCS3B02G141200	1.28763577129043	7.12e-04	chr3B:127852339-127853746(+)	Tuliposide A-converting enzyme 2, chloroplastic [UniProtKB/Swiss-Prot:I4DST9]	Os02g0567800	NA
Up	TraesCS1D02G189700	1.28743854479977	1.92e-03	chr1D:262016656-262017784(+)	Probable glutathione S-transferase GSTU6 [UniProtKB/Swiss-Prot:Q06398]	Os10g0529300	NA
Up	TraesCS7B02G356200	1.28721154825896	2.73e-03	chr7B:616820801-616823292(-)	G-type lectin S-receptor-like serine/threonine-protein kinase At2g19130 [UniProtKB/Swiss-Prot:O64477]	NA	NA
Up	TraesCS4D02G007400	1.28711948453455	3.12e-03	chr4D:3712476-3716611(+)	Probable leucine-rich repeat receptor-like protein kinase At1g35710 [UniProtKB/Swiss-Prot:Q9LP24]	Os01g0149700	AT2G42800
Up	TraesCS3D02G203200	1.2867803714041	2.41e-04	chr3D:252331884-252332921(-)	NA	NA	NA
Up	TraesCSU02G128800	1.28652492207351	2.01e-03	chrUn:110319607-110327095(-)	Germin-like protein 8-5 [UniProtKB/Swiss-Prot:Q6YZA6]	Os08g0189850	AT5G39110
Up	TraesCS6D02G262400	1.28594366709493	1.91e-02	chr6D:370693934-370694599(-)	NA	NA	AT2G41905
Up	TraesCS3D02G041100	1.28592975969263	2.60e-03	chr3D:15880190-15881680(-)	Putative disease resistance protein RGA3 [UniProtKB/Swiss-Prot:Q7XA40]	NA	NA
Up	TraesCS3B02G317500	1.28588222666528	1.73e-03	chr3B:511071108-511071815(+)	NA	Os01g0727500	AT4G18980
Up	TraesCS2A02G492300	1.28555992200347	3.85e-04	chr2A:724619572-724624982(-)	Protein IQ-DOMAIN 32 [UniProtKB/Swiss-Prot:Q9FXI5]	Os04g0663100	AT1G19870
Up	TraesCS4D02G350700	1.28495841443832	6.45e-03	chr4D:502747671-502751833(-)	NA	Os03g0116300	NA
Up	TraesCSU02G008700	1.2848813489754	3.19e-02	chrUn:12440698-12445432(-)	9-beta-pimara-7,15-diene synthase, chloroplastic [UniProtKB/Swiss-Prot:Q66QH3]	Os04g0179700	NA
Up	TraesCS2B02G215800	1.28469452190106	3.83e-02	chr2B:201365731-201368056(+)	NA	NA	AT3G49845
Up	TraesCS5D02G319500	1.28465426400891	3.03e-05	chr5D:412307337-412310020(+)	F-box protein PP2-A13 [UniProtKB/Swiss-Prot:Q9LEX0]	Os09g0525300	AT1G63090
Up	TraesCS2A02G269700	1.28414866863026	1.87e-03	chr2A:436720645-436721433(-)	Flowering-promoting factor 1-like protein 4 [UniProtKB/Swiss-Prot:Q0JEF5]	Os04g0282400	AT4G31380
Up	TraesCS1D02G395600	1.28346713670835	4.24e-03	chr1D:464139444-464141381(+)	MACPF domain-containing protein NSL1 [UniProtKB/Swiss-Prot:Q9SGN6]	Os05g0557400	NA
Up	TraesCS5D02G216300	1.28245707793981	1.31e-04	chr5D:325092548-325096095(-)	Thiol protease aleurain [UniProtKB/Swiss-Prot:P05167]	Os09g0442300	AT3G45310
Up	TraesCS3D02G495500	1.28219035490873	2.99e-03	chr3D:587608156-587609671(+)	E3 ubiquitin-protein ligase ATL6 [UniProtKB/Swiss-Prot:Q8RXX9]	NA	NA
Up	TraesCS3A02G022200	1.28215602675682	1.34e-04	chr3A:12510680-12513278(+)	Alpha-1,3-arabinosyltransferase XAT2 [UniProtKB/Swiss-Prot:Q6ZFR0]	Os01g0118700	NA
Up	TraesCS1B02G180000	1.28210001828597	1.46e-02	chr1B:326783032-326786366(+)	NA	NA	NA
Up	TraesCSU02G151939	1.28196292949473	1.01e-02	chrUn:187698163-187698603(-)	Germin-like protein 8-11 [UniProtKB/Swiss-Prot:Q6YZY5]	Os08g0190100	AT5G39150
Up	TraesCS4D02G003400	1.28193558520271	8.39e-03	chr4D:1405006-1407207(-)	Short-chain dehydrogenase TIC 32, chloroplastic [UniProtKB/Swiss-Prot:Q6RVV4]	Os09g0570300	AT4G11410
Up	TraesCS5A02G491900	1.28186695286294	3.44e-02	chr5A:660836573-660836920(+)	NA	Os03g0126900	NA
Up	TraesCS7A02G220300	1.28133893244651	5.97e-03	chr7A:188885856-188886185(+)	Chaperone protein dnaJ 11, chloroplastic [UniProtKB/Swiss-Prot:Q9FYB5]	NA	AT3G13310
Up	TraesCS4A02G236000	1.28116984495279	1.51e-03	chr4A:544397069-544398205(+)	Zinc finger protein 1 [UniProtKB/Swiss-Prot:Q42430]	Os03g0610400	AT5G67450
Up	TraesCS5A02G547700	1.28104950654374	9.54e-04	chr5A:701962991-701965551(-)	Probable apyrase 3 [UniProtKB/Swiss-Prot:Q2QYE1]	Os12g0123500	NA
Up	TraesCS3D02G187800	1.28089114880447	4.27e-04	chr3D:174076026-174080790(-)	Probable vacuolar amino acid transporter YPQ1 [UniProtKB/Swiss-Prot:Q12010]	Os01g0266800	AT2G41050
Up	TraesCS3D02G213300	1.28086962254711	4.09e-04	chr3D:287293145-287294198(-)	NA	Os01g0588000	NA
Up	TraesCS5D02G513000	1.27978145841362	1.41e-02	chr5D:537161285-537162607(-)	Probable inorganic phosphate transporter 1-8 [UniProtKB/Swiss-Prot:Q8H6G8]	Os10g0444700	AT2G38940
Up	TraesCS4A02G130300	1.27960795736304	1.43e-05	chr4A:171203397-171220062(-)	Phospholipid-transporting ATPase 1 [UniProtKB/Swiss-Prot:P98204]	Os03g0326000	AT5G04930
Up	TraesCS3B02G295000	1.27947991303083	2.55e-03	chr3B:473694773-473709342(-)	LEAF RUST 10 DISEASE-RESISTANCE LOCUS RECEPTOR-LIKE PROTEIN KINASE-like 2.1 [UniProtKB/Swiss-Prot:Q9FF31]	Os05g0550700	AT1G66920
Up	TraesCS1D02G211200	1.27939344792973	3.21e-04	chr1D:297156335-297158506(+)	U-box domain-containing protein 33 [UniProtKB/Swiss-Prot:Q8GUH1]	Os10g0552400	NA
Up	TraesCS2A02G338800	1.27839701055909	1.40e-05	chr2A:572746865-572748390(-)	Amino acid transporter AVT1J [UniProtKB/Swiss-Prot:Q9LXF8]	Os04g0460200	AT3G28960
Up	TraesCS1D02G382100	1.27798162341574	1.76e-04	chr1D:457175633-457180862(-)	NA	Os05g0551100	NA
Up	TraesCS7B02G260200	1.27751709872036	3.75e-03	chr7B:480326553-480330090(-)	Dehydrogenase/reductase SDR family member 12 [UniProtKB/Swiss-Prot:A6QP05]	Os06g0590301	AT4G09750
Up	TraesCS5A02G103200	1.27711067313369	1.73e-03	chr5A:158967286-158967942(+)	NA	Os12g0510750	NA
Up	TraesCS4D02G191500	1.27704356838968	3.30e-04	chr4D:334966967-334968093(+)	Uncharacterized protein At5g01610 [UniProtKB/Swiss-Prot:Q9M015]	Os03g0297000	AT5G37070
Up	TraesCS3B02G080200	1.27685583004166	9.89e-04	chr3B:50790244-50792780(-)	Isoaspartyl peptidase/L-asparaginase [UniProtKB/Swiss-Prot:Q9ZSD6]	Os03g0597600	AT5G08100
Up	TraesCS3B02G167100	1.27683106453793	2.45e-04	chr3B:167242078-167248176(-)	Potassium channel KAT2 [UniProtKB/Swiss-Prot:Q5QNI1]	Os01g0210700	NA
Up	TraesCS7D02G273100	1.27587252203418	3.43e-02	chr7D:263831865-263833593(-)	NEP1-interacting protein 2 [UniProtKB/Swiss-Prot:Q8GT74]	Os08g0550400	AT2G17730
Up	TraesCS2B02G521100	1.27561745028204	4.25e-04	chr2B:716047267-716053507(-)	Callose synthase 12 [UniProtKB/Swiss-Prot:Q9ZT82]	Os01g0672500	AT4G03550
Up	TraesCS2D02G534400	1.27544499657656	4.64e-04	chr2D:618138520-618143248(-)	Receptor-like serine/threonine-protein kinase SD1-8 [UniProtKB/Swiss-Prot:O81905]	Os04g0634400	NA
Up	TraesCS1D02G410100	1.27498985975247	2.13e-02	chr1D:471618853-471624754(-)	Mitogen-activated protein kinase 7 [UniProtKB/Swiss-Prot:Q67C40]	Os05g0566400	AT2G42880
Up	TraesCS2B02G221800	1.27458278894986	8.67e-03	chr2B:211623756-211627190(-)	Tubulin alpha-1 chain [UniProtKB/Swiss-Prot:Q43473]	Os07g0574800	AT5G19780
Up	TraesCS4A02G384600	1.27447356673337	6.12e-03	chr4A:662200133-662202556(-)	L-type lectin-domain containing receptor kinase SIT2 [UniProtKB/Swiss-Prot:Q7XUN6]	Os07g0575700	NA
Up	TraesCS6A02G311900	1.27336971601575	1.88e-04	chr6A:548110453-548112314(+)	Probable galacturonosyltransferase-like 9 [UniProtKB/Swiss-Prot:O04536]	Os02g0739400	AT1G24170
Up	TraesCS4B02G176700	1.27319085424039	2.62e-03	chr4B:386749723-386751143(-)	Probable WRKY transcription factor 46 [UniProtKB/Swiss-Prot:Q9SKD9]	Os03g0321700	NA
Up	TraesCS5A02G004500	1.27306378328291	1.75e-02	chr5A:3166841-3174284(+)	Obtusifoliol 14-alpha demethylase [UniProtKB/Swiss-Prot:P93846]	Os12g0582700	NA
Up	TraesCS2B02G128400	1.27282455712854	2.28e-05	chr2B:96084421-96090803(-)	ABC transporter G family member 11 [UniProtKB/Swiss-Prot:Q8RXN0]	Os07g0522500	NA
Up	TraesCS4A02G034500	1.2727975257288	2.34e-03	chr4A:26544251-26546511(-)	Monooxygenase 2 [UniProtKB/Swiss-Prot:O81816]	Os03g0154100	NA
Up	TraesCS5D02G243100	1.27274842023426	1.68e-02	chr5D:351393282-351398155(+)	Probable N-succinyldiaminopimelate aminotransferase DapC [UniProtKB/Swiss-Prot:P9WPZ5]	Os09g0453800	AT1G77670
Up	TraesCS1D02G004700	1.27241455570586	1.97e-04	chr1D:2139321-2145297(-)	Putative phospholipid-transporting ATPase 9 [UniProtKB/Swiss-Prot:Q9SX33]	Os05g0100600	AT3G25610
Up	TraesCS2D02G275900	1.27226540598166	7.49e-03	chr2D:345518707-345519654(-)	NA	NA	NA
Up	TraesCS2D02G021500	1.27192477115929	2.92e-02	chr2D:9882737-9884634(-)	Dolabradiene monooxygenase [UniProtKB/Swiss-Prot:A0A1D6GQ67]	NA	NA
Up	TraesCS2A02G345900	1.27181970056209	9.01e-04	chr2A:584143334-584144280(+)	Inactive LRR receptor-like serine/threonine-protein kinase BIR2 [UniProtKB/Swiss-Prot:Q9LSI9]	Os04g0487200	NA
Up	TraesCS4B02G092200	1.27161839191561	2.75e-02	chr4B:95106659-95109728(-)	G-type lectin S-receptor-like serine/threonine-protein kinase At1g11330 [UniProtKB/Swiss-Prot:Q9SXB8]	Os11g0225000	NA
Up	TraesCS1A02G207900	1.27121539226911	3.10e-03	chr1A:369579377-369581592(+)	U-box domain-containing protein 33 [UniProtKB/Swiss-Prot:Q8GUH1]	Os10g0552400	NA
Up	TraesCS1A02G295800	1.27057022905485	1.19e-02	chr1A:490794344-490797100(-)	UPF0098 protein MTH_273 [UniProtKB/Swiss-Prot:O26373]	Os05g0468800	AT5G01300
Up	TraesCS1A02G338700	1.27048015978177	8.75e-03	chr1A:528102140-528103155(-)	VQ motif-containing protein 4 [UniProtKB/Swiss-Prot:Q5M750]	Os05g0519000	NA
Up	TraesCS7D02G197300	1.26991042964284	7.48e-03	chr7D:153772599-153774338(-)	Metalloendoproteinase 2-MMP [UniProtKB/Swiss-Prot:O04529]	Os06g0239100	AT1G59970
Up	TraesCS6D02G403800	1.26963196693027	1.45e-02	chr6D:471917727-471921914(+)	Sucrose synthase 7 [UniProtKB/Swiss-Prot:Q7XNX6]	Os02g0831500	AT5G37180
Up	TraesCS4B02G328400	1.26956862162077	1.50e-04	chr4B:619363496-619367707(-)	L-type lectin-domain containing receptor kinase IX.1 [UniProtKB/Swiss-Prot:Q9LXA5]	Os03g0132900	NA
Up	TraesCS6B02G245300	1.26932458669407	1.19e-03	chr6B:438086473-438087858(+)	Ergosterol biosynthetic protein 28 [UniProtKB/Swiss-Prot:O80594]	NA	AT1G10030
Up	TraesCS6A02G276300	1.26925506106908	3.65e-03	chr6A:503425229-503428047(+)	G-type lectin S-receptor-like serine/threonine-protein kinase B120 [UniProtKB/Swiss-Prot:O81906]	Os02g0710500	AT1G26150
Up	TraesCS3B02G125500	1.26888802359318	9.32e-04	chr3B:101311162-101313344(+)	Transcription factor MYBS3 [UniProtKB/Swiss-Prot:Q7XC57]	Os01g0192300	AT5G56840
Up	TraesCS5D02G398400	1.26820119536148	7.82e-03	chr5D:464601180-464606537(+)	Beta-glucosidase BoGH3B [UniProtKB/Swiss-Prot:A7LXU3]	Os03g0749300	AT5G20950
Up	TraesCS2A02G066600	1.26807610121059	2.16e-03	chr2A:29989502-29990463(+)	Expansin-A1 [UniProtKB/Swiss-Prot:Q7XWU8]	Os04g0228400	AT1G20190
Up	TraesCS3D02G084600	1.26792432279117	1.51e-03	chr3D:42785651-42787700(-)	Cytochrome P450 704C1 [UniProtKB/Swiss-Prot:Q50EK3]	Os04g0573900	NA
Up	TraesCS2A02G028700	1.26743089477236	1.73e-02	chr2A:13013184-13015074(+)	7-deoxyloganetin glucosyltransferase [UniProtKB/Swiss-Prot:F8WKW1]	Os02g0578300	AT1G22360
Up	TraesCS2D02G196800	1.26703754000012	3.16e-03	chr2D:143300583-143302378(+)	NA	NA	NA
Up	TraesCS4B02G107800	1.26701122313368	2.02e-02	chr4B:117768448-117772894(+)	Methylthioribose-1-phosphate isomerase [UniProtKB/Swiss-Prot:Q9AYT7]	Os11g0216900	AT2G05830
Up	TraesCS7A02G105100	1.26696798874262	9.25e-04	chr7A:63781932-63785148(+)	Cysteine-rich receptor-like protein kinase 10 [UniProtKB/Swiss-Prot:Q0D5R2]	Os06g0163000	NA
Up	TraesCS5A02G454500	1.26694003291021	5.92e-03	chr5A:635496295-635502610(+)	Squalene synthase 1 [UniProtKB/Swiss-Prot:O48666]	Os03g0805100	AT4G34640
Up	TraesCS7D02G225700	1.26634621485036	1.84e-04	chr7D:185365674-185368665(-)	Anthranilate O-methyltransferase 2 [UniProtKB/Swiss-Prot:B6SU46]	Os02g0719600	AT5G55250
Up	TraesCS7D02G021000	1.26595648433734	5.01e-04	chr7D:9398457-9399163(+)	RING-H2 finger protein ATL3 [UniProtKB/Swiss-Prot:Q9XF63]	NA	NA
Up	TraesCS3A02G261800	1.2658829645885	3.91e-04	chr3A:484637356-484654579(-)	LEAF RUST 10 DISEASE-RESISTANCE LOCUS RECEPTOR-LIKE PROTEIN KINASE-like 2.1 [UniProtKB/Swiss-Prot:Q9FF31]	Os05g0550700	AT5G38260
Up	TraesCS1D02G154900	1.26561644564108	3.77e-03	chr1D:216397115-216401610(+)	UDP-xylose transporter 1 [UniProtKB/Swiss-Prot:F4IHS9]	Os10g0479700	AT2G28315
Up	TraesCS2D02G128700	1.265489320361	2.72e-02	chr2D:74974821-74977886(+)	NA	Os02g0829500	AT4G33540
Up	TraesCS3D02G342100	1.26545935115581	6.42e-03	chr3D:454979935-454981587(-)	KDEL-tailed cysteine endopeptidase CEP1 [UniProtKB/Swiss-Prot:Q9FGR9]	Os08g0556900	AT5G50260
Up	TraesCS7A02G365200	1.26525238064316	3.54e-03	chr7A:539310419-539317242(+)	NA	Os06g0581300	NA
Up	TraesCS2D02G506200	1.2651455756898	5.19e-03	chr2D:600131157-600134165(-)	Zinc transporter 8 [UniProtKB/Swiss-Prot:A3BI11]	Os07g0232800	NA
Up	TraesCS6A02G094400	1.26508446171615	1.36e-02	chr6A:61414736-61416488(+)	Chlorophyll a-b binding protein, chloroplastic [UniProtKB/Swiss-Prot:P04784]	Os01g0600900	AT2G34420
Up	TraesCS2B02G243100	1.26444461201707	1.93e-03	chr2B:247389117-247390964(-)	G-type lectin S-receptor-like serine/threonine-protein kinase At4g03230 [UniProtKB/Swiss-Prot:Q9ZR08]	Os07g0534700	AT1G61860
Up	TraesCS3B02G395000	1.26436882544454	1.66e-03	chr3B:622394555-622400749(+)	ABC transporter C family member 3 [UniProtKB/Swiss-Prot:Q9LK64]	Os01g0173900	AT3G55110
Up	TraesCS7D02G126000	1.26430172411494	6.24e-04	chr7D:78774437-78776901(+)	Caffeoyl-CoA O-methyltransferase 2 [UniProtKB/Swiss-Prot:Q9XGD5]	Os06g0165800	AT4G34050
Up	TraesCS1A02G374900	1.2642400035089	4.05e-03	chr1A:549853049-549857731(-)	NA	Os05g0551100	NA
Up	TraesCS3A02G489800	1.26379615019188	5.71e-04	chr3A:717303543-717305663(-)	NA	Os01g0953500	AT5G12300
Up	TraesCS3A02G356800	1.2637862597271	7.80e-05	chr3A:604568316-604570346(+)	AAA-ATPase At3g28540 [UniProtKB/Swiss-Prot:Q9LH82]	Os01g0842600	NA
Up	TraesCS5D02G204600	1.26336366364414	6.73e-05	chr5D:309784596-309789223(-)	Potassium transporter 23 [UniProtKB/Swiss-Prot:Q6H4R6]	Os09g0376900	AT1G60160
Up	TraesCS1D02G098000	1.26313599732806	3.53e-02	chr1D:84776467-84777827(-)	1-aminocyclopropane-1-carboxylate oxidase [UniProtKB/Swiss-Prot:Q9FR99]	Os05g0149400	AT1G77330
Up	TraesCS1D02G174100	1.26312871179637	2.85e-02	chr1D:247838771-247839901(+)	NA	Os10g0490900	AT2G15220
Up	TraesCSU02G025000	1.26305003757949	4.74e-03	chrUn:24900233-24902095(+)	Dolabradiene monooxygenase [UniProtKB/Swiss-Prot:A0A1D6GQ67]	Os02g0184700	NA
Up	TraesCS3A02G039100	1.26264055397361	1.45e-03	chr3A:20834670-20837048(+)	Cysteine-rich receptor-like protein kinase 25 [UniProtKB/Swiss-Prot:Q9M0X5]	Os10g0136500	NA
Up	TraesCS2D02G052900	1.2623718119695	3.43e-05	chr2D:20432763-20439635(+)	Cysteine-rich receptor-like protein kinase 15 [UniProtKB/Swiss-Prot:Q8W4G6]	Os04g0197200	NA
Up	TraesCS3D02G523900	1.26236655792252	5.25e-03	chr3D:604290379-604292091(-)	NA	Os01g0965900	AT5G04830
Up	TraesCS3B02G041800	1.26232324498323	2.93e-03	chr3B:20799524-20800383(+)	NA	Os01g0130900	NA
Up	TraesCS4B02G092400	1.26230139433824	3.54e-02	chr4B:95214750-95219050(-)	Cysteine-rich receptor-like protein kinase 36 [UniProtKB/Swiss-Prot:Q9XEC6]	Os11g0225000	NA
Up	TraesCS6B02G359900	1.26191966953779	2.99e-02	chr6B:631843546-631843908(-)	Auxin-responsive protein SAUR32 [UniProtKB/Swiss-Prot:Q9ZUZ3]	Os02g0769100	NA
Up	TraesCS5A02G382900	1.26190834551815	1.04e-03	chr5A:580802616-580806190(-)	ATP sulfurylase 4, chloroplastic [UniProtKB/Swiss-Prot:Q9S7D8]	Os03g0743900	AT3G22890
Up	TraesCS4B02G393100	1.26089794817639	9.26e-03	chr4B:667726282-667729431(+)	Chaperone protein ClpB1 [UniProtKB/Swiss-Prot:Q6F2Y7]	Os05g0519700	AT1G74310
Up	TraesCS3A02G347500	1.26021417916487	1.08e-02	chr3A:596513729-596516427(+)	WRKY transcription factor WRKY24 [UniProtKB/Swiss-Prot:Q6B6R4]	Os01g0826400	AT2G40740
Up	TraesCS5A02G198700	1.26016800188231	1.73e-05	chr5A:403350828-403355421(-)	Potassium transporter 23 [UniProtKB/Swiss-Prot:Q6H4R6]	Os09g0376900	AT1G60160
Up	TraesCS7B02G061700	1.26010268457113	5.04e-04	chr7B:64071778-64072986(-)	NA	Os06g0193300	AT3G14280
Up	TraesCS4D02G030000	1.25990073847539	5.28e-03	chr4D:13252763-13253290(-)	NA	Os03g0692700	NA
Up	TraesCS5D02G148800	1.25950072092978	3.14e-04	chr5D:238066017-238067741(+)	NAC domain-containing protein 1 [UniProtKB/Swiss-Prot:K4BWV2]	Os11g0126900	AT3G29035
Up	TraesCS7D02G405800	1.25840504777075	3.92e-03	chr7D:523126471-523128165(-)	Myricetin 3-O-rhamnoside 1,2-glucosyltransferase UGT709G2 [UniProtKB/Swiss-Prot:A0A2Z5CV93]	NA	NA
Up	TraesCS3A02G138200	1.25808878269715	1.46e-02	chr3A:115162195-115166786(-)	Subtilisin-like protease SBT3.8 [UniProtKB/Swiss-Prot:Q9SZY3]	Os02g0271000	NA
Up	TraesCS2A02G288000	1.25788380325454	2.14e-03	chr2A:493832187-493834351(+)	Ethylene-responsive transcription factor ERF113 [UniProtKB/Swiss-Prot:Q9LYU3]	Os04g0398000	AT5G13330
Up	TraesCS6A02G141500	1.25779590719727	1.03e-03	chr6A:116586911-116588924(-)	4-hydroxyphenylpyruvate dioxygenase [UniProtKB/Swiss-Prot:O48604]	Os02g0168100	AT1G06570
Up	TraesCS4D02G115500	1.25765720703802	1.92e-03	chr4D:96606235-96610275(+)	Signal recognition particle 54 kDa protein, chloroplastic [UniProtKB/Swiss-Prot:P37107]	Os11g0153600	AT5G03940
Up	TraesCS1A02G239600	1.25763279748464	8.36e-03	chr1A:426880667-426882655(-)	Annexin D4 [UniProtKB/Swiss-Prot:Q9ZVJ6]	Os05g0382600	AT5G12380
Up	TraesCS1D02G167600	1.25729189468984	3.76e-02	chr1D:239556549-239558958(-)	CBS domain-containing protein CBSX5 [UniProtKB/Swiss-Prot:Q84WQ5]	Os10g0499400	NA
Up	TraesCS1B02G410300	1.25706863066018	2.52e-02	chr1B:637368443-637370607(+)	Tropinone reductase homolog At5g06060 [UniProtKB/Swiss-Prot:Q9LHT0]	Os11g0654400	AT2G29170
Up	TraesCS6D02G369900	1.25670069696459	5.18e-04	chr6D:456423923-456427980(+)	Probable LRR receptor-like serine/threonine-protein kinase At3g47570 [UniProtKB/Swiss-Prot:C0LGP4]	Os02g0777400	NA
Up	TraesCS1B02G089000	1.25665831582655	1.47e-03	chr1B:87970242-87972728(+)	Nicotianamine aminotransferase 1 [UniProtKB/Swiss-Prot:A0A0P0VI36]	Os11g0552000	AT5G36160
Up	TraesCS5B02G208000	1.25604937479474	1.80e-02	chr5B:377534758-377539835(-)	Protein GAMETE EXPRESSED 1 [UniProtKB/Swiss-Prot:Q681K7]	Os09g0442400	NA
Up	TraesCS4D02G175700	1.25570920524244	4.59e-04	chr4D:304689911-304692359(+)	NAC transcription factor NAM-B1 [UniProtKB/Swiss-Prot:D2SMN4]	Os03g0327800	AT3G04070
Up	TraesCS1A02G258900	1.25552973246165	3.45e-02	chr1A:452024993-452025618(-)	NA	NA	NA
Up	TraesCS7A02G199200	1.25533566697782	1.41e-03	chr7A:161995897-161996106(-)	NA	Os06g0249350	NA
Up	TraesCS6D02G189300	1.25532432774721	8.18e-03	chr6D:262267171-262271960(+)	Glycerophosphodiester phosphodiesterase GDPDL4 [UniProtKB/Swiss-Prot:Q9FJ62]	Os02g0588500	NA
Up	TraesCS4A02G128100	1.25510239581754	8.92e-04	chr4A:165354674-165356110(+)	Probable WRKY transcription factor 46 [UniProtKB/Swiss-Prot:Q9SKD9]	Os03g0321700	NA
Up	TraesCS3D02G517700	1.25466256642281	3.16e-02	chr3D:600624824-600625221(-)	Abscisic stress-ripening protein 1 [UniProtKB/Swiss-Prot:Q08655]	Os01g0963600	NA
Up	TraesCS4A02G398300	1.25415524431476	4.39e-05	chr4A:673411559-673414121(+)	Thermospermine synthase ACAULIS5 [UniProtKB/Swiss-Prot:Q9S7X6]	Os02g0237100	AT5G19530
Up	TraesCS2A02G101400	1.25415513521571	1.80e-03	chr2A:54472197-54474276(-)	NAC domain-containing protein 92 [UniProtKB/Swiss-Prot:Q9FKA0]	Os07g0684800	NA
Up	TraesCS5B02G083300	1.25363817820854	7.82e-03	chr5B:105529041-105530236(-)	NA	Os12g0575000	AT5G08050
Up	TraesCS2B02G289000	1.25346126445987	7.87e-03	chr2B:399706929-399708582(+)	WRKY transcription factor WRKY51 [UniProtKB/Swiss-Prot:Q0JEE2]	Os04g0287400	NA
Up	TraesCS5B02G491500	1.25311893467512	2.06e-02	chr5B:659769899-659770854(+)	Actin-depolymerizing factor 3 [UniProtKB/Swiss-Prot:Q84TB6]	Os03g0820500	AT5G59880
Up	TraesCS1A02G387600	1.25300351048008	2.42e-02	chr1A:556297200-556299468(+)	MACPF domain-containing protein NSL1 [UniProtKB/Swiss-Prot:Q9SGN6]	Os05g0557400	NA
Up	TraesCS2D02G029600	1.25285486392676	3.15e-02	chr2D:12258410-12262975(-)	Syn-copalyl diphosphate synthase, chloroplastic [UniProtKB/Swiss-Prot:Q0JF02]	Os04g0178300	NA
Up	TraesCS3D02G164900	1.25266809123672	1.64e-03	chr3D:136414720-136419826(-)	Probable ubiquitin-conjugating enzyme E2 23 [UniProtKB/Swiss-Prot:Q9ZVX1]	Os01g0233900	NA
Up	TraesCS6D02G145600	1.25252989362713	1.95e-03	chr6D:116334397-116337766(+)	ALA-interacting subunit 3 [UniProtKB/Swiss-Prot:Q9SLK2]	Os02g0173800	AT1G79450
Up	TraesCS5D02G216200	1.25228010396569	1.19e-02	chr5D:325085046-325088880(-)	Protein GAMETE EXPRESSED 1 [UniProtKB/Swiss-Prot:Q681K7]	Os09g0442400	NA
Up	TraesCS7B02G133800	1.2521110355154	3.21e-04	chr7B:162778571-162781113(+)	Beta-1,2-xylosyltransferease XAX1 [UniProtKB/Swiss-Prot:Q6Z7I3]	Os06g0470000	NA
Up	TraesCS7D02G363600	1.25182837929805	1.19e-02	chr7D:467917764-467926136(-)	Diacylglycerol O-acyltransferase 1-2 [UniProtKB/Swiss-Prot:A0A0P0WY03]	Os06g0563900	AT2G19450
Up	TraesCS2B02G384500	1.25158177304323	3.92e-03	chr2B:548389747-548397061(-)	NA	Os04g0510700	AT4G13330
Up	TraesCS4D02G251900	1.25146043688891	3.60e-03	chr4D:420503802-420504827(+)	NA	Os03g0210700	AT2G03420
Up	TraesCS2B02G568000	1.2511184929199	4.95e-03	chr2B:758896379-758900530(+)	G-type lectin S-receptor-like serine/threonine-protein kinase B120 [UniProtKB/Swiss-Prot:O81906]	Os04g0631800	AT4G21366
Up	TraesCS5D02G205100	1.25098248897164	3.96e-04	chr5D:310694405-310697096(-)	Probable endo-1,3(4)-beta-glucanase ARB_01444 [UniProtKB/Swiss-Prot:D4AZ24]	Os09g0379900	AT1G18310
Up	TraesCS4D02G226900	1.25052812990342	4.65e-04	chr4D:386121765-386122635(+)	Chaperone protein dnaJ 11, chloroplastic [UniProtKB/Swiss-Prot:Q9FYB5]	Os03g0244950	AT4G36040
Up	TraesCS3D02G356900	1.24952795397187	1.38e-02	chr3D:469373681-469377910(+)	NADPH-dependent aldo-keto reductase, chloroplastic [UniProtKB/Swiss-Prot:Q0PGJ6]	Os01g0847700	AT2G37770
Up	TraesCS4D02G347700	1.24938351389123	3.72e-03	chr4D:501455489-501458977(-)	UDP-galactose/UDP-glucose transporter 2 [UniProtKB/Swiss-Prot:Q29Q28]	Os03g0118200	AT1G12600
Up	TraesCS2D02G039400	1.24706056692689	2.80e-04	chr2D:14394564-14396714(-)	L-type lectin-domain containing receptor kinase SIT2 [UniProtKB/Swiss-Prot:Q7XUN6]	Os04g0109100	NA
Up	TraesCS7A02G208600	1.24697030109095	7.05e-04	chr7A:171380672-171384690(+)	Aspartyl protease APCB1 [UniProtKB/Swiss-Prot:Q9M9A8]	Os06g0268700	AT1G25510
Up	TraesCS2A02G183900	1.24571281670972	3.68e-04	chr2A:144261157-144264096(+)	Probable indole-3-acetic acid-amido synthetase GH3.8 [UniProtKB/Swiss-Prot:Q0D4Z6]	Os07g0592600	AT2G14960
Up	TraesCS1A02G123100	1.24543690724741	9.25e-04	chr1A:142101442-142102131(+)	NA	Os05g0188100	NA
Up	TraesCS5A02G211000	1.24504609092137	5.45e-05	chr5A:426529653-426545217(+)	Embryogenesis-associated protein EMB8 [UniProtKB/Swiss-Prot:Q40863]	Os09g0436800	NA
Up	TraesCS6D02G015600	1.24480298516296	8.07e-03	chr6D:6354023-6354982(+)	Receptor-like protein EIX2 [UniProtKB/Swiss-Prot:Q6JN46]	Os11g0558400	NA
Up	TraesCS2B02G562200	1.24474735535241	4.30e-02	chr2B:754661148-754661405(-)	NA	Os04g0634800	NA
Up	TraesCS5A02G526200	1.24472248548535	1.28e-02	chr5A:687148842-687152675(+)	Beta-fructofuranosidase, insoluble isoenzyme 1 [UniProtKB/Swiss-Prot:A2X5P7]	Os02g0534400	AT3G52600
Up	TraesCS3A02G327300	1.24446753946147	2.26e-03	chr3A:572326758-572330733(+)	Subtilisin-like protease SBT3.8 [UniProtKB/Swiss-Prot:Q9SZY3]	Os01g0795200	NA
Up	TraesCS1A02G186600	1.24440844852205	1.77e-02	chr1A:337677452-337678504(-)	Probable glutathione S-transferase GSTU6 [UniProtKB/Swiss-Prot:Q06398]	Os10g0530200	NA
Up	TraesCS6B02G376200	1.24435812656121	2.48e-02	chr6B:651001107-651011374(+)	Alpha-aminoadipic semialdehyde synthase [UniProtKB/Swiss-Prot:Q9SMZ4]	Os02g0783700	AT4G33150
Up	TraesCS5A02G210000	1.24430088676014	2.36e-03	chr5A:423174431-423178316(-)	Protein GAMETE EXPRESSED 1 [UniProtKB/Swiss-Prot:Q681K7]	Os09g0442400	NA
Up	TraesCS7B02G071100	1.24359642822491	1.03e-02	chr7B:78239902-78245101(-)	Putative cysteine-rich receptor-like protein kinase 32 [UniProtKB/Swiss-Prot:Q9LDS6]	Os06g0168800	NA
Up	TraesCS2D02G540400	1.24333010073852	5.04e-03	chr2D:620198940-620199481(+)	Heavy metal-associated isoprenylated plant protein 39 [UniProtKB/Swiss-Prot:O03982]	Os04g0667600	NA
Up	TraesCS2B02G543900	1.24266209912821	2.17e-04	chr2B:741382874-741386653(-)	Receptor-like protein 13 [UniProtKB/Swiss-Prot:Q9C6A6]	Os04g0647900	NA
Up	TraesCS2A02G452300	1.24217076987508	3.85e-03	chr2A:701486888-701490419(-)	Probable purine permease 11 [UniProtKB/Swiss-Prot:Q9LPF6]	Os04g0587500	NA
Up	TraesCS3D02G305300	1.24211131528982	7.35e-03	chr3D:419463863-419465319(+)	Peroxidase 2 [UniProtKB/Swiss-Prot:Q9FEQ8]	Os01g0787000	NA
Up	TraesCS2A02G327600	1.2419477949628	9.52e-04	chr2A:559109043-559116433(+)	Primary amine oxidase [UniProtKB/Swiss-Prot:Q07121]	Os04g0476100	AT2G42490
Up	TraesCS7B02G273000	1.24180279891654	2.60e-03	chr7B:500775230-500776444(-)	G-type lectin S-receptor-like serine/threonine-protein kinase SD2-5 [UniProtKB/Swiss-Prot:Q8RWZ5]	Os02g0234450	NA
Up	TraesCS4B02G055100	1.24146644005166	6.59e-05	chr4B:43754188-43759235(+)	Phosphatidylinositol transfer protein PDR17 [UniProtKB/Swiss-Prot:P53844]	Os03g0724100	AT1G75170
Up	TraesCS3D02G517100	1.24065696271088	4.04e-04	chr3D:600563453-600564143(+)	Abscisic stress-ripening protein 1 [UniProtKB/Swiss-Prot:Q08655]	Os01g0963600	NA
Up	TraesCS5A02G295100	1.24046895740118	3.93e-03	chr5A:503775964-503781830(-)	Beta-glucosidase 31 [UniProtKB/Swiss-Prot:B7F7K7]	Os09g0511600	NA
Up	TraesCS2A02G399200	1.24027671308008	2.70e-03	chr2A:652332902-652338994(-)	SPX domain-containing membrane protein Os04g0573000 [UniProtKB/Swiss-Prot:Q0JAW2]	Os04g0573000	AT1G63010
Up	TraesCS4D02G035100	1.24012522981787	2.36e-03	chr4D:15871106-15877068(-)	Probable linoleate 9S-lipoxygenase 4 [UniProtKB/Swiss-Prot:Q53RB0]	Os03g0700700	AT1G55020
Up	TraesCS5D02G217200	1.23992296759884	1.80e-02	chr5D:326382095-326384862(-)	Trimethyltridecatetraene synthase [UniProtKB/Swiss-Prot:A0A1D6F9Y9]	Os09g0441400	NA
Up	TraesCS3D02G325300	1.23971579137197	2.00e-02	chr3D:438060688-438062658(+)	Cytochrome P450 98A1 [UniProtKB/Swiss-Prot:O48956]	Os05g0494000	AT2G40890
Up	TraesCS3A02G027000	1.23958514549801	6.57e-05	chr3A:14202777-14203313(+)	NA	NA	NA
Up	TraesCS4A02G140500	1.23952739119537	5.66e-03	chr4A:216008620-216012960(+)	Bidirectional sugar transporter SWEET16 [UniProtKB/Swiss-Prot:Q10LN5]	Os03g0341300	NA
Up	TraesCS4D02G099000	1.2391161933147	1.34e-04	chr4D:75786290-75788897(-)	NA	Os11g0199801	NA
Up	TraesCS7B02G469000	1.23911415345229	1.42e-02	chr7B:725981948-725983685(-)	Zealexin A1 synthase [UniProtKB/Swiss-Prot:B4FVP3]	Os06g0641200	NA
Up	TraesCS3B02G023700	1.23895564977601	1.75e-04	chr3B:10198656-10202090(-)	Alpha-1,3-arabinosyltransferase XAT2 [UniProtKB/Swiss-Prot:Q6ZFR0]	Os01g0118700	NA
Up	TraesCS1A02G347000	1.23875127885625	1.38e-02	chr1A:533211925-533213298(-)	NA	Os05g0526700	AT2G46150
Up	TraesCS5D02G090100	1.23869086924155	6.15e-04	chr5D:97274554-97278860(+)	Probable inactive purple acid phosphatase 1 [UniProtKB/Swiss-Prot:Q9LMX4]	Os12g0576600	AT1G13750
Up	TraesCS1A02G190100	1.23818086258364	1.72e-03	chr1A:343673959-343676434(+)	NAC domain-containing protein 71 [UniProtKB/Swiss-Prot:O49697]	Os10g0571600	AT4G17980
Up	TraesCS5B02G127100	1.23807465719908	3.26e-03	chr5B:232293934-232294392(+)	NA	Os11g0153000	NA
Up	TraesCS3D02G312000	1.23786763825268	5.18e-03	chr3D:426588447-426592858(-)	Purple acid phosphatase 2 [UniProtKB/Swiss-Prot:Q9SDZ9]	Os01g0776600	AT2G16430
Up	TraesCS1A02G413700	1.23774756628504	3.53e-04	chr1A:573327648-573333885(+)	Fatty acid amide hydrolase [UniProtKB/Swiss-Prot:Q7XJJ7]	Os12g0169000	NA
Up	TraesCS5D02G403700	1.23716108108483	6.65e-03	chr5D:469244577-469246429(+)	UDP-glycosyltransferase 83A1 [UniProtKB/Swiss-Prot:Q9SGA8]	Os03g0757200	AT3G02100
Up	TraesCS6B02G080000	1.23706220576781	1.38e-04	chr6B:56066574-56068676(+)	Glutathionyl-hydroquinone reductase YqjG [UniProtKB/Swiss-Prot:P42620]	Os02g0319300	AT5G45020
Up	TraesCS3B02G153400	1.23645009713791	1.48e-02	chr3B:145367850-145369812(-)	Protein PHLOEM PROTEIN 2-LIKE A1 [UniProtKB/Swiss-Prot:O81865]	Os01g0158400	NA
Up	TraesCS4B02G044500	1.23621347385014	1.95e-02	chr4B:32250654-32252519(-)	Microsomal glutathione S-transferase 3 [UniProtKB/Swiss-Prot:Q3T100]	Os03g0709000	AT1G65820
Up	TraesCS2A02G289300	1.23606547111708	9.31e-03	chr2A:497652197-497657341(-)	Potassium transporter 1 [UniProtKB/Swiss-Prot:Q6VVA6]	Os04g0401700	AT4G13420
Up	TraesCS5D02G536500	1.23565781094939	1.64e-02	chr5D:549770404-549774158(-)	Uncharacterized protein At4g15970 [UniProtKB/Swiss-Prot:P0C042]	Os03g0849800	NA
Up	TraesCS1A02G115700	1.23519824317938	3.70e-03	chr1A:120363802-120365499(+)	NA	Os05g0171900	AT1G15380
Up	TraesCS2A02G132600	1.23502361532766	4.77e-03	chr2A:79441433-79443007(-)	Xylan glycosyltransferase MUCI21 [UniProtKB/Swiss-Prot:Q9SS43]	Os07g0657400	NA
Up	TraesCSU02G167700	1.23491630828374	3.30e-03	chrUn:246248431-246249656(-)	Chlorophyll a-b binding protein 3C, chloroplastic [UniProtKB/Swiss-Prot:P07369]	Os01g0600900	AT2G34420
Up	TraesCS3A02G531300	1.23480656812164	2.06e-03	chr3A:744266478-744267259(+)	NA	Os05g0111300	NA
Up	TraesCS3A02G255500	1.23441217077744	2.03e-03	chr3A:477414878-477416133(-)	Membrane protein PM19L [UniProtKB/Swiss-Prot:Q6L4D2]	Os01g0699900	AT1G29520
Up	TraesCS6B02G183800	1.23300359351154	1.40e-04	chr6B:206006919-206010353(+)	ALA-interacting subunit 3 [UniProtKB/Swiss-Prot:Q9SLK2]	Os02g0173800	AT1G79450
Up	TraesCS7A02G338500	1.23278452610937	4.40e-02	chr7A:495538325-495539966(-)	Probable WRKY transcription factor 70 [UniProtKB/Swiss-Prot:Q9LY00]	NA	NA
Up	TraesCS2A02G584328	1.23274375488098	1.12e-03	chr2A:775734221-775749456(+)	Lysine histidine transporter 1 [UniProtKB/Swiss-Prot:Q9FKS8]	Os08g0127100	AT5G40780
Up	TraesCSU02G254300	1.2325084765383	3.79e-03	chrUn:391747828-391748154(+)	Protein DETOXIFICATION 40 [UniProtKB/Swiss-Prot:Q9LVD9]	Os03g0572900	AT3G21690
Up	TraesCS6A02G379200	1.23137905086588	2.24e-02	chr6A:599982030-599984284(+)	NA	NA	NA
Up	TraesCS7B02G042400	1.23131482302841	3.54e-04	chr7B:41539145-41545018(+)	Codeine O-demethylase [UniProtKB/Swiss-Prot:D4N502]	Os06g0178700	NA
Up	TraesCS5B02G256800	1.23060750473521	1.83e-03	chr5B:439267370-439270568(+)	NA	NA	NA
Up	TraesCS4B02G067400	1.23034408243354	1.37e-03	chr4B:60084577-60086180(-)	GLABRA2 expression modulator [UniProtKB/Swiss-Prot:Q8S8F8]	Os03g0736700	NA
Up	TraesCS6D02G177400	1.23034026533324	2.33e-04	chr6D:178003549-178007475(-)	Monosaccharide-sensing protein 2 [UniProtKB/Swiss-Prot:Q8LPQ8]	Os02g0229400	AT4G35300
Up	TraesCS2B02G346800	1.22993289017326	8.24e-04	chr2B:493566282-493567289(-)	Peroxidase 65 [UniProtKB/Swiss-Prot:Q9FJR1]	Os04g0465100	AT3G28200
Up	TraesCS2B02G412600	1.22959821932945	5.60e-04	chr2B:587254982-587255179(-)	NA	Os04g0581700	NA
Up	TraesCS2B02G405400	1.22921626914868	4.59e-05	chr2B:573593025-573594291(+)	Lecithin-cholesterol acyltransferase-like 1 [UniProtKB/Swiss-Prot:Q10PI6]	NA	NA
Up	TraesCS3D02G041800	1.2292103974444	7.49e-03	chr3D:16032112-16034372(+)	Calmodulin-binding protein 60 B [UniProtKB/Swiss-Prot:Q9FKL6]	Os01g0134700	NA
Up	TraesCS7A02G069300	1.22893513702534	2.06e-02	chr7A:35395600-35397741(-)	Arginine decarboxylase 1 [UniProtKB/Swiss-Prot:Q9SNN0]	Os06g0131300	AT4G34710
Up	TraesCS7A02G328600	1.22889843469212	2.57e-03	chr7A:478095402-478096926(-)	Pre-mRNA cleavage factor Im 25 kDa subunit 1 [UniProtKB/Swiss-Prot:Q94AF0]	Os08g0398800	AT4G29820
Up	TraesCS3A02G018500	1.2288591804888	3.46e-04	chr3A:11471664-11472966(+)	Rust resistance kinase Lr10 [UniProtKB/Swiss-Prot:P93604]	Os01g0117100	NA
Up	TraesCS2D02G393800	1.22852472300693	5.00e-03	chr2D:503548013-503548359(-)	NA	NA	NA
Up	TraesCS1B02G265900	1.22840389307929	1.38e-04	chr1B:466936456-466938147(+)	Gibberellin receptor GID1 [UniProtKB/Swiss-Prot:Q6L545]	Os05g0407500	AT5G27320
Up	TraesCS6B02G342800	1.2274671798382	2.34e-05	chr6B:603771438-603773129(+)	U-box domain-containing protein 21 [UniProtKB/Swiss-Prot:Q5PNY6]	Os02g0738200	NA
Up	TraesCS2B02G473800	1.22704802633224	1.44e-03	chr2B:670841848-670844115(-)	Probable purine permease 11 [UniProtKB/Swiss-Prot:Q9LPF6]	Os04g0587500	NA
Up	TraesCS2A02G202000	1.22700380276898	3.28e-04	chr2A:176560970-176569723(+)	Protein DETOXIFICATION 12 [UniProtKB/Swiss-Prot:Q8L731]	Os07g0516600	AT1G15170
Up	TraesCS1D02G417000	1.22637340704017	2.92e-04	chr1D:475502577-475503851(+)	NA	Os05g0569200	AT5G52960
Up	TraesCS1B02G351200	1.22590858987742	1.61e-03	chr1B:581595586-581596299(-)	VQ motif-containing protein 4 [UniProtKB/Swiss-Prot:Q5M750]	Os05g0519000	NA
Up	TraesCS4D02G173700	1.22542574813732	3.43e-02	chr4D:301534582-301536101(+)	60S ribosomal protein L10-1 [UniProtKB/Swiss-Prot:Q0ITS8]	Os03g0332500	AT1G14320
Up	TraesCS3D02G355900	1.22490632633884	3.28e-03	chr3D:467748833-467750781(+)	Probable protein phosphatase 2C 9 [UniProtKB/Swiss-Prot:Q5N9N2]	Os01g0846300	AT2G29380
Up	TraesCS3D02G105000	1.22461077485021	9.11e-03	chr3D:57233937-57236300(+)	Hexose carrier protein HEX6 [UniProtKB/Swiss-Prot:Q07423]	Os11g0594000	AT5G61520
Up	TraesCS2B02G080200	1.22448708757835	1.21e-03	chr2B:44751100-44755916(-)	Probable LRR receptor-like serine/threonine-protein kinase At3g47570 [UniProtKB/Swiss-Prot:C0LGP4]	Os04g0227000	NA
Up	TraesCS3B02G549000	1.22445995476605	3.56e-04	chr3B:784485154-784492960(-)	Alpha-dioxygenase 1 [UniProtKB/Swiss-Prot:Q9SGH6]	Os12g0448900	AT3G01420
Up	TraesCS3D02G146200	1.22416507960251	8.11e-04	chr3D:110241855-110245629(-)	GDSL esterase/lipase At5g45910 [UniProtKB/Swiss-Prot:Q9FJ45]	Os01g0214800	AT3G14820
Up	TraesCS7B02G464700	1.2240788276751	3.28e-04	chr7B:721062468-721065544(-)	Protein FD [UniProtKB/Swiss-Prot:Q84JK2]	Os06g0719500	NA
Up	TraesCS2B02G081100	1.22398807900275	1.03e-03	chr2B:45536295-45537664(+)	Probable LRR receptor-like serine/threonine-protein kinase At3g47570 [UniProtKB/Swiss-Prot:C0LGP4]	Os04g0226800	NA
Up	TraesCS4B02G320800	1.22389729052894	3.77e-02	chr4B:612177187-612178467(-)	NA	NA	NA
Up	TraesCS7B02G271600	1.22351502857223	8.60e-04	chr7B:498513119-498523928(+)	ABC transporter G family member 42 [UniProtKB/Swiss-Prot:Q5Z9S8]	Os06g0554800	AT3G16340
Up	TraesCS2A02G284100	1.22297694922588	5.31e-03	chr2A:476218525-476222799(+)	Protein NUCLEAR FUSION DEFECTIVE 4 [UniProtKB/Swiss-Prot:F4I9E1]	Os04g0388700	AT5G14120
Up	TraesCS2D02G534500	1.22265314479635	3.86e-02	chr2D:618147760-618148305(-)	NA	Os04g0634800	NA
Up	TraesCS2D02G104600	1.2225796119723	1.61e-02	chr2D:56297881-56299883(+)	WRKY DNA-binding transcription factor 70 [UniProtKB/Swiss-Prot:K4BIZ9]	Os07g0680400	AT2G40750
Up	TraesCS2A02G218700	1.2222995731868	1.73e-02	chr2A:205910871-205911831(+)	Probable glutathione S-transferase GSTU6 [UniProtKB/Swiss-Prot:Q06398]	NA	NA
Up	TraesCS3B02G003700	1.22222626987073	2.63e-02	chr3B:2396638-2398142(+)	Transcription factor bHLH162 [UniProtKB/Swiss-Prot:F4JIJ7]	Os01g0108600	NA
Up	TraesCS3A02G521700	1.22221396100216	4.67e-03	chr3A:738222208-738225406(-)	Wall-associated receptor kinase 5 [UniProtKB/Swiss-Prot:Q9LMN7]	Os04g0307900	NA
Up	TraesCS2A02G399000	1.2220401100614	1.71e-04	chr2A:652291011-652295148(-)	Copper chaperone for superoxide dismutase, chloroplastic [UniProtKB/Swiss-Prot:Q7XTY9]	Os04g0573200	AT1G12520
Up	TraesCS2A02G217300	1.2220033083134	2.24e-04	chr2A:204190481-204195837(-)	Cysteine-rich receptor-like protein kinase 25 [UniProtKB/Swiss-Prot:Q9M0X5]	Os07g0534700	AT4G05200
Up	TraesCS6D02G168900	1.22109888227878	1.21e-03	chr6D:154359316-154360306(+)	NA	Os06g0604600	NA
Up	TraesCSU02G241600	1.22034433565735	1.21e-02	chrUn:361247932-361248654(-)	Putative F-box protein PP2-B8 [UniProtKB/Swiss-Prot:Q9ZVQ8]	NA	NA
Up	TraesCS3A02G049500	1.21984861411325	2.22e-03	chr3A:26200196-26206871(+)	Probable receptor-like protein kinase At5g39020 [UniProtKB/Swiss-Prot:Q9FID6]	Os01g0137950	NA
Up	TraesCS6B02G259000	1.2195876678523	1.18e-02	chr6B:467447950-467450705(+)	Probable aquaporin PIP2-2 [UniProtKB/Swiss-Prot:Q6K215]	Os02g0629200	AT2G37170
Up	TraesCS2D02G148500	1.2195441564916	5.25e-03	chr2D:89907995-89908656(+)	Cold shock-like protein CspC [UniProtKB/Swiss-Prot:P0A9Y9]	NA	NA
[truncated: 2,013 more rows]

## Sheet: -Fe Roots
Regulation	GeneID	log2 Fold Change	Adj.Pval	Location	Description	Oryza sativa orthologs	Arabidopsis thaliana orthologs
Up	TraesCS4D02G007200	9.34044049436122	3.39e-08	chr4D:3608995-3613032(-)	Formate dehydrogenase, mitochondrial [UniProtKB/Swiss-Prot:Q9ZRI8]	Os06g0486800	AT5G14780
Up	TraesCS5A02G549900	8.86376244373649	2.25e-08	chr5A:703665977-703669406(-)	Malate dehydrogenase [NADP], chloroplastic [UniProtKB/Swiss-Prot:P15719]	Os08g0562100	AT5G58330
Up	TraesCSU02G127700	8.16431657267723	6.61e-05	chrUn:109114737-109118860(+)	Malate dehydrogenase [NADP], chloroplastic [UniProtKB/Swiss-Prot:P15719]	Os08g0562100	AT5G58330
Up	TraesCS5A02G552000	8.12577610499985	1.21e-05	chr5A:705348536-705349537(-)	Probable nicotianamine synthase 2 [UniProtKB/Swiss-Prot:Q9ZQV7]	Os03g0307300	NA
Up	TraesCS6A02G163100	7.29880549133398	8.33e-05	chr6A:158316641-158317931(-)	Nicotianamine synthase 1 [UniProtKB/Swiss-Prot:Q9ZQV9]	Os03g0307200	NA
Up	TraesCS7B02G443100	7.26670283303677	2.36e-06	chr7B:707946356-707946526(-)	NA	NA	NA
Up	TraesCS2A02G515300	7.20113959407502	1.40e-08	chr2A:739481077-739491052(-)	Protein IRON-RELATED TRANSCRIPTION FACTOR 2 [UniProtKB/Swiss-Prot:A2WZ60]	NA	NA
Up	TraesCS1A02G265300	7.08191397452081	3.34e-05	chr1A:460967358-460968123(+)	NA	NA	NA
Up	TraesCS3B02G068500	6.97861549903991	3.47e-04	chr3B:40773361-40778748(+)	Probable nicotianamine synthase 3 [UniProtKB/Swiss-Prot:Q9ZQV8]	Os03g0307200	NA
Up	TraesCS6A02G386200	6.97012142422076	7.05e-05	chr6A:603249197-603250189(+)	Probable nicotianamine synthase 4 [UniProtKB/Swiss-Prot:Q9ZQV6]	Os03g0307200	NA
Up	TraesCS6A02G165200	6.89579423538173	5.45e-05	chr6A:162890420-162891484(+)	NA	NA	NA
Up	TraesCS6B02G186000	6.87041786941356	4.28e-05	chr6B:212158654-212159706(+)	NA	NA	NA
Up	TraesCS6D02G382900	6.73903387853598	1.46e-07	chr6D:462354229-462355534(+)	Nicotianamine synthase 2 [UniProtKB/Swiss-Prot:Q10MI9]	NA	NA
Up	TraesCS5A02G552400	6.73564679583479	1.04e-03	chr5A:705402044-705403372(-)	Probable nicotianamine synthase 2 [UniProtKB/Swiss-Prot:Q9ZQV7]	Os03g0307200	NA
Up	TraesCS2B02G060800	6.72347450085976	5.91e-05	chr2B:29118956-29120236(+)	Probable nicotianamine synthase 2 [UniProtKB/Swiss-Prot:Q9ZQV7]	Os03g0307200	NA
Up	TraesCS4D02G184900	6.71814011703823	7.06e-04	chr4D:323095782-323098145(-)	Probable nicotianamine synthase 6 [UniProtKB/Swiss-Prot:Q9ZQV3]	Os03g0307200	AT1G56430
Up	TraesCS2D02G049200	6.6451020715301	6.82e-05	chr2D:18168587-18170017(-)	Probable nicotianamine synthase 2 [UniProtKB/Swiss-Prot:Q9ZQV7]	Os03g0307200	NA
Up	TraesCS6A02G165100	6.5565570790026	4.99e-04	chr6A:162890474-162891463(-)	Nicotianamine synthase 1 [UniProtKB/Swiss-Prot:Q9ZQV9]	Os03g0307200	NA
Up	TraesCS4B02G183900	6.52967772128366	2.36e-03	chr4B:403253337-403254329(-)	Probable nicotianamine synthase 6 [UniProtKB/Swiss-Prot:Q9ZQV3]	Os03g0307200	AT1G56430
Up	TraesCS6B02G186100	6.49645616706871	1.63e-03	chr6B:212158696-212159685(-)	Nicotianamine synthase 1 [UniProtKB/Swiss-Prot:Q9ZQV9]	Os03g0307200	NA
Up	TraesCS6B02G438900	6.45433550644276	1.89e-06	chr6B:704831910-704833151(-)	Nicotianamine synthase 2 [UniProtKB/Swiss-Prot:Q10MI9]	NA	NA
Up	TraesCS6D02G148200	6.44437096128841	2.00e-03	chr6D:121225536-121228339(+)	Nicotianamine synthase 1 [UniProtKB/Swiss-Prot:Q9ZQV9]	Os03g0307200	NA
Up	TraesCS3A02G386200	6.32173679520558	4.43e-07	chr3A:635383673-635392772(+)	Beta-galactosidase 3 [UniProtKB/Swiss-Prot:Q5N8X6]	Os01g0875500	AT4G38590
Up	TraesCS3D02G067400	6.293039929601	2.46e-04	chr3D:29861234-29861404(-)	NA	NA	NA
Up	TraesCS6D02G148000	6.26091603982746	3.31e-04	chr6D:121064408-121065827(+)	Nicotianamine synthase 1 [UniProtKB/Swiss-Prot:Q9ZQV9]	Os03g0307200	NA
Up	TraesCS1A02G291100	6.24134057144815	4.98e-04	chr1A:487330367-487333932(-)	Nicotianamine aminotransferase A [UniProtKB/Swiss-Prot:Q9ST02]	Os02g0306401	AT5G53970
Up	TraesCS7B02G130600	6.22748377412991	7.84e-06	chr7B:157216608-157219667(-)	Formate dehydrogenase, mitochondrial [UniProtKB/Swiss-Prot:Q9ZRI8]	Os06g0486800	AT5G14780
Up	TraesCS3A02G468300	6.21567263859444	5.48e-07	chr3A:701209913-701211333(-)	Nicotianamine synthase 2 [UniProtKB/Swiss-Prot:Q10MI9]	NA	NA
Up	TraesCS4B02G131400	6.20556767295981	1.16e-03	chr4B:171622370-171628445(-)	Protein ZINC INDUCED FACILITATOR-LIKE 1 [UniProtKB/Swiss-Prot:Q94BZ1]	Os11g0134900	AT5G13750
Up	TraesCS1B02G239400	6.16427360150326	5.50e-10	chr1B:427596468-427597071(+)	Metallothionein-like protein 4A [UniProtKB/Swiss-Prot:Q0IMG5]	NA	NA
Up	TraesCS2A02G049900	6.16256741231286	1.21e-04	chr2A:19162944-19164224(-)	Probable nicotianamine synthase 2 [UniProtKB/Swiss-Prot:Q9ZQV7]	Os03g0307200	NA
Up	TraesCS6A02G398700	6.03805722929345	4.53e-07	chr6A:609148399-609149733(-)	Nicotianamine synthase 2 [UniProtKB/Swiss-Prot:Q10MI9]	NA	NA
Up	TraesCS6A02G093000	6.02600829237063	8.75e-04	chr6A:60971892-60973259(-)	Probable nicotianamine synthase 4 [UniProtKB/Swiss-Prot:Q9ZQV6]	Os03g0307200	NA
Up	TraesCS6D02G148600	5.99010594733134	2.13e-03	chr6D:121579210-121580540(-)	Nicotianamine synthase 1 [UniProtKB/Swiss-Prot:Q9ZQV9]	Os03g0307200	NA
Up	TraesCS4D02G325600	5.96634806089423	1.28e-03	chr4D:485612794-485622538(+)	Protein ZINC INDUCED FACILITATOR-LIKE 1 [UniProtKB/Swiss-Prot:Q94BZ1]	Os11g0134900	AT5G13750
Up	TraesCS6A02G163200	5.92802882333691	5.60e-04	chr6A:158448655-158454932(-)	Nicotianamine synthase 1 [UniProtKB/Swiss-Prot:Q9ZQV9]	Os03g0307200	NA
Up	TraesCS4B02G066300	5.88812491636437	1.86e-04	chr4B:59202618-59208247(+)	Protein ZINC INDUCED FACILITATOR-LIKE 1 [UniProtKB/Swiss-Prot:Q94BZ1]	Os12g0133000	AT5G13750
Up	TraesCS1D02G289700	5.83696873369739	5.00e-04	chr1D:387796590-387800918(-)	Nicotianamine aminotransferase A [UniProtKB/Swiss-Prot:Q9ST02]	Os02g0306401	AT5G53970
Up	TraesCSU02G125500	5.83544761453632	2.14e-03	chrUn:108613255-108614593(-)	Probable nicotianamine synthase 2 [UniProtKB/Swiss-Prot:Q9ZQV7]	Os03g0307200	NA
Up	TraesCSU02G125200	5.83399383386153	1.45e-03	chrUn:108595828-108597155(+)	Probable nicotianamine synthase 2 [UniProtKB/Swiss-Prot:Q9ZQV7]	Os03g0307200	NA
Up	TraesCS6B02G187400	5.83276572838179	9.29e-04	chr6B:213487339-213488328(-)	Nicotianamine synthase 1 [UniProtKB/Swiss-Prot:Q9ZQV9]	Os03g0307200	NA
Up	TraesCS1B02G300500	5.69894941409009	3.25e-03	chr1B:520925847-520929216(-)	Nicotianamine aminotransferase A [UniProtKB/Swiss-Prot:Q9ST02]	Os02g0306401	AT5G53970
Up	TraesCS4A02G248500	5.65313158905728	1.31e-04	chr4A:559162382-559168035(-)	Protein ZINC INDUCED FACILITATOR-LIKE 1 [UniProtKB/Swiss-Prot:Q94BZ1]	Os12g0133000	AT5G13750
Up	TraesCS3D02G219800	5.62841509754107	4.28e-05	chr3D:299745268-299745435(+)	NA	Os01g0647200	NA
Up	TraesCS3A02G207900	5.62799004651013	3.32e-08	chr3A:366610919-366635148(-)	Protein CONSERVED IN THE GREEN LINEAGE AND DIATOMS 27, chloroplastic [UniProtKB/Swiss-Prot:Q9FN15]	Os03g0439700	AT5G67370
Up	TraesCS3A02G067500	5.62690885967203	1.47e-04	chr3A:40555900-40556073(-)	NA	NA	NA
Up	TraesCS7D02G232300	5.62349807201845	3.96e-06	chr7D:193584245-193587324(-)	Formate dehydrogenase, mitochondrial [UniProtKB/Swiss-Prot:Q9ZRI8]	Os06g0486800	AT5G14780
Up	TraesCS3B02G236600	5.61885783365659	8.20e-08	chr3B:369284103-369286021(+)	Protein CONSERVED IN THE GREEN LINEAGE AND DIATOMS 27, chloroplastic [UniProtKB/Swiss-Prot:Q9FN15]	Os03g0439700	AT5G67370
Up	TraesCS6B02G425200	5.60202506736492	2.93e-03	chr6B:694258986-694259978(+)	Probable nicotianamine synthase 4 [UniProtKB/Swiss-Prot:Q9ZQV6]	Os03g0307200	NA
Up	TraesCS4B02G328500	5.51004825629121	4.07e-03	chr4B:619443660-619450112(+)	Protein ZINC INDUCED FACILITATOR-LIKE 1 [UniProtKB/Swiss-Prot:Q94BZ1]	Os11g0134900	AT5G13750
Up	TraesCS3B02G068400	5.44745906098246	1.67e-04	chr3B:40535199-40535741(+)	Probable nicotianamine synthase 3 [UniProtKB/Swiss-Prot:Q9ZQV8]	Os03g0307200	NA
Up	TraesCS3A02G233600	5.4374336217246	2.72e-06	chr3A:436273396-436274111(-)	NA	Os01g0647200	NA
Up	TraesCS3D02G495600	5.38933879770622	2.76e-08	chr3D:587644739-587648644(-)	Protein IRON-RELATED TRANSCRIPTION FACTOR 2 [UniProtKB/Swiss-Prot:A2WZ60]	Os01g0952800	NA
Up	TraesCS4D02G125900	5.38138472630456	3.86e-03	chr4D:110075544-110081674(+)	Protein ZINC INDUCED FACILITATOR-LIKE 1 [UniProtKB/Swiss-Prot:Q94BZ1]	Os11g0134900	AT5G13750
Up	TraesCS5A02G500300	5.37411162237304	6.84e-03	chr5A:666346878-666352513(+)	Protein ZINC INDUCED FACILITATOR-LIKE 1 [UniProtKB/Swiss-Prot:Q94BZ1]	Os11g0134900	AT5G13750
Up	TraesCS3D02G055800	5.3608227815709	2.18e-06	chr3D:23091795-23092602(+)	Probable nicotianamine synthase 3 [UniProtKB/Swiss-Prot:Q9ZQV8]	NA	NA
Up	TraesCS1A02G225900	5.33481589657467	1.83e-08	chr1A:396283152-396286113(+)	Metallothionein-like protein 4A [UniProtKB/Swiss-Prot:Q0IMG5]	Os03g0288000	NA
Up	TraesCSU02G125100	5.32268446489866	7.95e-04	chrUn:108576627-108577002(+)	Probable nicotianamine synthase 2 [UniProtKB/Swiss-Prot:Q9ZQV7]	NA	NA
Up	TraesCS2D02G517000	5.31628133187512	2.79e-08	chr2D:607986836-607997092(-)	Protein IRON-RELATED TRANSCRIPTION FACTOR 2 [UniProtKB/Swiss-Prot:A2WZ60]	NA	NA
Up	TraesCS6D02G370800	5.30563058901855	2.49e-03	chr6D:456540490-456541773(+)	Probable nicotianamine synthase 4 [UniProtKB/Swiss-Prot:Q9ZQV6]	Os03g0307200	NA
Up	TraesCS1B02G239900	5.25667914110953	8.58e-07	chr1B:427776745-427777360(+)	Metallothionein-like protein 4A [UniProtKB/Swiss-Prot:Q0IMG5]	NA	NA
Up	TraesCS2B02G543700	5.25506441344348	2.25e-08	chr2B:741212130-741218771(-)	Protein IRON-RELATED TRANSCRIPTION FACTOR 2 [UniProtKB/Swiss-Prot:A2WZ60]	NA	NA
Up	TraesCS3B02G262700	5.255023581755	1.85e-05	chr3B:421531788-421531955(-)	NA	Os01g0647200	NA
Up	TraesCS1D02G227200	5.23596244055299	2.81e-06	chr1D:315643459-315643774(+)	Metallothionein-like protein 4A [UniProtKB/Swiss-Prot:Q0IMG5]	NA	NA
Up	TraesCS3B02G080100	5.18580360136401	3.85e-04	chr3B:50654142-50654312(-)	NA	NA	NA
Up	TraesCS4D02G065300	5.17802538246837	1.60e-04	chr4D:40559127-40566057(+)	Protein ZINC INDUCED FACILITATOR-LIKE 1 [UniProtKB/Swiss-Prot:Q94BZ1]	Os12g0133000	AT5G13750
Up	TraesCS3D02G067200	5.11436077577294	2.53e-04	chr3D:29800661-29800831(-)	NA	NA	NA
Up	TraesCS3D02G067100	5.09786869286667	1.86e-04	chr3D:29789480-29789653(-)	NA	NA	NA
Up	TraesCS3A02G067400	5.03599986670883	1.88e-04	chr3A:40389777-40389947(-)	NA	NA	NA
Up	TraesCS5A02G495800	5.00137458252972	9.04e-10	chr5A:663493660-663495007(-)	WRKY transcription factor 22 [UniProtKB/Swiss-Prot:O04609]	NA	NA
Up	TraesCS2D02G271700	4.99658309299902	1.54e-05	chr2D:335410324-335411094(+)	Probable ribose-5-phosphate isomerase 2 [UniProtKB/Swiss-Prot:Q9ZU38]	Os04g0306400	NA
Up	TraesCS3B02G080700	4.94159815321347	5.34e-04	chr3B:50959053-50959223(-)	NA	NA	NA
Up	TraesCS5A02G531800	4.9057918970658	1.05e-06	chr5A:689896911-689912314(+)	Probable metal-nicotianamine transporter YSL9 [UniProtKB/Swiss-Prot:Q7XUJ2]	Os04g0542200	AT5G53550
Up	TraesCS2D02G168100	4.86204041361863	1.46e-07	chr2D:111588533-111591881(+)	Trehalose 6-phosphate phosphatase RA3 [UniProtKB/Swiss-Prot:Q1W5S8]	Os07g0624600	AT4G39770
Up	TraesCS4A02G074800	4.77712008158207	3.56e-05	chr4A:74150821-74153009(-)	Deoxymugineic acid synthase 1-A [UniProtKB/Swiss-Prot:W5DYE3]	Os03g0237100	AT1G59950
Up	TraesCS6D02G259800	4.77591837210744	2.55e-05	chr6D:366535785-366538604(+)	Ribose-phosphate pyrophosphokinase 4 [UniProtKB/Swiss-Prot:Q6ZFT5]	Os02g0714600	AT2G42910
Up	TraesCSU02G154800	4.76686704694737	3.65e-06	chrUn:207755659-207766415(-)	NA	NA	NA
Up	TraesCS7A02G058400	4.74897908329925	2.71e-04	chr7A:28347619-28350237(-)	NA	NA	NA
Up	TraesCS3B02G414900	4.74076373450193	4.43e-07	chr3B:651500715-651502890(+)	Protein NRT1/ PTR FAMILY 5.10 [UniProtKB/Swiss-Prot:Q0WP01]	Os01g0871600	AT1G22540
Up	TraesCS4A02G187500	4.71022327666414	2.05e-03	chr4A:466638084-466644100(-)	Probable peptide/nitrate transporter At3g43790 [UniProtKB/Swiss-Prot:Q3EAQ5]	Os11g0134900	AT5G13750
Up	TraesCS4B02G107800	4.70593399766515	6.18e-06	chr4B:117768448-117772894(+)	Methylthioribose-1-phosphate isomerase [UniProtKB/Swiss-Prot:Q9AYT7]	Os11g0216900	AT2G05830
Up	TraesCS2B02G543800	4.6813347773512	1.60e-07	chr2B:741241659-741248415(-)	Protein IRON-RELATED TRANSCRIPTION FACTOR 2 [UniProtKB/Swiss-Prot:A2WZ60]	NA	NA
Up	TraesCS6A02G279400	4.66083319472152	1.30e-05	chr6A:507089880-507092591(+)	Ribose-phosphate pyrophosphokinase 4 [UniProtKB/Swiss-Prot:Q6ZFT5]	Os02g0714600	AT2G42910
Up	TraesCS3B02G360100	4.6515951980897	2.28e-07	chr3B:571884784-571885949(+)	Probable F-box protein At5g04010 [UniProtKB/Swiss-Prot:Q5EAF6]	Os01g0800900	NA
Up	TraesCS4D02G320200	4.64341281818034	2.25e-08	chr4D:483501962-483502966(-)	WRKY transcription factor 22 [UniProtKB/Swiss-Prot:O04609]	NA	NA
Up	TraesCS7D02G469400	4.54656849333862	9.35e-05	chr7D:582544930-582545331(-)	Cortical cell-delineating protein [UniProtKB/Swiss-Prot:Q01595]	Os06g0643500	NA
Up	TraesCS3A02G489600	4.5410402551527	6.86e-07	chr3A:717006915-717011250(-)	Protein IRON-RELATED TRANSCRIPTION FACTOR 2 [UniProtKB/Swiss-Prot:A2WZ60]	Os01g0952800	NA
Up	TraesCS4D02G232200	4.51806240137681	2.70e-06	chr4D:392726584-392728858(-)	Deoxymugineic acid synthase 1-D [UniProtKB/Swiss-Prot:A0A1X9QHJ0]	Os03g0237100	AT1G59950
Up	TraesCS3B02G544400	4.50698216879415	2.59e-04	chr3B:781835471-781843487(-)	Carbon catabolite-derepressing protein kinase [UniProtKB/Swiss-Prot:Q02723]	Os08g0484600	AT3G01090
Up	TraesCS1A02G349900	4.48249595198346	5.56e-07	chr1A:534930977-534933809(-)	Chaperone protein dnaJ C76, chloroplastic [UniProtKB/Swiss-Prot:Q9FMX6]	Os05g0529700	AT2G42750
Up	TraesCS5D02G484900	4.47978841037112	1.30e-03	chr5D:520839306-520841396(+)	indolin-2-one monooxygenase [UniProtKB/Swiss-Prot:Q43255]	Os08g0106000	NA
Up	TraesCS1B02G239800	4.47857987778465	2.25e-08	chr1B:427774150-427774445(+)	Metallothionein-like protein 4A [UniProtKB/Swiss-Prot:Q0IMG5]	Os03g0288000	NA
Up	TraesCS7B02G384600	4.44728712930725	6.11e-07	chr7B:650294286-650294684(-)	Cortical cell-delineating protein [UniProtKB/Swiss-Prot:Q01595]	Os03g0103200	NA
Up	TraesCS6B02G308200	4.44265229572973	1.98e-05	chr6B:552241446-552243974(+)	Ribose-phosphate pyrophosphokinase 4 [UniProtKB/Swiss-Prot:Q6ZFT5]	Os02g0714600	AT2G42910
Up	TraesCS4B02G242700	4.43558272967124	5.81e-06	chr4B:502414841-502418826(-)	Homocysteine S-methyltransferase 1 [UniProtKB/Swiss-Prot:Q9FUN0]	Os03g0221200	AT3G25900
Up	TraesCS7D02G469500	4.42442834483843	1.10e-05	chr7D:582650386-582650787(-)	Cortical cell-delineating protein [UniProtKB/Swiss-Prot:Q01595]	Os06g0643500	NA
Up	TraesCS3D02G210800	4.38484347788555	4.83e-07	chr3D:280280812-280282957(-)	Protein CONSERVED IN THE GREEN LINEAGE AND DIATOMS 27, chloroplastic [UniProtKB/Swiss-Prot:Q9FN15]	Os03g0439700	AT5G11840
Up	TraesCS5A02G392700	4.38148056283386	3.33e-04	chr5A:588756226-588762195(+)	ABC transporter B family member 25 [UniProtKB/Swiss-Prot:Q9FNU2]	Os03g0755100	AT5G39040
Up	TraesCS5B02G397600	4.36446775242553	6.10e-05	chr5B:575057995-575062862(+)	ABC transporter B family member 25 [UniProtKB/Swiss-Prot:Q9FNU2]	Os03g0755100	AT5G39040
Up	TraesCS7D02G098100	4.35899069021235	4.92e-04	chr7D:58904889-58908931(-)	Fe(2+) transport protein 1 [UniProtKB/Swiss-Prot:Q75HB1]	Os03g0667500	AT1G31260
Up	TraesCS3A02G489700	4.32997860343534	9.88e-04	chr3A:717296946-717300622(+)	Protein IRON-RELATED TRANSCRIPTION FACTOR 2 [UniProtKB/Swiss-Prot:A2WZ60]	Os01g0952800	NA
Up	TraesCS7A02G357400	4.30861006685644	2.92e-05	chr7A:524699338-524703421(-)	Solute carrier family 40 member 1 [UniProtKB/Swiss-Prot:Q5Z922]	Os06g0560000	AT2G38460
Up	TraesCS1D02G227100	4.30238914349561	1.26e-06	chr1D:315640320-315640930(+)	Metallothionein-like protein 4A [UniProtKB/Swiss-Prot:Q0IMG5]	NA	NA
Up	TraesCS4A02G403300	4.29683827704239	8.38e-07	chr4A:676813027-676817607(+)	Fe(2+) transport protein 1 [UniProtKB/Swiss-Prot:Q75HB1]	Os03g0667500	AT1G31260
Up	TraesCS6D02G223100	4.28047465514992	2.04e-04	chr6D:315190693-315194094(-)	Iron-phytosiderophore transporter YSL15 [UniProtKB/Swiss-Prot:Q6H3Z3]	Os02g0650300	AT5G53550
Up	TraesCS3B02G550000	4.27810282546701	4.43e-07	chr3B:785039358-785043172(-)	Protein IRON-RELATED TRANSCRIPTION FACTOR 2 [UniProtKB/Swiss-Prot:A2WZ60]	Os01g0952800	NA
Up	TraesCS4A02G087100	4.2764868084525	1.55e-05	chr4A:91618779-91620590(+)	Probable phospholipase A2 homolog 2 [UniProtKB/Swiss-Prot:Q9XG81]	Os03g0261100	NA
Up	TraesCS7B02G270400	4.25618678930586	5.48e-05	chr7B:495717811-495721991(+)	Solute carrier family 40 member 1 [UniProtKB/Swiss-Prot:Q5Z922]	Os06g0560000	AT2G38460
Up	TraesCS2D02G545100	4.24667048732269	9.22e-08	chr2D:621946710-621948663(-)	Uncharacterized protein At4g06744 [UniProtKB/Swiss-Prot:Q8W3M4]	Os04g0677200	NA
Up	TraesCS4D02G242100	4.23919758724401	9.05e-06	chr4D:404670994-404674409(-)	Homocysteine S-methyltransferase 1 [UniProtKB/Swiss-Prot:Q9FUN0]	Os03g0221200	AT3G25900
Up	TraesCS7B02G227900	4.17138290981663	3.44e-05	chr7B:428092889-428096027(+)	Metal transporter Nramp1 [UniProtKB/Swiss-Prot:Q0D7E4]	Os07g0258400	AT1G15960
Up	TraesCS4D02G104900	4.1476740606108	4.06e-05	chr4D:83134211-83138863(+)	Methylthioribose-1-phosphate isomerase [UniProtKB/Swiss-Prot:Q9AYT7]	Os11g0216900	AT2G05830
Up	TraesCS2A02G543900	4.09251036643319	1.27e-05	chr2A:753538593-753541916(-)	Methylthioribose kinase 1 [UniProtKB/Swiss-Prot:Q7XR61]	Os04g0669800	AT1G49820
Up	TraesCS3B02G549800	4.08335373006652	7.10e-04	chr3B:784897999-784900983(-)	Protein IRON-RELATED TRANSCRIPTION FACTOR 2 [UniProtKB/Swiss-Prot:A2WZ60]	Os01g0952800	NA
Up	TraesCS5B02G234400	4.06083577490351	1.63e-05	chr5B:412452266-412456611(+)	Probable N-succinyldiaminopimelate aminotransferase DapC [UniProtKB/Swiss-Prot:P9WPZ5]	Os09g0453800	AT1G77670
Up	TraesCS5D02G402600	4.03562696492871	1.97e-06	chr5D:468347222-468351449(+)	ABC transporter B family member 25 [UniProtKB/Swiss-Prot:Q9FNU2]	Os03g0755100	AT5G39040
Up	TraesCS4D02G276400	4.01050838328589	5.48e-07	chr4D:447633504-447636652(+)	1,2-dihydroxy-3-keto-5-methylthiopentene dioxygenase 2 [UniProtKB/Swiss-Prot:Q10RE5]	Os03g0161800	AT4G14716
Up	TraesCS3D02G375800	4.00780585228764	4.43e-07	chr3D:488902431-488905014(-)	Protein NRT1/ PTR FAMILY 5.10 [UniProtKB/Swiss-Prot:Q0WP01]	Os01g0871600	AT1G22540
Up	TraesCS7A02G327300	3.9669158983375	2.04e-05	chr7A:475770671-475774043(+)	Metal transporter Nramp1 [UniProtKB/Swiss-Prot:Q0D7E4]	Os07g0258400	AT1G15960
Up	TraesCS5D02G243100	3.93664457728352	1.84e-05	chr5D:351393282-351398155(+)	Probable N-succinyldiaminopimelate aminotransferase DapC [UniProtKB/Swiss-Prot:P9WPZ5]	Os09g0453800	AT1G77670
Up	TraesCS3B02G550200	3.93293932777037	2.13e-03	chr3B:785280464-785284379(+)	Protein IRON-RELATED TRANSCRIPTION FACTOR 2 [UniProtKB/Swiss-Prot:A2WZ60]	Os01g0952800	NA
Up	TraesCS4B02G278000	3.92540405470779	2.44e-07	chr4B:560007429-560010574(+)	1,2-dihydroxy-3-keto-5-methylthiopentene dioxygenase 2 [UniProtKB/Swiss-Prot:Q10RE5]	Os03g0161800	AT4G14716
Up	TraesCS4A02G027800	3.9069989350188	1.19e-06	chr4A:19625981-19629035(-)	1,2-dihydroxy-3-keto-5-methylthiopentene dioxygenase 2 [UniProtKB/Swiss-Prot:Q10RE5]	Os03g0161800	AT4G14716
Up	TraesCS2B02G095900	3.90433508708005	8.66e-05	chr2B:55991175-55993553(+)	Protein IRON-RELATED TRANSCRIPTION FACTOR 3 [UniProtKB/Swiss-Prot:Q10KL8]	Os07g0628500	NA
Up	TraesCS6A02G240900	3.89279276967448	1.88e-05	chr6A:452264023-452267427(-)	Iron-phytosiderophore transporter YSL15 [UniProtKB/Swiss-Prot:Q6H3Z3]	Os02g0650300	AT5G53550
Up	TraesCS2D02G387600	3.88603442519502	5.22e-05	chr2D:493003710-493008356(-)	Probable metal-nicotianamine transporter YSL9 [UniProtKB/Swiss-Prot:Q7XUJ2]	Os04g0542200	AT5G53550
Up	TraesCS3B02G456500	3.84852677576368	8.72e-05	chr3B:697983253-697983714(+)	Cysteine proteinase inhibitor 4 [UniProtKB/Swiss-Prot:Q5N806]	Os01g0915200	NA
Up	TraesCS5B02G060200	3.84067199646302	2.93e-05	chr5B:67331835-67333956(-)	Dolabradiene monooxygenase [UniProtKB/Swiss-Prot:A0A1D6GQ67]	Os03g0593600	NA
Up	TraesCS2A02G369600	3.81848133284324	5.81e-06	chr2A:612399246-612400306(-)	NA	NA	NA
Up	TraesCS1B02G031700	3.80029793616333	3.96e-06	chr1B:15517132-15519874(-)	Wall-associated receptor kinase 3 [UniProtKB/Swiss-Prot:Q9LMN8]	NA	NA
Up	TraesCS2A02G161200	3.79603004572748	7.63e-04	chr2A:113309228-113312068(-)	Trehalose 6-phosphate phosphatase RA3 [UniProtKB/Swiss-Prot:Q1W5S8]	Os07g0624600	AT4G39770
Up	TraesCS2D02G545000	3.79489258015205	2.34e-05	chr2D:621844176-621847510(-)	Methylthioribose kinase 1 [UniProtKB/Swiss-Prot:Q7XR61]	Os04g0669800	AT1G49820
Up	TraesCS6A02G285200	3.75296958865458	7.09e-05	chr6A:516583060-516606980(+)	Amino acid permease 2 [UniProtKB/Swiss-Prot:Q38967]	Os02g0722400	NA
Up	TraesCS2A02G034400	3.70353335421426	1.57e-03	chr2A:15149592-15150833(-)	Dirigent protein 11 [UniProtKB/Swiss-Prot:Q67YM6]	NA	NA
Up	TraesCS2D02G280100	3.68311757109948	2.58e-05	chr2D:351981513-351983269(-)	Transcription factor BHLH156 [UniProtKB/Swiss-Prot:A0A0N7KIY3]	Os04g0381700	NA
Up	TraesCS4B02G066400	3.6699007605775	1.19e-06	chr4B:59231238-59234415(+)	Formate dehydrogenase, mitochondrial [UniProtKB/Swiss-Prot:Q9ZRI8]	Os06g0486800	AT5G14780
Up	TraesCS6B02G283800	3.64462116209313	1.21e-04	chr6B:512213571-512219278(+)	Iron-phytosiderophore transporter YSL15 [UniProtKB/Swiss-Prot:Q6H3Z3]	Os02g0650300	AT5G53550
Up	TraesCS1B02G202700	3.64398325887753	4.15e-05	chr1B:364289869-364294526(-)	Aquaporin NIP3-1 [UniProtKB/Swiss-Prot:Q0IWF3]	Os10g0513200	AT4G10380
Up	TraesCS3B02G080600	3.6035150277548	2.29e-03	chr3B:50943245-50943415(+)	NA	NA	NA
Up	TraesCS5D02G087400	3.58755801097105	1.74e-02	chr5D:92464098-92465630(+)	NA	NA	NA
Up	TraesCS6B02G192300	3.57621220534767	5.60e-06	chr6B:226395703-226397460(-)	Exopolygalacturonase [UniProtKB/Swiss-Prot:P35339]	Os06g0611500	AT5G48140
Up	TraesCS1A02G374800	3.56908079825075	6.29e-07	chr1A:549837796-549847148(+)	Zinc finger protein BRUTUS [UniProtKB/Swiss-Prot:Q8LPQ5]	Os05g0551000	AT3G18290
Up	TraesCS1D02G347900	3.55097456222791	8.53e-05	chr1D:435050178-435051132(+)	Transcription factor BHLH133 [UniProtKB/Swiss-Prot:Q2QQ32]	Os05g0541400	NA
Up	TraesCS4A02G204000	3.55068815396726	1.02e-05	chr4A:495078320-495086905(+)	Methylthioribose-1-phosphate isomerase [UniProtKB/Swiss-Prot:Q9AYT7]	Os11g0216900	AT2G05830
Up	TraesCS1A02G291200	3.55011742769015	5.13e-05	chr1A:487463045-487466385(-)	Nicotianamine aminotransferase B [UniProtKB/Swiss-Prot:Q9ST03]	Os02g0306401	AT5G53970
Up	TraesCS5A02G236100	3.54373064069762	4.02e-05	chr5A:451731021-451736139(+)	Methionine aminotransferase [UniProtKB/Swiss-Prot:P77806]	Os09g0453800	AT1G77670
Up	TraesCS5B02G432200	3.44808028063711	3.51e-06	chr5B:606821960-606822506(+)	Blue copper protein 1a [UniProtKB/Swiss-Prot:G7L0H3]	Os03g0791366	NA
Up	TraesCS2B02G455300	3.4304473804606	7.59e-06	chr2B:649946299-649947204(-)	Vacuolar iron transporter homolog 5 [UniProtKB/Swiss-Prot:Q7XTL7]	Os04g0686800	AT3G43660
Up	TraesCS3B02G190800	3.41981235565936	1.25e-03	chr3B:203642860-203643860(+)	CASP-like protein 1C1 [UniProtKB/Swiss-Prot:B9RW00]	Os01g0237000	NA
Up	TraesCS1B02G122200	3.4165411934317	3.82e-06	chr1B:145727719-145729109(-)	NA	Os05g0152900	NA
Up	TraesCS4A02G457100	3.37845679581459	5.40e-05	chr4A:722410062-722414123(+)	5'-methylthioadenosine/S-adenosylhomocysteine nucleosidase [UniProtKB/Swiss-Prot:Q7XA67]	Os06g0112200	AT4G34840
Up	TraesCS7B02G384700	3.34935637202941	1.97e-06	chr7B:650300433-650300831(-)	Cortical cell-delineating protein [UniProtKB/Swiss-Prot:Q01595]	NA	NA
Up	TraesCS4A02G065100	3.34281340279186	7.13e-05	chr4A:62303435-62307240(-)	Homocysteine S-methyltransferase 1 [UniProtKB/Swiss-Prot:Q9FUN0]	Os03g0221200	AT3G25900
Up	TraesCS7A02G064000	3.33286951266961	8.22e-05	chr7A:32017476-32022333(-)	Disease resistance protein RGA5 [UniProtKB/Swiss-Prot:F7J0N2]	NA	NA
Up	TraesCS2B02G455200	3.31671503757773	8.46e-07	chr2B:649755289-649756203(-)	Vacuolar iron transporter homolog 5 [UniProtKB/Swiss-Prot:Q7XTL7]	Os04g0686800	AT3G43660
Up	TraesCS3D02G403300	3.30612829653558	6.90e-04	chr3D:517285491-517288491(-)	Bidirectional sugar transporter SWEET1a [UniProtKB/Swiss-Prot:P0DKJ3]	Os01g0881300	AT1G21460
Up	TraesCS2D02G432000	3.29038675278321	1.69e-07	chr2D:544565634-544566528(-)	Vacuolar iron transporter homolog 5 [UniProtKB/Swiss-Prot:Q7XTL7]	Os04g0686800	AT3G43660
Up	TraesCS2A02G281200	3.27575326064161	1.07e-05	chr2A:469810800-469812561(-)	Transcription factor BHLH156 [UniProtKB/Swiss-Prot:A0A0N7KIY3]	Os04g0381700	NA
Up	TraesCS2D02G168300	3.2575594009099	1.45e-04	chr2D:112177996-112181524(-)	Trehalose 6-phosphate phosphatase RA3 [UniProtKB/Swiss-Prot:Q1W5S8]	Os07g0624600	AT4G39770
Up	TraesCSU02G125600	3.23492536058857	4.51e-04	chrUn:108618368-108621264(+)	NA	Os06g0293000	NA
Up	TraesCS1D02G289800	3.21090207821243	2.51e-03	chr1D:387894784-387898194(-)	Nicotianamine aminotransferase B [UniProtKB/Swiss-Prot:Q9ST03]	Os02g0306401	AT5G53970
Up	TraesCS7D02G365300	3.19374944253103	3.27e-05	chr7D:471866239-471870201(+)	Solute carrier family 40 member 1 [UniProtKB/Swiss-Prot:Q5Z922]	Os06g0560000	AT2G38460
Up	TraesCS3B02G141600	3.19221889547629	7.53e-05	chr3B:128561794-128567523(+)	Aromatic aminotransferase ISS1 [UniProtKB/Swiss-Prot:Q9C969]	Os01g0178000	AT1G80360
Up	TraesCS2A02G434200	3.1856607318222	2.25e-08	chr2A:686811454-686812468(-)	Vacuolar iron transporter homolog 5 [UniProtKB/Swiss-Prot:Q7XTL7]	Os04g0686800	AT3G43660
Up	TraesCS7D02G029100	3.18032990373352	4.60e-06	chr7D:14547222-14552124(-)	5'-methylthioadenosine/S-adenosylhomocysteine nucleosidase [UniProtKB/Swiss-Prot:Q7XA67]	Os06g0112200	AT4G34840
Up	TraesCS7D02G036600	3.14063199430834	6.86e-03	chr7D:18678820-18684207(+)	Sucrose synthase 1 [UniProtKB/Swiss-Prot:P31924]	Os03g0401300	AT3G43190
Up	TraesCS3B02G550100	3.12517423047703	1.74e-04	chr3B:785216175-785216586(-)	NA	NA	NA
Up	TraesCS7A02G196100	3.11865036605335	8.49e-08	chr7A:155965323-155968273(-)	Protein NRT1/ PTR FAMILY 5.8 [UniProtKB/Swiss-Prot:Q9LFR1]	Os06g0239500	NA
Up	TraesCS6D02G265600	3.09935135398793	3.46e-07	chr6D:375090091-375097316(+)	Amino acid permease 2 [UniProtKB/Swiss-Prot:Q38967]	Os02g0722400	NA
Up	TraesCS3A02G122400	3.09378484754381	1.84e-04	chr3A:97046712-97052362(+)	Aromatic aminotransferase ISS1 [UniProtKB/Swiss-Prot:Q9C969]	Os01g0178000	AT1G80360
Up	TraesCS3D02G323400	3.07314278281584	5.48e-05	chr3D:436176402-436177893(+)	NA	Os01g0800900	NA
Up	TraesCS2A02G433900	3.07094003324736	2.25e-08	chr2A:686801051-686805686(-)	Vacuolar iron transporter homolog 5 [UniProtKB/Swiss-Prot:Q7XTL7]	Os04g0686800	AT3G43660
Up	TraesCS2D02G503600	3.06572680183171	1.25e-04	chr2D:598328717-598330241(+)	NA	NA	NA
Up	TraesCS2B02G455100	3.06313080548981	3.24e-07	chr2B:649749416-649750314(-)	Vacuolar iron transporter homolog 5 [UniProtKB/Swiss-Prot:Q7XTL7]	Os04g0686800	AT3G43660
Up	TraesCS2D02G079100	3.06050492393791	4.54e-05	chr2D:33891999-33894677(+)	Protein IRON-RELATED TRANSCRIPTION FACTOR 3 [UniProtKB/Swiss-Prot:Q10KL8]	NA	NA
Up	TraesCS1B02G471300	3.05264908500763	2.79e-08	chr1B:679567200-679571620(+)	Probable cytokinin riboside 5'-monophosphate phosphoribohydrolase LOGL8 [UniProtKB/Swiss-Prot:Q0DFG8]	Os05g0591600	AT3G53450
Up	TraesCS2D02G288300	3.0373901519217	1.07e-05	chr2D:369479989-369480273(-)	NA	Os04g0403600	NA
Up	TraesCS5D02G312100	3.03408620170105	5.20e-04	chr5D:408218949-408220682(+)	UDP-glucosyltransferase UGT13248 [UniProtKB/Swiss-Prot:M0Y4P1]	Os09g0518200	NA
Up	TraesCS2D02G484200	3.0131070431624	2.69e-03	chr2D:585473402-585477269(+)	Probable metal-nicotianamine transporter YSL6 [UniProtKB/Swiss-Prot:Q7XRV2]	Os04g0390500	AT3G27020
Up	TraesCS7A02G032500	3.00377401346904	3.57e-05	chr7A:13797630-13801643(-)	5'-methylthioadenosine/S-adenosylhomocysteine nucleosidase [UniProtKB/Swiss-Prot:Q7XA67]	Os06g0112200	AT4G34840
Up	TraesCS6A02G158900	2.98741056975968	8.74e-06	chr6A:150964243-150970363(+)	Copper-transporting ATPase HMA4 [UniProtKB/Swiss-Prot:Q6H7M3]	Os02g0196600	AT1G63440
Up	TraesCS7A02G035100	2.98550319892344	3.88e-03	chr7A:15613759-15616374(+)	NA	NA	NA
Up	TraesCS1D02G444500	2.98302735007945	6.47e-04	chr1D:487807614-487812078(+)	Probable cytokinin riboside 5'-monophosphate phosphoribohydrolase LOGL8 [UniProtKB/Swiss-Prot:Q0DFG8]	Os05g0591600	AT5G03270
Up	TraesCS3A02G455800	2.98224590838327	6.94e-06	chr3A:693205947-693207728(-)	Esterase PIR7B [UniProtKB/Swiss-Prot:Q0JG99]	Os01g0934800	NA
Up	TraesCS5B02G182400	2.9796753772167	1.99e-04	chr5B:332360402-332364845(-)	Probable flavin-containing monooxygenase 1 [UniProtKB/Swiss-Prot:Q9LMA1]	Os09g0548700	NA
Up	TraesCS3D02G495700	2.97572351216075	2.21e-04	chr3D:587745410-587748716(+)	Protein IRON-RELATED TRANSCRIPTION FACTOR 2 [UniProtKB/Swiss-Prot:A2WZ60]	Os01g0952800	NA
Up	TraesCS2A02G484200	2.97420872561566	4.99e-04	chr2A:719537343-719541399(+)	Probable metal-nicotianamine transporter YSL6 [UniProtKB/Swiss-Prot:Q7XRV2]	Os04g0390500	AT3G27020
Up	TraesCS6D02G153600	2.9574380501022	2.18e-05	chr6D:127382802-127388058(-)	Copper-transporting ATPase HMA4 [UniProtKB/Swiss-Prot:Q6H7M3]	Os02g0196600	AT1G63440
Up	TraesCS5A02G098700	2.94264880406401	2.81e-06	chr5A:139927164-139938342(-)	Probable bifunctional methylthioribulose-1-phosphate dehydratase/enolase-phosphatase E1 [UniProtKB/Swiss-Prot:Q2R483]	Os11g0484000	AT5G53850
Up	TraesCS1B02G395000	2.93769164757664	1.58e-06	chr1B:626704741-626714325(+)	Zinc finger protein BRUTUS [UniProtKB/Swiss-Prot:Q8LPQ5]	Os05g0551000	AT3G18290
Up	TraesCS2A02G033500	2.93062326132803	1.31e-06	chr2A:14976663-14978691(-)	Nicotianamine synthase-like 5 protein [UniProtKB/Swiss-Prot:Q9ZQV4]	Os03g0307200	NA
Up	TraesCS6A02G247900	2.92042521922706	1.69e-04	chr6A:459876636-459879504(-)	S-adenosylmethionine synthase 2 [UniProtKB/Swiss-Prot:Q4LB23]	Os07g0477250	AT3G17390
Up	TraesCS5A02G391000	2.88388144691174	2.22e-07	chr5A:586148448-586153577(-)	Oligopeptide transporter 3 [UniProtKB/Swiss-Prot:O23482]	Os03g0751100	AT4G16370
Up	TraesCS5A02G116400	2.88303248606661	1.22e-05	chr5A:238691766-238692051(+)	40S ribosomal protein S7 [UniProtKB/Swiss-Prot:Q949H0]	Os03g0297100	AT3G02560
Up	TraesCS3B02G266000	2.86122139351439	7.47e-07	chr3B:426821917-426827133(+)	Probable plastid-lipid-associated protein 14, chloroplastic [UniProtKB/Swiss-Prot:Q9LV04]	Os01g0655500	AT5G53450
Up	TraesCS1D02G352600	2.86098319113753	1.12e-05	chr1D:438226591-438229351(-)	Chaperone protein dnaJ C76, chloroplastic [UniProtKB/Swiss-Prot:Q9FMX6]	Os05g0529700	AT2G42750
Up	TraesCS5B02G432300	2.83110205240843	2.11e-07	chr5B:606829246-606829847(+)	Blue copper protein 1a [UniProtKB/Swiss-Prot:G7L0H3]	Os03g0791366	NA
Up	TraesCS5B02G127900	2.82860408471613	8.53e-05	chr5B:233446308-233448546(+)	NA	Os11g0151500	NA
Up	TraesCS6B02G192400	2.82808697582329	8.75e-06	chr6B:226399885-226404875(-)	Copper-transporting ATPase HMA4 [UniProtKB/Swiss-Prot:Q6H7M3]	Os02g0196600	AT1G63440
Up	TraesCS5D02G233800	2.82278921148941	1.72e-05	chr5D:341053422-341054840(+)	2-oxoglutarate-dependent dioxygenase 11 [UniProtKB/Swiss-Prot:Q94LP4]	NA	NA
Up	TraesCS2A02G391100	2.81916492981009	6.55e-05	chr2A:640816472-640820644(+)	Probable metal-nicotianamine transporter YSL9 [UniProtKB/Swiss-Prot:Q7XUJ2]	Os04g0542200	AT5G53550
Up	TraesCS3B02G578200	2.79753928850056	3.88e-05	chr3B:807812738-807814097(+)	Abscisic stress-ripening protein 1 [UniProtKB/Swiss-Prot:Q08655]	Os01g0959100	NA
Up	TraesCS6B02G276800	2.78252605058974	3.57e-04	chr6B:501061764-501064441(+)	S-adenosylmethionine synthase 2 [UniProtKB/Swiss-Prot:Q4LB23]	Os07g0477250	AT3G17390
Up	TraesCS2B02G407900	2.76413153934816	4.60e-05	chr2B:579570742-579575705(-)	Probable metal-nicotianamine transporter YSL9 [UniProtKB/Swiss-Prot:Q7XUJ2]	Os04g0542200	AT5G53550
Up	TraesCS2A02G549900	2.75784917724568	1.54e-07	chr2A:757542535-757542966(+)	NA	NA	NA
Up	TraesCS2A02G421200	2.75623392364675	7.19e-03	chr2A:676976877-676977594(-)	NA	NA	NA
Up	TraesCS5A02G294800	2.750856304622	1.40e-05	chr5A:503529699-503533385(+)	U-box domain-containing protein 33 [UniProtKB/Swiss-Prot:Q8GUH1]	Os09g0511000	NA
Up	TraesCS6D02G230000	2.74917711733929	1.61e-04	chr6D:322570579-322573202(-)	S-adenosylmethionine synthase 2 [UniProtKB/Swiss-Prot:Q4LB23]	Os07g0477250	AT3G17390
Up	TraesCS6B02G058400	2.74380136246973	5.81e-06	chr6B:38877640-38878565(+)	Protein H2A.6 [UniProtKB/Swiss-Prot:Q43214]	Os03g0279200	AT5G27670
Up	TraesCS2D02G579900	2.74176647421829	1.11e-04	chr2D:642100272-642101692(+)	NA	NA	NA
Up	TraesCS1B02G300600	2.74025684022423	2.10e-03	chr1B:520998902-521002315(-)	Nicotianamine aminotransferase B [UniProtKB/Swiss-Prot:Q9ST03]	Os02g0306401	AT5G53970
Up	TraesCS5B02G488500	2.73822959231569	1.31e-04	chr5B:658808501-658809530(+)	Protein synthesis inhibitor II [UniProtKB/Swiss-Prot:P04399]	NA	NA
Up	TraesCS1D02G007200	2.73691122985355	3.73e-03	chr1D:3581360-3582585(-)	Dirigent protein 21 [UniProtKB/Swiss-Prot:Q9SS03]	NA	NA
Up	TraesCS3A02G237400	2.73485658767893	4.17e-07	chr3A:444287081-444293096(+)	Probable plastid-lipid-associated protein 14, chloroplastic [UniProtKB/Swiss-Prot:Q9LV04]	Os01g0655500	AT5G53450
Up	TraesCS3A02G103100	2.7265344404579	1.69e-02	chr3A:66907810-66908893(+)	Fasciclin-like arabinogalactan protein 11 [UniProtKB/Swiss-Prot:Q8LEJ6]	Os01g0159200	NA
Up	TraesCS5D02G110900	2.71890952557946	2.58e-05	chr5D:125802098-125811860(-)	Probable bifunctional methylthioribulose-1-phosphate dehydratase/enolase-phosphatase E1 [UniProtKB/Swiss-Prot:Q2R483]	Os11g0484000	AT5G53850
Up	TraesCS2B02G076400	2.718131590887	9.05e-06	chr2B:41381129-41383913(+)	DIBOA-glucoside dioxygenase BX6 [UniProtKB/Swiss-Prot:Q84TC2]	NA	NA
Up	TraesCS2B02G230500	2.70739549751797	2.08e-07	chr2B:226517416-226519866(-)	Cytochrome P450 714D1 [UniProtKB/Swiss-Prot:Q5KQH7]	Os07g0681300	NA
Up	TraesCS2B02G265700	2.70635726671238	2.25e-08	chr2B:357912906-357917457(+)	Leucine-rich repeat receptor-like serine/threonine-protein kinase At1g17230 [UniProtKB/Swiss-Prot:Q9SHI2]	Os07g0152200	AT1G17230
Up	TraesCSU02G013800	2.69702382238147	1.21e-03	chrUn:16762926-16763378(+)	NA	NA	NA
Up	TraesCS5A02G556000	2.68455611100499	8.81e-07	chr5A:707268105-707268569(+)	Obtusifoliol 14-alpha demethylase [UniProtKB/Swiss-Prot:P93846]	Os02g0113200	AT1G11680
Up	TraesCS4D02G217400	2.67671593210836	1.38e-04	chr4D:372513416-372514504(+)	Protein FAF-like, chloroplastic [UniProtKB/Swiss-Prot:Q0V865]	Os03g0261800	NA
Up	TraesCS5A02G003500	2.66391340624459	1.61e-05	chr5A:2426488-2428137(-)	AAA-ATPase ASD, mitochondrial [UniProtKB/Swiss-Prot:Q9FLD5]	Os12g0639200	AT5G40010
Up	TraesCS1D02G430700	2.66157715186952	1.24e-02	chr1D:481451709-481453931(-)	Glucan endo-1,3-beta-glucosidase 13 [UniProtKB/Swiss-Prot:Q9FJU9]	Os05g0495900	NA
Up	TraesCS5B02G445300	2.65938628536842	4.55e-04	chr5B:617291235-617293380(-)	Endo-1,4-beta-xylanase 1 [UniProtKB/Swiss-Prot:A0A1P8AWH8]	Os05g0319900	NA
Up	TraesCS3D02G237800	2.65164287040613	3.78e-07	chr3D:329439442-329448004(+)	Probable plastid-lipid-associated protein 14, chloroplastic [UniProtKB/Swiss-Prot:Q9LV04]	Os01g0655500	AT5G53450
Up	TraesCS2A02G290400	2.64051078669668	1.15e-04	chr2A:500530458-500530745(-)	NA	Os04g0403600	NA
Up	TraesCS5B02G368400	2.63955145870617	5.48e-05	chr5B:546808606-546813282(-)	Splicing factor U2af large subunit A [UniProtKB/Swiss-Prot:Q2QKB3]	Os09g0565200	AT1G60830
Up	TraesCS3A02G084800	2.63630372460465	9.62e-06	chr3A:54874740-54876034(-)	Cytochrome P450 704C1 [UniProtKB/Swiss-Prot:Q50EK3]	Os04g0573900	AT2G45510
Up	TraesCS2D02G006700	2.61824934395325	2.76e-08	chr2D:3080491-3084752(-)	Zealexin A1 synthase [UniProtKB/Swiss-Prot:B4FVP3]	NA	NA
Up	TraesCS1B02G214900	2.6152667232778	3.38e-05	chr1B:389980031-389981739(+)	Peroxidase 5 [UniProtKB/Swiss-Prot:A7QEU4]	Os10g0536700	NA
Up	TraesCS1D02G382000	2.60626028720293	6.83e-07	chr1D:457143495-457152610(+)	Zinc finger protein BRUTUS [UniProtKB/Swiss-Prot:Q8LPQ5]	Os05g0551000	AT3G18290
Up	TraesCS7A02G551800	2.58708910690962	7.33e-05	chr7A:725211167-725212418(-)	Beta-glucuronosyltransferase GlcAT14A [UniProtKB/Swiss-Prot:Q9FLD7]	Os03g0692000	AT5G39990
Up	TraesCS3A02G382200	2.57220696817001	5.48e-05	chr3A:632287877-632290161(+)	Protein NRT1/ PTR FAMILY 5.10 [UniProtKB/Swiss-Prot:Q0WP01]	Os01g0871600	AT1G72125
Up	TraesCS4B02G377300	2.57002922383186	1.78e-04	chr4B:660320575-660321389(-)	Germin-like protein 8-5 [UniProtKB/Swiss-Prot:Q6YZA6]	Os08g0189400	AT5G39110
Up	TraesCS2B02G510300	2.56186196064596	3.78e-03	chr2B:706414650-706418308(+)	Probable metal-nicotianamine transporter YSL6 [UniProtKB/Swiss-Prot:Q7XRV2]	Os04g0390500	AT3G27020
Up	TraesCS3B02G444500	2.55556466234007	4.68e-08	chr3B:684616543-684617949(+)	2'-deoxymugineic-acid 2'-dioxygenase [UniProtKB/Swiss-Prot:Q40062]	NA	NA
Up	TraesCS2B02G606900	2.5526786377306	9.10e-07	chr2B:787818140-787820453(-)	Ent-isokaurene C2/C3-hydroxylase [UniProtKB/Swiss-Prot:A3A871]	NA	AT1G01600
Up	TraesCS2B02G047100	2.55128760563592	3.10e-04	chr2B:23548049-23551608(-)	Nicotianamine synthase-like 5 protein [UniProtKB/Swiss-Prot:Q9ZQV4]	Os03g0307200	NA
Up	TraesCS7D02G312200	2.53556085844448	8.85e-03	chr7D:395875438-395877617(-)	ACT domain-containing protein ACR8 [UniProtKB/Swiss-Prot:Q9LNA5]	Os08g0118100	AT1G12420
Up	TraesCS5D02G400800	2.53051463565317	4.77e-05	chr5D:465719628-465723217(-)	Oligopeptide transporter 3 [UniProtKB/Swiss-Prot:O23482]	Os03g0751100	AT4G16370
Up	TraesCS2D02G431900	2.51200338952146	2.72e-06	chr2D:544464090-544464956(-)	Vacuolar iron transporter homolog 5 [UniProtKB/Swiss-Prot:Q7XTL7]	Os04g0686800	AT3G43660
Up	TraesCS3D02G294400	2.51104341385223	1.41e-04	chr3D:405840795-405842727(-)	Interactor of constitutive active ROPs 1 [UniProtKB/Swiss-Prot:Q8LE98]	Os01g0757600	NA
Up	TraesCS5A02G440000	2.51036708636903	4.44e-03	chr5A:621528283-621528783(+)	Pathogenesis-related protein 1 [UniProtKB/Swiss-Prot:Q05968]	Os07g0129300	AT3G19690
Up	TraesCS5B02G488700	2.50467945597374	3.33e-04	chr5B:658826221-658827468(+)	Protein synthesis inhibitor II [UniProtKB/Swiss-Prot:P04399]	NA	NA
Up	TraesCS3A02G382100	2.49888464671271	1.04e-04	chr3A:632038987-632041525(+)	Protein NRT1/ PTR FAMILY 5.10 [UniProtKB/Swiss-Prot:Q0WP01]	Os01g0871500	AT1G72125
Up	TraesCS1D02G227000	2.49736855954482	6.83e-07	chr1D:315616881-315617187(+)	Metallothionein-like protein 4A [UniProtKB/Swiss-Prot:Q0IMG5]	NA	NA
Up	TraesCS1D02G011800	2.49350239763399	2.86e-03	chr1D:6351524-6353132(-)	Glutathione S-transferase 1 [UniProtKB/Swiss-Prot:P12653]	Os01g0371500	NA
Up	TraesCS4A02G430200	2.49323328572603	9.64e-04	chr4A:701561756-701564431(-)	NA	NA	NA
Up	TraesCSU02G195900	2.49162956372864	9.90e-03	chrUn:293578330-293579619(+)	NA	NA	NA
Up	TraesCS2A02G081300	2.47960943867884	8.35e-04	chr2A:36800412-36802917(+)	Protein IRON-RELATED TRANSCRIPTION FACTOR 3 [UniProtKB/Swiss-Prot:Q10KL8]	Os07g0628500	NA
Up	TraesCS4B02G342000	2.47107095400442	1.54e-02	chr4B:634981052-634983184(+)	Noroxomaritidine synthase [UniProtKB/Swiss-Prot:A0A140IL90]	Os03g0140200	NA
Up	TraesCS4B02G296500	2.45472624135834	1.77e-04	chr4B:582112734-582113681(+)	Probable glutathione S-transferase GSTU6 [UniProtKB/Swiss-Prot:Q06398]	Os10g0528300	NA
Up	TraesCS3D02G105500	2.43119849600282	1.35e-02	chr3D:58080566-58081723(+)	Fasciclin-like arabinogalactan protein 11 [UniProtKB/Swiss-Prot:Q8LEJ6]	Os01g0159200	NA
Up	TraesCS4D02G360600	2.42073860598219	2.40e-04	chr4D:507559405-507560809(+)	Transcription factor RAX2 [UniProtKB/Swiss-Prot:Q9SJL7]	NA	AT4G12350
Up	TraesCS3B02G340800	2.41399740327946	2.80e-03	chr3B:547333559-547334221(-)	Protein LURP-one-related 12 [UniProtKB/Swiss-Prot:Q9LVZ8]	Os01g0771000	NA
Up	TraesCS2B02G454900	2.41000923897085	2.25e-06	chr2B:649707601-649708239(-)	Vacuolar iron transporter homolog 5 [UniProtKB/Swiss-Prot:Q7XTL7]	NA	AT3G43660
Up	TraesCS1B02G043000	2.40045557461386	4.83e-03	chr1B:22453533-22454744(-)	Pterocarpan synthase 1 [UniProtKB/Swiss-Prot:A0A1V1FH01]	NA	NA
Up	TraesCS3D02G124300	2.39869003019647	1.14e-03	chr3D:81825330-81830217(+)	Aromatic aminotransferase ISS1 [UniProtKB/Swiss-Prot:Q9C969]	Os01g0178000	AT1G80360
Up	TraesCS7D02G324000	2.39086834247283	1.11e-04	chr7D:413690050-413693308(+)	Metal transporter Nramp1 [UniProtKB/Swiss-Prot:Q0D7E4]	Os07g0258400	AT1G15960
Up	TraesCS3B02G120700	2.38544070111237	1.63e-02	chr3B:90858198-90859293(+)	Fasciclin-like arabinogalactan protein 11 [UniProtKB/Swiss-Prot:Q8LEJ6]	Os01g0159200	NA
Up	TraesCS7D02G197600	2.38304883229142	7.80e-07	chr7D:153984537-153987507(-)	Protein NRT1/ PTR FAMILY 5.8 [UniProtKB/Swiss-Prot:Q9LFR1]	Os06g0239500	NA
Up	TraesCS4D02G290800	2.3757387101632	3.78e-06	chr4D:461780743-461785621(+)	Omega-amidase, chloroplastic [UniProtKB/Swiss-Prot:Q8RUF8]	Os03g0175600	AT5G12040
Up	TraesCS4B02G054700	2.36911541696267	9.57e-07	chr4B:43214678-43234488(-)	ABC transporter G family member 41 [UniProtKB/Swiss-Prot:Q8GU83]	Os03g0670100	AT3G53480
Up	TraesCS5B02G488400	2.36619831124377	3.10e-04	chr5B:658791187-658792201(+)	Protein synthesis inhibitor II [UniProtKB/Swiss-Prot:P04399]	NA	NA
Up	TraesCS5B02G395800	2.36032578186788	3.31e-05	chr5B:572951881-572955575(-)	Oligopeptide transporter 3 [UniProtKB/Swiss-Prot:O23482]	Os03g0751100	AT4G16370
Up	TraesCS7B02G251700	2.34469219961695	1.38e-04	chr7B:464540787-464547588(-)	Zinc transporter ZTP29 [UniProtKB/Swiss-Prot:Q940Q3]	Os02g0196000	AT3G20870
Up	TraesCS5B02G153000	2.34054844160922	8.38e-07	chr5B:282264574-282268786(+)	Omega-3 fatty acid desaturase, chloroplastic [UniProtKB/Swiss-Prot:P48620]	Os12g0104400	AT2G29980
Up	TraesCS1A02G010600	2.3372784479162	8.34e-04	chr1A:6438286-6439101(-)	NA	NA	NA
Up	TraesCS3A02G180300	2.33633643755762	2.39e-04	chr3A:208234139-208236047(+)	Peroxidase 15 [UniProtKB/Swiss-Prot:Q9SI16]	Os01g0263300	AT5G66390
Up	TraesCS5D02G158700	2.33383294502201	1.34e-06	chr5D:246766028-246766861(+)	Probable calcium-binding protein CML25/26 [UniProtKB/Swiss-Prot:Q2QYW1]	Os12g0104900	NA
Up	TraesCS5B02G571000	2.3329596713656	5.61e-03	chr5B:712436278-712438265(-)	Heavy metal-associated isoprenylated plant protein 9 [UniProtKB/Swiss-Prot:Q9FLU5]	Os03g0861400	NA
Up	TraesCS3B02G456600	2.33011946873728	2.72e-03	chr3B:698000195-698000638(+)	Cysteine proteinase inhibitor 4 [UniProtKB/Swiss-Prot:Q5N806]	Os01g0915200	NA
Up	TraesCS5B02G165000	2.32922614786708	8.77e-04	chr5B:305047491-305049057(-)	Nitrile-specifier protein 5 [UniProtKB/Swiss-Prot:Q93XW5]	Os09g0249000	AT3G07720
Up	TraesCS5D02G159700	2.32439206745894	4.16e-05	chr5D:249523409-249527498(+)	Omega-3 fatty acid desaturase, chloroplastic [UniProtKB/Swiss-Prot:P48620]	Os12g0104400	AT2G29980
Up	TraesCS6A02G388300	2.31914016591664	1.15e-05	chr6A:604488356-604489363(+)	Protein DMP5 [UniProtKB/Swiss-Prot:Q9M897]	NA	NA
Up	TraesCS7D02G347700	2.31495142449656	2.03e-05	chr7D:447054603-447060804(-)	Zinc transporter ZTP29 [UniProtKB/Swiss-Prot:Q940Q3]	Os02g0196000	AT3G20870
Up	TraesCS2D02G081200	2.31486256906034	2.24e-02	chr2D:34994756-34998921(-)	Probable metal-nicotianamine transporter YSL6 [UniProtKB/Swiss-Prot:Q7XRV2]	Os04g0390500	AT3G27020
Up	TraesCS5B02G103900	2.29912204045941	1.07e-05	chr5B:138769510-138784545(-)	Probable bifunctional methylthioribulose-1-phosphate dehydratase/enolase-phosphatase E1 [UniProtKB/Swiss-Prot:Q2R483]	Os11g0484000	AT5G53850
Up	TraesCS3D02G494600	2.29728430047412	8.34e-05	chr3D:587200633-587204237(-)	Two-component response regulator ORR4 [UniProtKB/Swiss-Prot:Q942A1]	Os01g0952500	NA
Up	TraesCS1A02G228500	2.28313230667828	2.72e-06	chr1A:399825242-399826597(-)	RING-H2 finger protein ATL2 [UniProtKB/Swiss-Prot:Q8L9T5]	Os05g0360400	AT3G62690
Up	TraesCS2D02G524300	2.27426224650075	1.07e-05	chr2D:612990433-612991263(-)	NA	NA	NA
Up	TraesCS1B02G279100	2.27224421995811	4.93e-02	chr1B:487425602-487427181(-)	Isoflavone reductase homolog IRL [UniProtKB/Swiss-Prot:P52580]	Os01g0106400	AT1G75290
Up	TraesCS3A02G289900	2.27171756100838	3.21e-02	chr3A:518895097-518901097(+)	Cellulose synthase A catalytic subunit 4 [UDP-forming] [UniProtKB/Swiss-Prot:A2WV32]	Os01g0750300	AT4G18780
Up	TraesCS5B02G177500	2.27011490234086	1.60e-02	chr5B:323881417-323884534(+)	NA	Os09g0307300	NA
Up	TraesCS4D02G357100	2.26689880899026	2.52e-03	chr4D:505433675-505437130(-)	Probable apyrase 3 [UniProtKB/Swiss-Prot:Q2QYE1]	Os11g0126800	NA
Up	TraesCS1A02G299300	2.26524707717071	5.48e-05	chr1A:494391592-494392287(-)	NA	Os05g0476000	AT2G40475
Up	TraesCS1A02G017300	2.25876328467243	5.20e-04	chr1A:9156307-9157322(+)	Probable glutathione S-transferase GSTU6 [UniProtKB/Swiss-Prot:Q06398]	Os10g0529800	NA
Up	TraesCS5D02G184300	2.25875647297022	3.87e-02	chr5D:285677840-285680880(+)	NA	Os09g0307300	NA
Up	TraesCS5A02G154800	2.25034036666839	5.93e-05	chr5A:332215072-332219453(+)	Omega-3 fatty acid desaturase, chloroplastic [UniProtKB/Swiss-Prot:P48620]	Os11g0104400	AT5G05580
Up	TraesCS2B02G574100	2.24831190516853	8.38e-07	chr2B:763630629-763633988(-)	Methylthioribose kinase 1 [UniProtKB/Swiss-Prot:Q7XR61]	Os04g0669800	AT1G49820
Up	TraesCS5B02G074400	2.24621624445522	2.33e-04	chr5B:88348302-88354542(+)	Adenine phosphoribosyltransferase 1 [UniProtKB/Swiss-Prot:Q43199]	Os12g0592400	AT4G22570
Up	TraesCS2D02G081000	2.23875485129365	2.70e-06	chr2D:34988005-34992393(-)	Probable metal-nicotianamine transporter YSL6 [UniProtKB/Swiss-Prot:Q7XRV2]	Os04g0390500	AT3G27020
Up	TraesCS3D02G517100	2.2373366476282	8.69e-06	chr3D:600563453-600564143(+)	Abscisic stress-ripening protein 1 [UniProtKB/Swiss-Prot:Q08655]	Os01g0963600	NA
Up	TraesCS5D02G534600	2.22127660874649	3.36e-03	chr5D:548878906-548884637(-)	Aspartokinase 1, chloroplastic [UniProtKB/Swiss-Prot:Q9LYU8]	Os03g0850400	AT5G13280
Up	TraesCSU02G196000	2.20690303205377	1.32e-02	chrUn:293592069-293593349(-)	NA	NA	NA
Up	TraesCS4D02G317300	2.20480355405527	3.44e-03	chr4D:482253349-482255298(-)	NA	NA	NA
Up	TraesCS1D02G014500	2.20023624238289	4.81e-02	chr1D:7038659-7039661(-)	Probable glutathione S-transferase GSTU6 [UniProtKB/Swiss-Prot:Q06398]	Os10g0529800	AT1G10360
Up	TraesCS5B02G036600	2.19981009157569	2.65e-03	chr5B:40784777-40789975(-)	Subtilisin-like protease SBT3.9 [UniProtKB/Swiss-Prot:Q9ZSB0]	NA	NA
Up	TraesCS2B02G298600	2.18260625263681	2.03e-05	chr2B:418276647-418278407(-)	Transcription factor BHLH156 [UniProtKB/Swiss-Prot:A0A0N7KIY3]	Os04g0381700	NA
Up	TraesCS7A02G439300	2.1776461073399	5.12e-06	chr7A:634437985-634439125(-)	Copper transport protein ATX1 [UniProtKB/Swiss-Prot:Q94BT9]	Os08g0205400	AT1G66240
Up	TraesCS1D02G203700	2.1773600458855	6.31e-05	chr1D:288545679-288547457(+)	Peroxidase 5 [UniProtKB/Swiss-Prot:A7QEU4]	Os10g0536700	NA
Up	TraesCS1D02G268500	2.17378043820914	3.36e-02	chr1D:364028932-364030649(-)	Isoflavone reductase homolog IRL [UniProtKB/Swiss-Prot:P52580]	Os01g0106400	AT1G75290
Up	TraesCS5A02G067500	2.17005446736518	1.03e-04	chr5A:74939695-74944671(+)	Adenine phosphoribosyltransferase 1 [UniProtKB/Swiss-Prot:Q43199]	Os12g0592400	AT4G22570
Up	TraesCS2A02G269600	2.15891020044543	6.21e-03	chr2A:435641621-435642033(+)	NA	NA	NA
Up	TraesCS3B02G378100	2.14019609375547	2.23e-05	chr3B:596047454-596049013(+)	LOB domain-containing protein 15 [UniProtKB/Swiss-Prot:Q8L5T5]	Os01g0825000	AT2G40470
Up	TraesCS3B02G107200	2.13923994210033	1.24e-04	chr3B:72707382-72708700(-)	Universal stress protein A-like protein [UniProtKB/Swiss-Prot:Q8LGG8]	Os05g0170200	AT3G17020
Up	TraesCS4A02G308600	2.13593426308828	2.18e-05	chr4A:602248669-602250750(-)	Geraniol 8-hydroxylase [UniProtKB/Swiss-Prot:Q8VWZ7]	Os03g0248300	NA
Up	TraesCS4A02G012200	2.13351240833329	5.41e-06	chr4A:6932497-6937825(-)	Omega-amidase, chloroplastic [UniProtKB/Swiss-Prot:Q8RUF8]	Os03g0175600	AT5G12040
Up	TraesCS4B02G320800	2.12841523100137	3.18e-03	chr4B:612177187-612178467(-)	NA	NA	NA
Up	TraesCS2B02G514000	2.1210815934236	1.46e-03	chr2B:708889706-708890374(-)	NA	Os04g0635100	AT4G10265
Up	TraesCS4A02G003400	2.11045791466559	2.92e-03	chr4A:2774646-2776037(+)	Tryptamine benzoyltransferase 1 [UniProtKB/Swiss-Prot:Q2R0K3]	Os03g0185700	NA
Up	TraesCS5A02G179700	2.10423245267409	8.78e-03	chr5A:377938675-377941231(+)	NA	Os09g0307300	NA
Up	TraesCS3A02G356100	2.10330260448551	7.54e-04	chr3A:603813281-603814217(-)	Zinc finger protein ZAT18 [UniProtKB/Swiss-Prot:Q9LFG0]	Os01g0838600	AT3G53600
Up	TraesCSU02G005600	2.1024672414686	2.36e-03	chrUn:9819050-9820603(-)	Salt stress-induced protein [UniProtKB/Swiss-Prot:Q0JMY8]	NA	NA
Up	TraesCS3B02G579600	2.09731668576164	9.47e-05	chr3B:809058690-809059142(-)	NA	Os01g0210600	AT5G46230
Up	TraesCS5A02G168200	2.09712249404685	6.55e-05	chr5A:357805913-357807556(-)	Nitrile-specifier protein 5 [UniProtKB/Swiss-Prot:Q93XW5]	Os09g0249000	AT5G48180
Up	TraesCS3A02G262500	2.0844024751523	1.85e-05	chr3A:485521841-485525243(+)	NA	Os01g0689600	NA
Up	TraesCS5A02G204400	2.0827630168819	1.69e-04	chr5A:413845130-413847717(+)	Uncharacterized protein At1g66480 [UniProtKB/Swiss-Prot:Q6NLC8]	Os09g0403000	NA
Up	TraesCS6D02G260300	2.08058170891827	5.97e-03	chr6D:367875766-367877372(+)	Fatty acid desaturase DES2 [UniProtKB/Swiss-Prot:A3F5L3]	Os02g0716500	AT3G12120
Up	TraesCS3D02G262500	2.07567168841172	6.32e-03	chr3D:364232311-364235279(+)	NA	Os01g0689600	NA
Up	TraesCS6B02G315400	2.06849296543187	4.23e-05	chr6B:563320471-563324616(+)	Zinc finger protein CONSTANS-LIKE 10 [UniProtKB/Swiss-Prot:Q9LUA9]	Os02g0724000	NA
Up	TraesCS4A02G446700	2.06226942767148	1.24e-02	chr4A:714175903-714181005(-)	Sucrose synthase 1 [UniProtKB/Swiss-Prot:P31924]	Os03g0401300	AT3G43190
Up	TraesCS1B02G418800	2.05530961506794	5.35e-04	chr1B:642495688-642496786(+)	Cell number regulator 2 [UniProtKB/Swiss-Prot:B6TYV8]	Os02g0579800	AT1G14870
Up	TraesCS5D02G378700	2.05375845814079	2.99e-02	chr5D:450153457-450153870(+)	NA	NA	NA
Up	TraesCS5D02G567200	2.04897287608429	1.91e-03	chr5D:565098510-565100668(+)	Protein synthesis inhibitor I [UniProtKB/Swiss-Prot:P22244]	NA	NA
Up	TraesCSU02G069600	2.03067030158974	1.73e-06	chrUn:60413401-60417243(-)	Probable LRR receptor-like serine/threonine-protein kinase At3g47570 [UniProtKB/Swiss-Prot:C0LGP4]	Os06g0586150	NA
Up	TraesCS2A02G048100	2.01931213289744	2.70e-05	chr2A:18615168-18615923(+)	NA	NA	NA
Up	TraesCSU02G111000	2.01402933262284	2.90e-04	chrUn:95763201-95772770(+)	Putative disease resistance protein RGA4 [UniProtKB/Swiss-Prot:Q7XA39]	NA	NA
Up	TraesCS5D02G254500	2.01216470600164	4.66e-04	chr5D:361004218-361007762(+)	Protein DETOXIFICATION 27 [UniProtKB/Swiss-Prot:Q9FKQ1]	Os09g0468000	AT5G65380
Up	TraesCS1A02G017400	1.99793489107	1.11e-04	chr1A:9194440-9195385(+)	Probable glutathione S-transferase GSTU6 [UniProtKB/Swiss-Prot:Q06398]	Os10g0529800	NA
Up	TraesCS3A02G262600	1.99117545889505	1.04e-05	chr3A:485592794-485594081(+)	Zinc finger protein BRUTUS [UniProtKB/Swiss-Prot:Q8LPQ5]	Os01g0689451	AT3G18290
Up	TraesCS7A02G040900	1.97562556171436	1.94e-02	chr7A:19002179-19007777(+)	Sucrose synthase 1 [UniProtKB/Swiss-Prot:P31924]	Os03g0401300	AT3G43190
Up	TraesCS5D02G498800	1.96652048628335	9.18e-04	chr5D:528587054-528589268(+)	Protein NRT1/ PTR FAMILY 5.7 [UniProtKB/Swiss-Prot:Q9M331]	Os03g0823500	AT2G37900
Up	TraesCS4D02G234400	1.96303151889316	1.13e-02	chr4D:394485365-394490130(+)	Metal tolerance protein 4 [UniProtKB/Swiss-Prot:Q10PP8]	Os03g0226400	AT3G58060
Up	TraesCS3D02G412300	1.9619267406426	1.53e-03	chr3D:524774549-524775080(-)	NA	Os01g0910900	NA
Up	TraesCS6A02G355800	1.96175963395006	3.02e-03	chr6A:586876643-586878066(+)	Cytochrome c oxidase copper chaperone 2 [UniProtKB/Swiss-Prot:Q94FT1]	Os02g0794600	AT1G53030
Up	TraesCS1B02G445400	1.95288967898225	4.66e-07	chr1B:665407088-665410456(-)	Probable auxin efflux carrier component 3b [UniProtKB/Swiss-Prot:Q6L5F6]	Os05g0576900	NA
Up	TraesCS4A02G028300	1.9475757395559	4.40e-05	chr4A:20259580-20260884(+)	EPIDERMAL PATTERNING FACTOR-like protein 4 [UniProtKB/Swiss-Prot:Q2V3I3]	Os03g0161600	AT4G14723
Up	TraesCS5D02G078700	1.94549739276203	1.41e-04	chr5D:78795522-78800347(+)	Adenine phosphoribosyltransferase 1 [UniProtKB/Swiss-Prot:Q43199]	Os12g0592400	AT4G12440
Up	TraesCS6D02G287100	1.94313180756563	5.13e-04	chr6D:396009992-396011661(-)	Expansin-A5 [UniProtKB/Swiss-Prot:Q6ZGU9]	Os02g0744200	AT1G26770
Up	TraesCS2A02G434000	1.94280928173591	1.46e-07	chr2A:686807017-686807649(-)	Vacuolar iron transporter homolog 5 [UniProtKB/Swiss-Prot:Q7XTL7]	Os04g0686800	AT3G43660
Up	TraesCS4B02G292100	1.93815149574203	9.62e-06	chr4B:577650945-577655717(+)	Omega-amidase, chloroplastic [UniProtKB/Swiss-Prot:Q8RUF8]	Os03g0175600	AT5G12040
Up	TraesCS3B02G400800	1.93669106898944	2.33e-03	chr3B:633375262-633376665(-)	Nematode resistance protein-like HSPRO1 [UniProtKB/Swiss-Prot:Q9LY61]	Os01g0855600	NA
Up	TraesCS1D02G146600	1.93265405049421	3.75e-02	chr1D:202566182-202570514(+)	Cellulose synthase A catalytic subunit 7 [UDP-forming] [UniProtKB/Swiss-Prot:Q9AV71]	Os10g0467800	AT5G44030
Up	TraesCS1B02G167200	1.92625440482967	4.81e-02	chr1B:296498546-296502896(+)	Cellulose synthase A catalytic subunit 7 [UDP-forming] [UniProtKB/Swiss-Prot:Q9AV71]	Os10g0467800	AT5G44030
Up	TraesCS6A02G286400	1.92301420120694	6.82e-05	chr6A:518666410-518670650(+)	Zinc finger protein CONSTANS-LIKE 10 [UniProtKB/Swiss-Prot:Q9LUA9]	Os02g0724000	NA
Up	TraesCS2B02G455000	1.91460843898173	2.95e-05	chr2B:649713522-649714070(-)	Vacuolar iron transporter homolog 5 [UniProtKB/Swiss-Prot:Q7XTL7]	NA	NA
Up	TraesCS5B02G023100	1.91397734002823	1.12e-02	chr5B:21524523-21526820(+)	Plant cysteine oxidase 2 [UniProtKB/Swiss-Prot:Q8LGJ5]	Os12g0623600	NA
Up	TraesCS3D02G104400	1.91250053276596	6.44e-04	chr3D:56878886-56880123(-)	Probable NADPH:quinone oxidoreductase 1 [UniProtKB/Swiss-Prot:Q941Z0]	Os01g0953600	AT3G27890
Up	TraesCS3A02G330000	1.9081019749978	2.29e-03	chr3A:574914605-574914850(+)	NA	Os01g0800900	NA
Up	TraesCS7A02G232200	1.90663584786942	1.89e-05	chr7A:203039236-203042358(-)	Formate dehydrogenase, mitochondrial [UniProtKB/Swiss-Prot:Q9ZRI8]	Os06g0486800	AT5G14780
Up	TraesCS5A02G520300	1.89921412420176	1.50e-03	chr5A:681005586-681010469(-)	Alpha-L-fucosidase 2 [UniProtKB/Swiss-Prot:Q8L7W8]	Os10g0339290	AT4G34260
Up	TraesCS4A02G061700	1.89708086605645	4.38e-02	chr4A:58551815-58558247(+)	Non-symbiotic hemoglobin [UniProtKB/Swiss-Prot:Q42831]	Os03g0226200	AT2G16060
Up	TraesCS3B02G171700	1.89693000002223	6.55e-05	chr3B:172703279-172704341(+)	NA	Os01g0220500	NA
Up	TraesCS5D02G291800	1.89402263075046	3.66e-04	chr5D:389457730-389461666(-)	Probable auxin efflux carrier component 5b [UniProtKB/Swiss-Prot:D5A7J3]	Os08g0529000	AT5G16530
Up	TraesCS3D02G350200	1.88875162326671	8.71e-04	chr3D:461426177-461426797(-)	Zinc finger protein ZAT11 [UniProtKB/Swiss-Prot:Q9SLD4]	Os01g0838600	AT3G53600
Up	TraesCS3D02G262400	1.88669151829634	4.77e-05	chr3D:363868685-363872404(-)	Alpha/beta hydrolase domain-containing protein 17C [UniProtKB/Swiss-Prot:Q6DD70]	Os01g0689800	AT1G66900
Up	TraesCS6B02G450100	1.88632768388848	4.51e-04	chr6B:708993672-708996588(-)	Laccase-15 [UniProtKB/Swiss-Prot:Q339K6]	NA	NA
Up	TraesCS7A02G191400	1.88542597497057	1.50e-02	chr7A:149302902-149306212(+)	Rac-like GTP-binding protein 3 [UniProtKB/Swiss-Prot:Q6Z808]	Os06g0234200	AT3G48040
Up	TraesCS1B02G309100	1.88514359797728	2.26e-06	chr1B:532065076-532066245(-)	NA	Os05g0476000	AT2G40475
Up	TraesCS1B02G014700	1.88301920433162	1.82e-02	chr1B:7143675-7144968(+)	NA	NA	NA
Up	TraesCS2A02G543800	1.88277981710023	1.81e-05	chr2A:753530753-753537128(+)	NA	Os04g0677000	NA
Up	TraesCS1D02G080800	1.88249517424408	3.91e-03	chr1D:63356965-63358345(+)	Peroxidase 5 [UniProtKB/Swiss-Prot:A7QEU4]	Os05g0135400	NA
Up	TraesCS4A02G103900	1.88012745416317	8.26e-04	chr4A:117333482-117338226(-)	Protein IN2-1 homolog B [UniProtKB/Swiss-Prot:Q8H8U5]	Os03g0283100	AT5G02790
Up	TraesCS6D02G230100	1.88002774743848	6.40e-04	chr6D:322585393-322588053(-)	S-adenosylmethionine synthase 3 [UniProtKB/Swiss-Prot:Q4LB22]	Os07g0477250	AT3G17390
Up	TraesCS6D02G028100	1.87826784608092	1.24e-04	chr6D:10701755-10703771(-)	NA	NA	NA
Up	TraesCS7A02G516100	1.87744360928705	1.03e-03	chr7A:701307150-701314665(-)	Protein MIS12 homolog [UniProtKB/Swiss-Prot:Q2V0Z5]	NA	NA
Up	TraesCS5B02G210000	1.8741145231359	1.49e-05	chr5B:379902315-379903190(-)	Copper transporter 5.1 [UniProtKB/Swiss-Prot:Q69P80]	Os09g0440700	AT5G20650
Up	TraesCS1A02G345200	1.86085396829556	4.88e-03	chr1A:532672290-532673440(+)	Transcription factor BHLH133 [UniProtKB/Swiss-Prot:Q2QQ32]	Os05g0541400	NA
Up	TraesCS7B02G192200	1.85552233792403	3.48e-05	chr7B:329852114-329856995(-)	Beta-glucosidase 24 [UniProtKB/Swiss-Prot:Q5Z9Z0]	Os06g0320200	AT2G44450
Up	TraesCS7A02G473400	1.85476089959408	2.08e-02	chr7A:669215073-669216075(+)	Germin-like protein 8-9 [UniProtKB/Swiss-Prot:Q6YZ99]	Os08g0190100	AT5G39160
Up	TraesCS4B02G320900	1.85389522905	6.64e-03	chr4B:612209038-612210819(-)	NA	NA	NA
Up	TraesCS2D02G033000	1.85354538774173	4.28e-03	chr2D:12870350-12873858(-)	Nicotianamine synthase-like 5 protein [UniProtKB/Swiss-Prot:Q9ZQV4]	Os03g0307200	NA
Up	TraesCS2D02G477800	1.84971701525649	6.66e-03	chr2D:579517093-579521619(-)	Beta-glucosidase BoGH3B [UniProtKB/Swiss-Prot:A7LXU3]	Os05g0449600	AT3G47000
Up	TraesCS7A02G392600	1.84661237802961	3.58e-03	chr7A:569403797-569403997(-)	NA	Os06g0632400	NA
Up	TraesCS7D02G429000	1.84598039819657	2.28e-04	chr7D:549121990-549123108(-)	Copper transport protein ATX1 [UniProtKB/Swiss-Prot:Q94BT9]	Os08g0205400	AT3G56240
Up	TraesCS1B02G021100	1.83019621034234	3.52e-02	chr1B:9714789-9715802(-)	Probable glutathione S-transferase GSTU6 [UniProtKB/Swiss-Prot:Q06398]	Os10g0529800	NA
Up	TraesCS7D02G192400	1.82511798477904	1.76e-02	chr7D:148147884-148151930(+)	Rac-like GTP-binding protein 3 [UniProtKB/Swiss-Prot:Q6Z808]	Os06g0234200	AT3G48040
Up	TraesCS4B02G358400	1.82430219333223	2.37e-03	chr4B:648912253-648914008(-)	Short-chain dehydrogenase TIC 32 B, chloroplastic [UniProtKB/Swiss-Prot:A0A078ISJ6]	Os03g0115700	AT4G24050
Up	TraesCS5B02G424100	1.82362206188442	6.86e-07	chr5B:600337030-600338528(-)	Patatin-like protein 3 [UniProtKB/Swiss-Prot:Q8H5D4]	Os03g0784100	NA
Up	TraesCS2D02G554000	1.81422698950907	6.43e-07	chr2D:628573741-628574565(-)	NA	NA	NA
Up	TraesCS3D02G354900	1.81309409727974	1.68e-02	chr3D:465508988-465511589(+)	Putative laccase-5 [UniProtKB/Swiss-Prot:Q5N9W4]	Os05g0458300	AT2G29130
Up	TraesCS3D02G514100	1.81103690514172	1.24e-05	chr3D:598009993-598013593(+)	Chlorophyllide a oxygenase, chloroplastic [UniProtKB/Swiss-Prot:Q8S7E1]	Os10g0567400	AT1G44446
Up	TraesCS6D02G267100	1.80979838625904	2.39e-04	chr6D:377220309-377224969(+)	Zinc finger protein CONSTANS-LIKE 10 [UniProtKB/Swiss-Prot:Q9LUA9]	Os02g0724000	NA
Up	TraesCS4B02G377000	1.80962887352356	3.31e-05	chr4B:660250774-660251831(-)	Germin-like protein 8-5 [UniProtKB/Swiss-Prot:Q6YZA6]	Os08g0189400	AT5G39110
Up	TraesCS3B02G111400	1.80344539279108	1.84e-03	chr3B:77644645-77665337(+)	Putative disease resistance RPP13-like protein 3 [UniProtKB/Swiss-Prot:Q9STE7]	NA	NA
Up	TraesCS3B02G612000	1.80237971005026	5.01e-04	chr3B:829391595-829393455(+)	Tricetin 3',4',5'-O-trimethyltransferase [UniProtKB/Swiss-Prot:Q38J50]	Os08g0157500	AT5G54160
Up	TraesCS7A02G340000	1.7919110895255	3.58e-03	chr7A:498585531-498593137(-)	Zinc transporter ZTP29 [UniProtKB/Swiss-Prot:Q940Q3]	Os02g0196000	AT3G20870
Up	TraesCS4D02G054600	1.79180220362232	2.99e-03	chr4D:30275414-30279257(+)	BTB/POZ domain-containing protein At1g63850 [UniProtKB/Swiss-Prot:Q9CAJ9]	Os03g0723600	NA
Up	TraesCS4A02G349700	1.78993441361849	3.99e-04	chr4A:626284731-626285914(-)	Glutathione S-transferase 4 [UniProtKB/Swiss-Prot:P46420]	Os01g0369700	NA
Up	TraesCS4B02G300700	1.78946827427204	1.23e-03	chr4B:587009460-587020644(+)	Carotenoid 9,10(9',10')-cleavage dioxygenase 1 [UniProtKB/Swiss-Prot:Q8LP17]	Os08g0371608	NA
Up	TraesCSU02G061800	1.78707919699171	2.41e-02	chrUn:48204582-48207670(+)	NA	Os12g0431300	NA
Up	TraesCS5D02G233700	1.78653538336079	1.59e-03	chr5D:341037085-341039070(+)	Protein SRG1 [UniProtKB/Swiss-Prot:Q39224]	Os06g0176700	NA
Up	TraesCS5B02G152400	1.78619550353964	9.97e-04	chr5B:281644236-281644841(-)	Probable calcium-binding protein CML25/26 [UniProtKB/Swiss-Prot:Q2QYW1]	Os12g0104900	NA
Up	TraesCS5A02G456700	1.7839871605938	4.09e-02	chr5A:636648552-636648905(+)	NA	Os03g0806800	NA
Up	TraesCS3B02G009600	1.776691096576	2.37e-02	chr3B:4553317-4554575(+)	NA	Os01g0110200	NA
Up	TraesCS6D02G153800	1.77536900404072	1.69e-04	chr6D:128095926-128100572(-)	Zinc transporter ZTP29 [UniProtKB/Swiss-Prot:Q940Q3]	Os02g0196000	AT3G20870
Up	TraesCS5A02G129300	1.77448530871041	2.86e-04	chr5A:290113153-290116672(+)	Hippocampus abundant transcript-like protein 1 [UniProtKB/Swiss-Prot:Q8CIA9]	Os11g0151500	NA
Up	TraesCS6B02G106700	1.77384620290015	8.87e-03	chr6B:87495322-87495534(+)	NA	Os02g0124000	NA
Up	TraesCS2B02G382300	1.7725346167294	4.85e-04	chr2B:546201659-546207198(-)	E3 ubiquitin-protein ligase WAV3 [UniProtKB/Swiss-Prot:Q9LTA6]	Os04g0508800	NA
Up	TraesCS3A02G374500	1.77087825612927	3.70e-04	chr3A:623994762-623996392(-)	NA	Os01g0861900	AT3G52610
Up	TraesCS3D02G471600	1.76710618829201	6.81e-05	chr3D:573906879-573908262(+)	Serpin-Z1 [UniProtKB/Swiss-Prot:Q94DW6]	NA	NA
Up	TraesCS7D02G232200	1.76619037356842	3.10e-03	chr7D:193496679-193501383(-)	NA	NA	NA
Up	TraesCSU02G034100	1.76568975044679	4.85e-05	chrUn:30030179-30033229(-)	NA	NA	NA
Up	TraesCS5A02G222500	1.76510519140097	3.93e-02	chr5A:438471500-438475911(-)	Cellulose synthase A catalytic subunit 9 [UDP-forming] [UniProtKB/Swiss-Prot:Q69P51]	Os09g0422500	AT5G17420
Up	TraesCS3D02G375900	1.76218080621553	5.67e-04	chr3D:488949722-488952613(-)	Protein NRT1/ PTR FAMILY 5.10 [UniProtKB/Swiss-Prot:Q0WP01]	Os01g0871500	AT1G22540
Up	TraesCS2A02G161100	1.75981197341197	1.82e-02	chr2A:112744717-112747766(+)	Trehalose 6-phosphate phosphatase RA3 [UniProtKB/Swiss-Prot:Q1W5S8]	Os07g0624600	AT4G39770
Up	TraesCS2D02G489700	1.75685079155166	2.49e-03	chr2D:588676152-588677693(-)	Probable WRKY transcription factor 70 [UniProtKB/Swiss-Prot:Q9LY00]	NA	NA
Up	TraesCS7D02G369300	1.74918973783442	7.77e-05	chr7D:478218060-478222416(+)	Aspartate aminotransferase, mitochondrial [UniProtKB/Swiss-Prot:P46643]	Os06g0548000	AT2G30970
Up	TraesCS3A02G368800	1.74404454455475	3.22e-04	chr3A:619097854-619099881(-)	Nematode resistance protein-like HSPRO1 [UniProtKB/Swiss-Prot:Q9LY61]	Os01g0855600	AT3G55840
Up	TraesCS5A02G284500	1.742684029635	1.64e-04	chr5A:492633166-492637155(-)	Probable auxin efflux carrier component 5b [UniProtKB/Swiss-Prot:D5A7J3]	Os08g0529000	AT5G16530
Up	TraesCS2A02G220400	1.73940485182322	2.81e-02	chr2A:208109253-208111549(+)	Glucose-6-phosphate/phosphate translocator 2, chloroplastic [UniProtKB/Swiss-Prot:Q94B38]	Os07g0523600	AT1G61800
Up	TraesCSU02G184900	1.73898110179131	8.77e-04	chrUn:278892648-278893685(-)	Probable glutathione S-transferase GSTU6 [UniProtKB/Swiss-Prot:Q06398]	Os10g0529800	NA
Up	TraesCS6B02G276700	1.73672764495996	1.19e-03	chr6B:500893097-500895845(+)	S-adenosylmethionine synthase 3 [UniProtKB/Swiss-Prot:Q4LB22]	Os07g0477250	AT3G17390
Up	TraesCS3B02G022500	1.73560545081366	5.40e-04	chr3B:9776149-9782832(+)	Glycine-rich domain-containing protein 1 [UniProtKB/Swiss-Prot:Q9ZQ47]	NA	NA
Up	TraesCS4A02G469800	1.73199620033351	3.50e-02	chr4A:731310619-731311667(-)	Probable glutathione S-transferase [UniProtKB/Swiss-Prot:Q03662]	Os01g0949800	NA
Up	TraesCS3D02G379200	1.7313552087085	8.20e-04	chr3D:496116195-496122884(+)	Beta-galactosidase 3 [UniProtKB/Swiss-Prot:Q5N8X6]	Os01g0875500	AT4G38590
Up	TraesCS4D02G293200	1.72217578070792	2.29e-03	chr4D:464152848-464157843(+)	Serine/threonine-protein kinase RIPK [UniProtKB/Swiss-Prot:Q9ZUF4]	Os03g0179400	AT2G05940
Up	TraesCS2A02G434100	1.71756001012917	9.62e-06	chr2A:686810157-686810534(-)	Vacuolar iron transporter homolog 5 [UniProtKB/Swiss-Prot:Q7XTL7]	Os04g0686800	NA
Up	TraesCS3B02G504500	1.71322632994076	4.98e-04	chr3B:748989283-748990779(+)	Ankyrin repeat-containing protein NPR4 [UniProtKB/Swiss-Prot:A2CIR5]	NA	NA
Up	TraesCS2D02G104500	1.7114355867074	2.51e-03	chr2D:56253779-56256115(+)	WRKY DNA-binding transcription factor 70 [UniProtKB/Swiss-Prot:K4BIZ9]	Os07g0680400	AT2G40740
Up	TraesCS4B02G294300	1.70132396298535	1.58e-04	chr4B:579729711-579734445(+)	Serine/threonine-protein kinase RIPK [UniProtKB/Swiss-Prot:Q9ZUF4]	Os03g0179400	AT1G72540
Up	TraesCS7A02G241400	1.69978354728588	7.07e-03	chr7A:216785837-216787546(+)	NADPH-dependent aldo-keto reductase, chloroplastic [UniProtKB/Swiss-Prot:Q0PGJ6]	Os01g0847800	AT2G37790
Up	TraesCS2B02G097600	1.69880618947944	2.33e-02	chr2B:57672647-57676616(-)	Probable metal-nicotianamine transporter YSL6 [UniProtKB/Swiss-Prot:Q7XRV2]	Os04g0390500	AT3G27020
Up	TraesCS3A02G360300	1.6923367996027	2.82e-05	chr3A:608189211-608191673(+)	Scarecrow-like protein 9 [UniProtKB/Swiss-Prot:O80933]	Os01g0842200	AT2G37650
Up	TraesCS7B02G327900	1.69093746935848	3.16e-04	chr7B:582652918-582655966(+)	Protein STAR1 [UniProtKB/Swiss-Prot:Q0D9V6]	Os06g0695800	AT1G67940
Up	TraesCS3A02G262400	1.68932294644982	1.84e-05	chr3A:485011944-485015135(-)	Alpha/beta hydrolase domain-containing protein 17C [UniProtKB/Swiss-Prot:Q6DD70]	Os01g0689800	AT5G38220
Up	TraesCS7A02G037500	1.6831468387681	2.76e-05	chr7A:16751191-16753555(+)	CO(2)-response secreted protease [UniProtKB/Swiss-Prot:Q9LNU1]	Os01g0278950	NA
Up	TraesCS3B02G296100	1.68292181835586	3.91e-05	chr3B:474397299-474410765(+)	Zinc finger protein BRUTUS [UniProtKB/Swiss-Prot:Q8LPQ5]	Os01g0689451	AT3G18290
Up	TraesCS1A02G268400	1.67695298975359	4.89e-02	chr1A:463246853-463248232(-)	Isoflavone reductase homolog IRL [UniProtKB/Swiss-Prot:P52580]	Os01g0106400	AT1G75290
Up	TraesCS5A02G231100	1.67330471807204	6.67e-05	chr5A:446604759-446606239(-)	NA	Os09g0444900	AT1G55230
Up	TraesCS5A02G105700	1.67260054294458	2.26e-04	chr5A:170091108-170098966(-)	Histone deacetylase 6 [UniProtKB/Swiss-Prot:Q9UBN7]	Os12g0508266	AT2G14825
Up	TraesCS5B02G023400	1.67127967344669	6.62e-03	chr5B:21598828-21606365(-)	Plant cysteine oxidase 2 [UniProtKB/Swiss-Prot:Q8LGJ5]	Os12g0623600	NA
Up	TraesCS4A02G438300	1.66999033089319	2.32e-03	chr4A:708298799-708300789(-)	Probable 2-oxoglutarate-dependent dioxygenase ANS [UniProtKB/Swiss-Prot:O80449]	NA	NA
Up	TraesCS6B02G256500	1.6664232247268	9.14e-05	chr6B:460927931-460929393(+)	Protein G1-like3 [UniProtKB/Swiss-Prot:Q0DZF3]	Os02g0623400	AT3G04510
Up	TraesCS5D02G302200	1.65539029743585	2.45e-03	chr5D:398536813-398540774(+)	U-box domain-containing protein 33 [UniProtKB/Swiss-Prot:Q8GUH1]	Os09g0511000	NA
Up	TraesCS7A02G009800	1.64875424061298	9.91e-03	chr7A:4429532-4435570(-)	Sucrose:sucrose 1-fructosyltransferase [UniProtKB/Swiss-Prot:Q9FSV7]	NA	NA
Up	TraesCS3D02G262600	1.64841729738037	7.94e-05	chr3D:364253568-364265181(+)	Zinc finger protein BRUTUS [UniProtKB/Swiss-Prot:Q8LPQ5]	Os01g0689451	AT3G18290
Up	TraesCS2B02G121900	1.64783373180823	7.88e-03	chr2B:89431164-89433431(+)	WRKY DNA-binding transcription factor 70 [UniProtKB/Swiss-Prot:K4BIZ9]	Os07g0680400	AT2G40750
Up	TraesCS4D02G133800	1.64632380833615	3.36e-02	chr4D:120830509-120833590(-)	Laccase-22 [UniProtKB/Swiss-Prot:Q0IQU1]	Os11g0708100	AT2G38080
Up	TraesCS7B02G338200	1.64312100335437	1.26e-05	chr7B:592624375-592625790(-)	Copper transport protein ATX1 [UniProtKB/Swiss-Prot:Q94BT9]	Os08g0205400	AT1G66240
Up	TraesCS5D02G211700	1.63814743793736	2.15e-03	chr5D:320409688-320412386(-)	Uncharacterized protein At1g66480 [UniProtKB/Swiss-Prot:Q6NLC8]	Os09g0403000	NA
Up	TraesCS2A02G579700	1.63573529976586	6.55e-06	chr2A:772218529-772221229(-)	Premnaspirodiene oxygenase [UniProtKB/Swiss-Prot:A6YIH8]	NA	NA
Up	TraesCSU02G183000	1.63186296881463	2.17e-03	chrUn:276779328-276780365(-)	Probable glutathione S-transferase GSTU6 [UniProtKB/Swiss-Prot:Q06398]	Os10g0529800	NA
Up	TraesCS3B02G418900	1.63132400502161	3.22e-03	chr3B:655627040-655630071(-)	SUN domain-containing protein 3 [UniProtKB/Swiss-Prot:F4I316]	Os01g0876400	NA
Up	TraesCS1D02G033400	1.62087877629321	1.20e-04	chr1D:13362256-13368718(-)	Receptor-like protein kinase At3g21340 [UniProtKB/Swiss-Prot:Q9LIG2]	Os05g0524500	AT2G28970
Up	TraesCS3B02G451800	1.61416733118649	1.82e-03	chr3B:692127828-692128362(-)	NA	Os01g0910900	NA
Up	TraesCS5D02G172400	1.60919681678563	2.15e-04	chr5D:269294555-269296188(-)	Nitrile-specifier protein 5 [UniProtKB/Swiss-Prot:Q93XW5]	Os09g0249000	AT5G48180
Up	TraesCS7B02G385100	1.60907825157389	4.69e-04	chr7B:650455225-650455623(-)	Cortical cell-delineating protein [UniProtKB/Swiss-Prot:Q01595]	NA	NA
Up	TraesCS2A02G489500	1.60790619341428	8.38e-03	chr2A:723358546-723360224(-)	Probable WRKY transcription factor 70 [UniProtKB/Swiss-Prot:Q9LY00]	NA	NA
Up	TraesCS5B02G488600	1.60368195272213	1.20e-02	chr5B:658812344-658847191(+)	Protein synthesis inhibitor II [UniProtKB/Swiss-Prot:P04399]	NA	NA
Up	TraesCS6D02G260500	1.60015681360108	1.17e-02	chr6D:368109389-368112589(-)	Protein NRT1/ PTR FAMILY 7.3 [UniProtKB/Swiss-Prot:Q9LQL2]	Os02g0716800	AT1G32450
Up	TraesCS2B02G097400	1.59950119944212	3.85e-03	chr2B:57664450-57670210(-)	Probable metal-nicotianamine transporter YSL6 [UniProtKB/Swiss-Prot:Q7XRV2]	Os04g0390500	AT3G27020
Up	TraesCS5A02G392600	1.59774713129478	2.30e-04	chr5A:588740101-588746176(+)	ABC transporter B family member 25 [UniProtKB/Swiss-Prot:Q9FNU2]	Os03g0755900	AT5G39040
Up	TraesCS4D02G042400	1.59695095054894	5.53e-04	chr4D:19774280-19784471(+)	Wall-associated receptor kinase 2 [UniProtKB/Swiss-Prot:Q9LMP1]	Os03g0717000	NA
Up	TraesCS1A02G325500	1.59297628847019	4.01e-03	chr1A:516375691-516378593(+)	Jacalin-related lectin 3 [UniProtKB/Swiss-Prot:F4HQX1]	Os05g0508400	NA
Up	TraesCS2D02G456600	1.59031930694018	2.05e-04	chr2D:564383678-564386340(+)	Probable protein phosphatase 2C 43 [UniProtKB/Swiss-Prot:Q7XUC5]	Os04g0584300	AT5G06750
Up	TraesCS2A02G443300	1.58821883730201	2.29e-03	chr2A:693283834-693286356(+)	Late embryogenesis abundant protein At5g17165 [UniProtKB/Swiss-Prot:F4KFM8]	Os04g0598000	AT3G03150
Up	TraesCS3A02G262700	1.58539520899851	3.99e-05	chr3A:485676140-485688484(+)	Zinc finger protein BRUTUS [UniProtKB/Swiss-Prot:Q8LPQ5]	Os01g0689451	AT3G18290
Up	TraesCS6A02G248000	1.58293167015969	1.20e-03	chr6A:460004738-460007096(-)	S-adenosylmethionine synthase 3 [UniProtKB/Swiss-Prot:Q4LB22]	Os07g0477250	AT3G17390
Up	TraesCS3A02G361100	1.57929368260211	1.20e-02	chr3A:608750078-608752692(+)	Putative laccase-5 [UniProtKB/Swiss-Prot:Q5N9W4]	Os01g0842500	AT2G29130
Up	TraesCS5B02G517000	1.57536873248839	3.52e-04	chr5B:680745936-680749354(+)	IAA-amino acid hydrolase ILR1-like 3 [UniProtKB/Swiss-Prot:Q851L5]	Os03g0836800	AT3G02875
Up	TraesCS2B02G110400	1.57478145101854	1.53e-02	chr2B:72429815-72431991(-)	NA	Os03g0304800	NA
Up	TraesCS1D02G444200	1.5731335308272	4.03e-03	chr1D:487614714-487624759(+)	Probable calcium-binding protein CML17 [UniProtKB/Swiss-Prot:Q0DZP5]	NA	NA
Up	TraesCS5A02G152000	1.56548386587715	4.05e-05	chr5A:328945968-328951430(-)	Protein NUCLEAR FUSION DEFECTIVE 4 [UniProtKB/Swiss-Prot:F4I9E1]	Os11g0107400	AT2G30300
Up	TraesCS7A02G497600	1.56464498632437	9.27e-05	chr7A:688312811-688314458(-)	PTI1-like tyrosine-protein kinase At3g15890 [UniProtKB/Swiss-Prot:Q9LSC2]	Os06g0654600	NA
Up	TraesCS7A02G473600	1.56412783268218	4.31e-02	chr7A:669293144-669294159(+)	Germin-like protein 12-2 [UniProtKB/Swiss-Prot:Q2QXJ2]	Os08g0190100	AT5G38960
Up	TraesCS3B02G568100	1.56404051518153	1.41e-04	chr3B:799810448-799812760(-)	Metacaspase-1 [UniProtKB/Swiss-Prot:Q7XJE6]	NA	NA
Up	TraesCS3A02G510100	1.56162123406176	4.01e-03	chr3A:730278872-730280053(-)	Abscisic stress-ripening protein 1 [UniProtKB/Swiss-Prot:Q08655]	Os01g0959100	NA
Up	TraesCS1B02G364200	1.55895283931339	1.35e-02	chr1B:593835340-593838202(-)	Chaperone protein dnaJ C76, chloroplastic [UniProtKB/Swiss-Prot:Q9FMX6]	Os05g0529700	AT2G42750
Up	TraesCS3B02G393500	1.55874341367972	1.28e-02	chr3B:618869300-618872260(+)	Putative laccase-5 [UniProtKB/Swiss-Prot:Q5N9W4]	Os01g0842500	AT2G29130
Up	TraesCS4B02G092700	1.55227978749003	7.25e-03	chr4B:95365209-95369681(+)	Cysteine-rich receptor-like protein kinase 40 [UniProtKB/Swiss-Prot:Q9SYS3]	Os11g0225000	NA
Up	TraesCS3D02G455500	1.55179557768438	1.09e-04	chr3D:561700939-561703664(+)	Ankyrin repeat-containing protein ITN1 [UniProtKB/Swiss-Prot:Q9C7A2]	NA	NA
Up	TraesCS5D02G420700	1.54915883120367	3.78e-02	chr5D:481164070-481165589(+)	Mitochondrial import inner membrane translocase subunit TIM14-1 [UniProtKB/Swiss-Prot:Q8RV04]	Os03g0776900	AT5G03030
Up	TraesCS4D02G317400	1.54636171095693	3.38e-02	chr4D:482359136-482360392(-)	NA	NA	NA
Up	TraesCS2D02G104600	1.54105194860166	7.18e-03	chr2D:56297881-56299883(+)	WRKY DNA-binding transcription factor 70 [UniProtKB/Swiss-Prot:K4BIZ9]	Os07g0680400	AT2G40750
Up	TraesCS3D02G356900	1.53665478498405	6.88e-03	chr3D:469373681-469377910(+)	NADPH-dependent aldo-keto reductase, chloroplastic [UniProtKB/Swiss-Prot:Q0PGJ6]	Os01g0847700	AT2G37770
Up	TraesCS4B02G244400	1.53592526404282	1.04e-04	chr4B:506133418-506143589(+)	Protein DETOXIFICATION 42 [UniProtKB/Swiss-Prot:Q9SYD6]	Os03g0216700	AT1G51340
Up	TraesCS6B02G412800	1.53403126733187	4.60e-03	chr6B:686213545-686215844(-)	Protein SRG1 [UniProtKB/Swiss-Prot:Q39224]	Os06g0176850	NA
Up	TraesCS3B02G601100	1.53103945518739	2.15e-02	chr3B:821836472-821837218(+)	NA	NA	NA
Up	TraesCS2A02G380600	1.52931354644739	5.65e-06	chr2A:624039136-624042480(-)	Probable cytokinin riboside 5'-monophosphate phosphoribohydrolase LOGL6 [UniProtKB/Swiss-Prot:Q0JBP5]	Os04g0518800	AT3G53450
Up	TraesCS1B02G472200	1.52867161227385	1.63e-02	chr1B:680162318-680165052(-)	Plant cysteine oxidase 2 [UniProtKB/Swiss-Prot:Q8LGJ5]	Os05g0592300	NA
Up	TraesCS5B02G517200	1.52519716360281	4.61e-05	chr5B:680767134-680770254(+)	IAA-amino acid hydrolase ILR1-like 4 [UniProtKB/Swiss-Prot:Q851L6]	Os03g0836800	NA
Up	TraesCS2D02G393700	1.52439324870846	4.92e-03	chr2D:503450875-503454125(+)	Ferric reduction oxidase 2 [UniProtKB/Swiss-Prot:P92949]	Os04g0578600	NA
Up	TraesCS4D02G338100	1.52235046880649	4.33e-04	chr4D:496001802-496003785(-)	Plasmodesmata-located protein 2 [UniProtKB/Swiss-Prot:Q6NM73]	Os03g0140500	AT2G33330
Up	TraesCS6B02G167600	1.51956441458726	1.69e-04	chr6B:176248942-176249957(-)	Probable glutathione S-transferase GSTU6 [UniProtKB/Swiss-Prot:Q06398]	Os10g0530200	NA
Up	TraesCS3D02G536300	1.51690809600343	2.53e-04	chr3D:610138928-610139688(+)	NA	Os05g0111300	NA
Up	TraesCS3A02G276100	1.51462895586401	6.60e-04	chr3A:505716534-505722819(+)	Hexokinase-6 [UniProtKB/Swiss-Prot:Q8LQ68]	Os01g0742500	AT4G29130
Up	TraesCS4D02G320000	1.51461421146477	1.84e-05	chr4D:483453246-483456417(+)	WRKY transcription factor 22 [UniProtKB/Swiss-Prot:O04609]	NA	NA
Up	TraesCS3D02G400000	1.51181400121445	4.71e-03	chr3D:515000459-515005677(+)	NA	Os01g0885300	NA
Up	TraesCS5D02G112800	1.50913370762439	7.05e-04	chr5D:129161978-129167378(+)	Guanylate kinase 1 [UniProtKB/Swiss-Prot:Q2QPW1]	Os12g0515600	AT3G57550
Up	TraesCS7A02G086600	1.50741127787624	2.29e-03	chr7A:50615177-50616523(+)	Pectate lyase [UniProtKB/Swiss-Prot:P40973]	Os06g0144200	NA
Up	TraesCS3A02G354200	1.50732437375537	2.96e-02	chr3A:601556249-601561226(-)	Putative respiratory burst oxidase homolog protein H [UniProtKB/Swiss-Prot:Q9FJD6]	Os01g0835500	AT5G60010
Up	TraesCS4B02G139100	1.50666661845016	1.96e-02	chr4B:183558549-183562227(-)	Laccase-22 [UniProtKB/Swiss-Prot:Q0IQU1]	Os11g0708100	AT2G29130
Up	TraesCS2A02G104800	1.5060913651898	7.89e-04	chr2A:57864109-57866331(+)	WRKY DNA-binding transcription factor 70 [UniProtKB/Swiss-Prot:K4BIZ9]	Os07g0680400	AT2G40740
Up	TraesCS1A02G435200	1.50399983223945	6.96e-03	chr1A:585743068-585743794(+)	Probable calcium-binding protein CML17 [UniProtKB/Swiss-Prot:Q0DZP5]	Os05g0491100	NA
Up	TraesCS1A02G186600	1.50258209951656	9.98e-03	chr1A:337677452-337678504(-)	Probable glutathione S-transferase GSTU6 [UniProtKB/Swiss-Prot:Q06398]	Os10g0530200	NA
Up	TraesCS1A02G435000	1.50251261749646	2.47e-03	chr1A:585625902-585628146(-)	Probable esterase D14L [UniProtKB/Swiss-Prot:Q10J20]	Os05g0590300	NA
Up	TraesCS7A02G119500	1.50220681056157	3.07e-06	chr7A:76979797-76987385(-)	ABC transporter C family member 10 [UniProtKB/Swiss-Prot:Q9LYS2]	Os06g0158900	AT3G59140
Up	TraesCS1A02G133400	1.49638144173488	1.55e-04	chr1A:186988726-186996675(-)	Putative zinc transporter At3g08650 [UniProtKB/Swiss-Prot:Q9C9Z1]	Os05g0316100	AT3G08650
Up	TraesCS1D02G297400	1.49165281169325	3.94e-03	chr1D:395876890-395880507(+)	NA	Os05g0468400	NA
Up	TraesCS4A02G050500	1.49068077393331	2.90e-04	chr4A:41111758-41115797(+)	Metal transporter Nramp2 [UniProtKB/Swiss-Prot:Q10Q65]	Os03g0208500	AT5G67330
Up	TraesCS2D02G313700	1.48953783815966	1.03e-02	chr2D:403468881-403470133(+)	Non-functional NADPH-dependent codeinone reductase 2 [UniProtKB/Swiss-Prot:Q9SQ64]	Os04g0447600	AT1G59960
Up	TraesCS5D02G402500	1.48257415781392	2.82e-04	chr5D:468340393-468342222(+)	Cytochrome P450 71A9 [UniProtKB/Swiss-Prot:O81970]	Os03g0760200	NA
Up	TraesCS5A02G175100	1.48176327301795	9.12e-05	chr5A:368131254-368133086(-)	Oryzalexin E synthase [UniProtKB/Swiss-Prot:Q6Z5I7]	Os09g0263933	NA
Up	TraesCS2D02G407700	1.48085871817224	1.77e-05	chr2D:522985992-522987899(-)	Probable phospholipid hydroperoxide glutathione peroxidase 6, mitochondrial [UniProtKB/Swiss-Prot:O48646]	Os04g0556300	AT4G11600
Up	TraesCS7D02G536900	1.47944899205642	3.37e-02	chr7D:628603361-628606830(-)	2-oxoglutarate-Fe(II) type oxidoreductase hxnY [UniProtKB/Swiss-Prot:C8VK14]	NA	NA
Up	TraesCS4B02G131300	1.47688779350403	4.80e-02	chr4B:171621232-171621555(-)	NA	NA	NA
Up	TraesCS6D02G400200	1.47575092452369	7.36e-03	chr6D:470082637-470087763(+)	Cysteine-rich receptor-like protein kinase 15 [UniProtKB/Swiss-Prot:Q8W4G6]	Os02g0833000	NA
Up	TraesCS2A02G375100	1.47500034591429	1.88e-04	chr2A:617730694-617732175(+)	Putative GEM-like protein 8 [UniProtKB/Swiss-Prot:Q9FMW4]	Os04g0527000	AT5G23360
Up	TraesCS7A02G367700	1.47009675981283	4.59e-03	chr7A:540884332-540896395(-)	ABC transporter A family member 4 [UniProtKB/Swiss-Prot:Q9STT8]	Os06g0589300	AT3G47750
Up	TraesCS5B02G480300	1.46483570632649	2.28e-03	chr5B:652822035-652822997(+)	Probable calcium-binding protein CML43 [UniProtKB/Swiss-Prot:Q9FI19]	Os03g0812400	NA
Up	TraesCS4D02G245000	1.45964771747375	7.04e-04	chr4D:409640692-409650357(-)	Protein DETOXIFICATION 42 [UniProtKB/Swiss-Prot:Q9SYD6]	Os03g0216700	AT1G51340
Up	TraesCS4D02G358800	1.45962529765049	7.10e-04	chr4D:506285006-506287456(-)	Metacaspase-1 [UniProtKB/Swiss-Prot:Q7XJE6]	Os03g0388900	NA
Up	TraesCS2A02G152000	1.45634940669359	5.07e-04	chr2A:100128782-100129781(-)	Hydrophobic protein LTI6A [UniProtKB/Swiss-Prot:Q8H5T6]	Os07g0635900	AT3G05890
Up	TraesCS5B02G046400	1.45165878079278	3.41e-04	chr5B:51856571-51865748(-)	Glutamate receptor 2.8 [UniProtKB/Swiss-Prot:Q9C5V5]	NA	NA
Up	TraesCS6D02G302500	1.44887363908047	1.84e-03	chr6D:411670032-411672084(+)	DNA-3-methyladenine glycosylase [UniProtKB/Swiss-Prot:Q39147]	Os02g0774500	AT3G12040
Up	TraesCS5A02G003700	1.44755233177265	1.38e-02	chr5A:2615782-2617551(-)	AAA-ATPase ASD, mitochondrial [UniProtKB/Swiss-Prot:Q9FLD5]	Os12g0639200	AT5G40010
Up	TraesCS7A02G482400	1.44543312585999	2.24e-02	chr7A:674505756-674506154(-)	Cortical cell-delineating protein [UniProtKB/Swiss-Prot:Q01595]	Os03g0103200	NA
Up	TraesCS5D02G136800	1.44409594083853	5.48e-04	chr5D:217421412-217424707(+)	Hippocampus abundant transcript-like protein 1 [UniProtKB/Swiss-Prot:Q8CIA9]	Os11g0151500	NA
Up	TraesCS3B02G256400	1.44115337176909	9.09e-04	chr3B:413969479-413971565(+)	Cytochrome P450 72A15 [UniProtKB/Swiss-Prot:Q9LUC5]	Os01g0602200	AT3G14660
Up	TraesCS1D02G119300	1.43749079062245	2.14e-03	chr1D:115571162-115574421(-)	NA	Os05g0178300	NA
Up	TraesCS5A02G305100	1.43744035173976	1.25e-03	chr5A:514003067-514005001(+)	UDP-glucosyltransferase UGT13248 [UniProtKB/Swiss-Prot:M0Y4P1]	Os09g0518200	NA
Up	TraesCS2B02G311200	1.43608653207355	3.97e-04	chr2B:445174365-445178231(+)	Glucan endo-1,3-beta-glucosidase 14 [UniProtKB/Swiss-Prot:Q9ZQG9]	Os04g0412300	AT2G27500
Up	TraesCS1A02G374700	1.4359345764137	1.61e-04	chr1A:549708527-549712807(+)	LEAF RUST 10 DISEASE-RESISTANCE LOCUS RECEPTOR-LIKE PROTEIN KINASE-like 1.2 [UniProtKB/Swiss-Prot:P0C5E2]	Os05g0550800	NA
Up	TraesCS4A02G409100	1.43415529820073	1.22e-02	chr4A:681716463-681721820(+)	Chaperonin CPN60-2, mitochondrial [UniProtKB/Swiss-Prot:Q43298]	Os03g0143400	AT3G23990
Up	TraesCS2B02G609600	1.4336664860684	7.76e-04	chr2B:789608513-789611299(-)	Probable glutathione S-transferase [UniProtKB/Swiss-Prot:Q03666]	Os07g0152700	NA
Up	TraesCS2A02G034600	1.43227951492267	1.94e-02	chr2A:15155874-15156802(-)	NA	NA	NA
Up	TraesCS2A02G251000	1.42952775460146	4.87e-05	chr2A:379115228-379119883(+)	Leucine-rich repeat receptor-like serine/threonine-protein kinase At1g17230 [UniProtKB/Swiss-Prot:Q9SHI2]	Os07g0152200	AT1G30570
Up	TraesCS7B02G479000	1.42887815430803	4.10e-05	chr7B:733787855-733790541(+)	Protein DETOXIFICATION 16 [UniProtKB/Swiss-Prot:Q9FHB6]	Os04g0373400	AT5G52450
Up	TraesCS5B02G328500	1.42774082122963	9.87e-03	chr5B:512212241-512214323(+)	Thaumatin-like protein 1 [UniProtKB/Swiss-Prot:A0A1P8B554]	Os09g0536400	AT4G38670
Up	TraesCS3B02G589600	1.42642710776092	2.25e-05	chr3B:814940316-814945665(-)	Methionine aminopeptidase 2B [UniProtKB/Swiss-Prot:Q56Y85]	Os12g0628500	AT3G59990
Up	TraesCS6A02G412700	1.42635626132697	4.15e-05	chr6A:614161795-614165753(-)	Wall-associated receptor kinase 4 [UniProtKB/Swiss-Prot:Q9LMN6]	Os02g0833000	NA
Up	TraesCS2A02G325800	1.42429621776046	4.16e-03	chr2A:555886225-555889119(+)	Probable aldo-keto reductase 3 [UniProtKB/Swiss-Prot:Q7XQ45]	Os04g0339400	AT1G60690
Up	TraesCS2D02G418300	1.42335689310886	1.07e-05	chr2D:532286073-532286759(-)	NA	NA	NA
Up	TraesCS6A02G158700	1.42133487730665	7.09e-05	chr6A:150227704-150233279(+)	Zinc transporter ZTP29 [UniProtKB/Swiss-Prot:Q940Q3]	Os02g0196000	AT3G20870
Up	TraesCS4D02G042300	1.41973984461609	2.13e-03	chr4D:19752190-19755893(-)	Wall-associated receptor kinase 4 [UniProtKB/Swiss-Prot:Q9LMN6]	Os03g0717000	NA
Up	TraesCS1D02G398700	1.4187393472425	1.49e-02	chr1D:465583168-465584115(+)	Cell number regulator 2 [UniProtKB/Swiss-Prot:B6TYV8]	Os02g0579800	AT1G14870
Up	TraesCS7A02G021900	1.41825652991992	9.50e-04	chr7A:8802585-8803740(-)	Probable glutathione S-transferase [UniProtKB/Swiss-Prot:Q03662]	Os01g0949800	NA
Up	TraesCS3A02G416800	1.41790502351779	2.19e-03	chr3A:659039619-659040569(-)	NA	Os01g0910900	NA
Up	TraesCS3D02G448700	1.41644171347006	1.01e-03	chr3D:557497994-557500988(-)	Esterase PIR7B [UniProtKB/Swiss-Prot:Q0JG99]	Os01g0934800	NA
Up	TraesCS7B02G223800	1.41641196271039	9.18e-05	chr7B:423139275-423141172(+)	Glycolipid transfer protein 2 [UniProtKB/Swiss-Prot:Q6NLQ3]	Os08g0108700	NA
Up	TraesCS6A02G329100	1.41458342061219	1.89e-02	chr6A:562487011-562488015(-)	Auxin-responsive protein SAUR32 [UniProtKB/Swiss-Prot:Q9ZUZ3]	Os02g0769100	NA
Up	TraesCS1B02G096800	1.41356457164627	2.47e-02	chr1B:101142877-101144325(+)	Peroxidase 5 [UniProtKB/Swiss-Prot:A7QEU4]	Os05g0135400	NA
Up	TraesCS5A02G491200	1.41029599787509	1.87e-02	chr5A:660203252-660204478(+)	NA	NA	NA
Up	TraesCS5D02G315500	1.4099566363742	3.22e-04	chr5D:409879790-409880662(-)	NA	Os09g0520500	NA
Up	TraesCS2A02G034100	1.40594850008138	4.41e-03	chr2A:15077447-15077734(-)	NA	NA	NA
Up	TraesCS2B02G454100	1.39873081687452	1.18e-02	chr2B:648479661-648483203(+)	Plant intracellular Ras-group-related LRR protein 1 [UniProtKB/Swiss-Prot:Q7XNY1]	Os04g0605300	AT4G29880
Up	TraesCS7B02G374900	1.39840091666205	1.12e-02	chr7B:639945719-639946519(+)	Germin-like protein 8-9 [UniProtKB/Swiss-Prot:Q6YZ99]	Os08g0189850	AT5G38960
Up	TraesCS5A02G257600	1.39475254139413	6.82e-05	chr5A:472589923-472591058(-)	NA	NA	NA
Up	TraesCS5A02G486800	1.39366912360128	2.13e-02	chr5A:657394482-657396507(+)	DIMBOA UDP-glucosyltransferase BX8 [UniProtKB/Swiss-Prot:Q8W2B7]	Os03g0824600	NA
Up	TraesCS5D02G189200	1.389978208424	2.42e-03	chr5D:291534170-291534953(-)	Probable flavin-containing monooxygenase 1 [UniProtKB/Swiss-Prot:Q9LMA1]	Os09g0548700	NA
Up	TraesCS3D02G350100	1.38822954654909	2.46e-03	chr3D:461313111-461313719(-)	Zinc finger protein ZAT11 [UniProtKB/Swiss-Prot:Q9SLD4]	Os01g0838600	AT3G53600
Up	TraesCS6D02G001400	1.38790885775018	2.55e-04	chr6D:602989-606229(-)	Wall-associated receptor kinase 4 [UniProtKB/Swiss-Prot:Q9LMN6]	NA	NA
Up	TraesCS3B02G548600	1.38783422106734	4.43e-03	chr3B:784040014-784043723(-)	Two-component response regulator ORR4 [UniProtKB/Swiss-Prot:Q942A1]	Os01g0952500	NA
Up	TraesCS2D02G277600	1.38757228102764	5.43e-04	chr2D:347807207-347809884(+)	Protein DETOXIFICATION 16 [UniProtKB/Swiss-Prot:Q9FHB6]	Os04g0373400	AT5G52450
Up	TraesCS3D02G176600	1.38653945392558	4.69e-03	chr3D:157761804-157770881(+)	Cytosolic purine 5'-nucleotidase [UniProtKB/Swiss-Prot:Q54XC1]	Os01g0250900	AT5G48960
Up	TraesCS6B02G192600	1.37952568186033	2.31e-05	chr6B:226866665-226871636(-)	Zinc transporter ZTP29 [UniProtKB/Swiss-Prot:Q940Q3]	Os02g0196000	AT3G20870
Up	TraesCS5B02G486000	1.37414928080411	3.06e-02	chr5B:657336556-657340310(-)	Protein trichome birefringence-like 33 [UniProtKB/Swiss-Prot:F4IH21]	Os03g0817800	AT2G40320
Up	TraesCS7D02G465900	1.37352687293162	5.65e-03	chr7D:579789649-579799088(-)	ABC transporter G family member 41 [UniProtKB/Swiss-Prot:Q8GU83]	Os12g0239900	AT3G53480
Up	TraesCS7D02G176400	1.37336301391281	2.47e-02	chr7D:128478644-128480798(-)	Putative laccase-9 [UniProtKB/Swiss-Prot:Q6Z8L2]	Os02g0749700	NA
Up	TraesCS1D02G382500	1.36272155432516	1.91e-03	chr1D:457539745-457541403(+)	NA	Os05g0551600	AT3G18295
Up	TraesCS2B02G397600	1.36111745964979	3.85e-04	chr2B:564435910-564440090(-)	Probable cytokinin riboside 5'-monophosphate phosphoribohydrolase LOGL6 [UniProtKB/Swiss-Prot:Q0JBP5]	Os04g0518800	AT3G53450
Up	TraesCS7D02G192000	1.35855403073992	3.23e-04	chr7D:147578988-147579933(-)	NA	Os02g0743200	NA
Up	TraesCS4D02G295400	1.35726741270796	4.65e-03	chr4D:465357754-465358860(+)	Probable glutathione S-transferase GSTU6 [UniProtKB/Swiss-Prot:Q06398]	Os10g0528400	NA
Up	TraesCS2A02G477600	1.35212894215334	6.99e-04	chr2A:716544462-716544799(-)	Non-specific lipid-transfer protein [UniProtKB/Swiss-Prot:P19656]	NA	NA
Up	TraesCS3B02G261800	1.35170177136145	4.52e-02	chr3B:419965160-419966987(-)	Zinc finger CCCH domain-containing protein 9 [UniProtKB/Swiss-Prot:A2ZVY5]	Os01g0645000	NA
Up	TraesCS3D02G508900	1.34447508894044	4.35e-04	chr3D:594802578-594803164(+)	NA	Os01g0959750	NA
Up	TraesCS6B02G217200	1.34226410878474	1.09e-03	chr6B:298824634-298827251(-)	Cysteine synthase, chloroplastic/chromoplastic [UniProtKB/Swiss-Prot:P32260]	Os02g0222100	NA
Up	TraesCS2D02G376900	1.34143695899219	5.11e-04	chr2D:481150583-481155099(-)	Probable cytokinin riboside 5'-monophosphate phosphoribohydrolase LOGL6 [UniProtKB/Swiss-Prot:Q0JBP5]	Os04g0518800	AT3G53450
Up	TraesCS3B02G190700	1.34129170752674	1.16e-02	chr3B:203612937-203614119(+)	Expansin-A24 [UniProtKB/Swiss-Prot:Q4PR42]	Os01g0248900	AT1G20190
Up	TraesCS3A02G534900	1.34114235370052	5.45e-04	chr3A:746462242-746463870(+)	Tricetin 3',4',5'-O-trimethyltransferase [UniProtKB/Swiss-Prot:Q38J50]	Os08g0157500	AT5G54160
Up	TraesCS7B02G374800	1.33803819853626	1.35e-02	chr7B:639926003-639927050(+)	Germin-like protein 8-9 [UniProtKB/Swiss-Prot:Q6YZ99]	Os08g0189850	AT5G38960
Up	TraesCS7B02G421200	1.3372125377461	4.80e-04	chr7B:690251176-690253407(+)	NA	NA	NA
Up	TraesCS5B02G133400	1.33659136798442	1.25e-04	chr5B:249366376-249369725(+)	Cytochrome P450 90A4 [UniProtKB/Swiss-Prot:Q5CCK1]	Os12g0139300	AT5G05690
Up	TraesCS1A02G224700	1.3332780320509	4.98e-04	chr1A:394588931-394607136(-)	Chlorophyll synthase, chloroplastic [UniProtKB/Swiss-Prot:Q9M3W5]	Os05g0349700	AT3G51820
Up	TraesCS2B02G121800	1.33101211603869	2.07e-04	chr2B:89326479-89328448(+)	Probable WRKY transcription factor 70 [UniProtKB/Swiss-Prot:Q9LY00]	Os07g0680400	AT2G40750
Up	TraesCS3B02G461500	1.32660130952944	8.30e-06	chr3B:704572517-704573379(-)	NA	NA	NA
Up	TraesCS7B02G459800	1.32638324789256	4.11e-03	chr7B:717630687-717634406(-)	Cysteine-rich receptor-like protein kinase 2 [UniProtKB/Swiss-Prot:Q9CAL3]	NA	NA
Up	TraesCS2B02G610400	1.32418424118455	7.42e-03	chr2B:789964524-789965745(+)	Vacuolar iron transporter homolog 5 [UniProtKB/Swiss-Prot:Q7XTL7]	Os04g0686800	AT3G43660
Up	TraesCS1B02G145100	1.32230976149652	6.44e-06	chr1B:198617203-198617937(-)	NA	NA	NA
Up	TraesCS2A02G478500	1.32104593005759	2.88e-02	chr2A:717169668-717175216(-)	Beta-glucosidase BoGH3B [UniProtKB/Swiss-Prot:A7LXU3]	Os05g0449600	AT3G47000
Up	TraesCS7D02G331200	1.32097899635583	4.06e-04	chr7D:422673072-422674509(+)	E3 ubiquitin-protein ligase Os06g0535400 [UniProtKB/Swiss-Prot:Q5Z5F2]	Os06g0535400	NA
Up	TraesCS5A02G100300	1.319818948127	8.83e-03	chr5A:144384622-144387864(+)	Guanylate kinase 1 [UniProtKB/Swiss-Prot:Q2QPW1]	Os12g0515600	AT3G57550
Up	TraesCS7A02G001400	1.31949982171078	1.16e-02	chr7A:1180399-1182394(+)	Probable 2-oxoglutarate-dependent dioxygenase ANS [UniProtKB/Swiss-Prot:O80449]	Os06g0178500	NA
Up	TraesCS3B02G087300	1.31886568449425	2.77e-03	chr3B:55403593-55406987(-)	NA	Os01g0147800	NA
Up	TraesCS1D02G347800	1.31641790095736	5.42e-06	chr1D:435044680-435047317(+)	NA	NA	NA
Up	TraesCS5A02G366000	1.30982197498226	3.19e-04	chr5A:565741848-565746449(-)	Splicing factor U2af large subunit A [UniProtKB/Swiss-Prot:Q2QKB3]	Os09g0565200	AT1G60830
Up	TraesCS6B02G349200	1.30968526330991	3.51e-06	chr6B:614127307-614128893(+)	Transcription factor MYB93 [UniProtKB/Swiss-Prot:Q9S9Z2]	Os08g0433400	AT5G10280
Up	TraesCS7D02G224800	1.30860842686061	8.35e-04	chr7D:185000392-185004785(-)	65-kDa microtubule-associated protein 2 [UniProtKB/Swiss-Prot:Q8LEG3]	Os06g0308300	AT5G55230
Up	TraesCS7B02G274100	1.30631318683286	4.34e-03	chr7B:503373402-503377762(+)	Aspartate aminotransferase, mitochondrial [UniProtKB/Swiss-Prot:P46643]	Os06g0548000	AT2G30970
Up	TraesCS2B02G059800	1.30538877499028	2.51e-03	chr2B:28998517-28999127(+)	NA	NA	NA
Up	TraesCS2A02G432800	1.30464541106789	1.42e-03	chr2A:686170578-686172742(+)	Plant intracellular Ras-group-related LRR protein 1 [UniProtKB/Swiss-Prot:Q7XNY1]	Os04g0605300	AT4G29880
Up	TraesCS4B02G330300	1.29702766474808	5.24e-03	chr4B:621326837-621332216(-)	Probable serine acetyltransferase 2 [UniProtKB/Swiss-Prot:Q10S58]	Os03g0133900	AT2G17640
Up	TraesCS3D02G354100	1.28966141232689	4.01e-03	chr3D:464800459-464803585(+)	Scarecrow-like protein 14 [UniProtKB/Swiss-Prot:Q9XE58]	Os01g0842200	AT2G37650
Up	TraesCS2B02G474200	1.28944808497992	3.69e-02	chr2B:671210187-671210723(-)	Putative invertase inhibitor [UniProtKB/Swiss-Prot:A9YUH4]	Os04g0587200	NA
Up	TraesCS4A02G066800	1.28940923449422	2.08e-03	chr4A:64136036-64146901(+)	Protein DETOXIFICATION 42 [UniProtKB/Swiss-Prot:Q9SYD6]	Os03g0216700	AT1G51340
Up	TraesCS1B02G061800	1.28662459091485	4.29e-02	chr1B:46873956-46877166(-)	Geraniol 8-hydroxylase [UniProtKB/Swiss-Prot:Q8VWZ7]	Os10g0351200	NA
Up	TraesCS5B02G002400	1.28423121039964	5.37e-05	chr5B:3849532-3862578(-)	MADS-box transcription factor 25 [UniProtKB/Swiss-Prot:Q84NC5]	Os04g0304400	NA
Up	TraesCS3D02G080500	1.28207328395582	1.02e-02	chr3D:40500748-40514700(+)	Coatomer subunit beta'-2 [UniProtKB/Swiss-Prot:Q6H8D5]	NA	NA
Up	TraesCS1A02G435100	1.28073150886766	2.83e-02	chr1A:585690525-585691316(+)	Probable calcium-binding protein CML27 [UniProtKB/Swiss-Prot:Q9LE22]	Os05g0491100	NA
Up	TraesCS2D02G001700	1.2790814526154	2.52e-03	chr2D:1587835-1590219(+)	Cysteine-rich receptor-like protein kinase 26 [UniProtKB/Swiss-Prot:Q9T0J1]	NA	NA
Up	TraesCS6B02G427500	1.27849984141135	7.33e-06	chr6B:696029089-696030034(+)	Protein DMP4 [UniProtKB/Swiss-Prot:Q8L928]	NA	NA
Up	TraesCS3B02G302800	1.27565040626307	9.29e-03	chr3B:486817846-486818765(+)	NA	Os01g0678800	NA
Up	TraesCS3B02G414800	1.27481837593727	5.98e-03	chr3B:651425224-651428093(+)	Protein NRT1/ PTR FAMILY 5.10 [UniProtKB/Swiss-Prot:Q0WP01]	Os01g0871500	AT1G22540
Up	TraesCS4B02G310100	1.2743770520034	1.83e-04	chr4B:600523853-600524717(-)	Serine/threonine-protein phosphatase PP-X isozyme 2 [UniProtKB/Swiss-Prot:P48528]	NA	AT5G55260
Up	TraesCS4A02G122100	1.2731336401858	6.85e-03	chr4A:150866098-150868376(+)	Bidirectional sugar transporter SWEET12 [UniProtKB/Swiss-Prot:Q10LI8]	NA	NA
Up	TraesCS4D02G208600	1.27282723096455	6.24e-03	chr4D:359415894-359420966(-)	Telomere repeat-binding protein 5 [UniProtKB/Swiss-Prot:Q6R0E3]	Os03g0274300	AT1G07540
Up	TraesCS3D02G361800	1.27183471312329	1.73e-03	chr3D:475880623-475882548(-)	Nematode resistance protein-like HSPRO1 [UniProtKB/Swiss-Prot:Q9LY61]	Os01g0855600	AT2G40000
Up	TraesCS7B02G275800	1.269613927192	1.60e-04	chr7B:504962136-504964098(+)	CBL-interacting protein kinase 25 [UniProtKB/Swiss-Prot:Q5Z6X0]	Os06g0543400	AT5G45810
Up	TraesCS6B02G284600	1.269415429431	2.64e-03	chr6B:513141186-513146009(-)	Aldehyde dehydrogenase family 3 member F1 [UniProtKB/Swiss-Prot:Q70E96]	Os02g0647900	AT4G36250
Up	TraesCS3D02G540200	1.26862119362701	9.10e-04	chr3D:611673342-611674917(+)	Tricetin 3',4',5'-O-trimethyltransferase [UniProtKB/Swiss-Prot:Q38J50]	Os08g0157500	AT5G54160
Up	TraesCS7A02G063500	1.26857436603976	3.51e-02	chr7A:31687531-31687896(+)	F-box protein PP2-B10 [UniProtKB/Swiss-Prot:Q9ZVQ6]	NA	NA
Up	TraesCS2A02G025900	1.26205693835073	6.70e-03	chr2A:12139589-12141691(-)	1-aminocyclopropane-1-carboxylate oxidase homolog 1 [UniProtKB/Swiss-Prot:Q84MB3]	Os04g0182200	AT1G06620
Up	TraesCS5D02G528000	1.26112382312123	6.69e-04	chr5D:545122751-545124924(-)	Patatin-like protein 2 [UniProtKB/Swiss-Prot:Q6ZJD3]	NA	NA
Up	TraesCS1A02G047300	1.26069117615941	6.61e-03	chr1A:29241127-29244235(-)	Geraniol 8-hydroxylase [UniProtKB/Swiss-Prot:Q8VWZ7]	Os10g0351200	NA
Up	TraesCS5A02G213700	1.2568731040165	2.16e-04	chr5A:429476428-429477292(+)	Copper transporter 5.1 [UniProtKB/Swiss-Prot:Q69P80]	Os09g0440700	AT5G20650
Up	TraesCS7A02G381500	1.25237698425307	2.83e-03	chr7A:556318338-556320821(+)	Protein NRT1/ PTR FAMILY 8.3 [UniProtKB/Swiss-Prot:P46032]	Os06g0581000	NA
Up	TraesCS5A02G366100	1.25227013942563	7.09e-05	chr5A:565752842-565758516(-)	Potassium transporter 18 [UniProtKB/Swiss-Prot:Q653B6]	Os09g0563200	AT1G31120
Up	TraesCS2B02G338400	1.25010963932201	2.38e-04	chr2B:483463343-483470039(+)	Sugar transport protein MST1 [UniProtKB/Swiss-Prot:Q0JCR9]	Os04g0452700	AT1G34580
Up	TraesCS3B02G010200	1.2487254304819	9.50e-03	chr3B:4756806-4765487(-)	UPF0481 protein At3g47200 [UniProtKB/Swiss-Prot:Q9SD53]	NA	NA
Up	TraesCS1B02G194700	1.24797003153435	4.65e-02	chr1B:349595182-349596291(-)	Probable glutathione S-transferase GSTU6 [UniProtKB/Swiss-Prot:Q06398]	Os10g0528900	NA
Up	TraesCS5D02G247500	1.24390288780703	2.35e-02	chr5D:354891051-354892220(+)	NA	Os09g0460100	AT1G47410
Up	TraesCS5A02G307200	1.24376067606037	2.23e-03	chr5A:519903856-519906212(+)	Serine carboxypeptidase-like 18 [UniProtKB/Swiss-Prot:Q9C7Z9]	Os10g0101200	NA
Up	TraesCS2D02G058100	1.24362820091858	4.76e-03	chr2D:23044249-23046449(-)	Cystathionine gamma-synthase 1, chloroplastic [UniProtKB/Swiss-Prot:P55217]	Os10g0399200	AT1G33320
Up	TraesCS5A02G355200	1.2419438981408	8.36e-03	chr5A:557314748-557315551(+)	NA	Os09g0553700	NA
Up	TraesCS7A02G347800	1.24125501691942	2.29e-03	chr7A:510495076-510496415(-)	E3 ubiquitin-protein ligase Os06g0535400 [UniProtKB/Swiss-Prot:Q5Z5F2]	Os06g0535400	NA
Up	TraesCS4D02G201100	1.23932542124038	1.03e-02	chr4D:348295286-348299866(+)	Protein IN2-1 homolog B [UniProtKB/Swiss-Prot:Q8H8U5]	Os03g0283100	AT5G02790
Up	TraesCS1B02G228800	1.23796371427336	1.73e-03	chr1B:410666971-410668781(+)	Probable BOI-related E3 ubiquitin-protein ligase 3 [UniProtKB/Swiss-Prot:Q9LDD1]	Os10g0565500	AT5G47050
Up	TraesCS2D02G163900	1.23793856186452	6.04e-04	chr2D:108920161-108922654(+)	Transcription factor BHLH062 [UniProtKB/Swiss-Prot:Q69V10]	Os07g0628500	NA
Up	TraesCS4A02G405500	1.23620219506495	1.08e-03	chr4A:678408302-678408957(-)	NA	NA	NA
Up	TraesCS1A02G374900	1.23595480286	6.80e-03	chr1A:549853049-549857731(-)	NA	Os05g0551100	NA
Up	TraesCS4D02G254100	1.23589144819762	5.85e-04	chr4D:422959834-422963536(+)	Metal transporter Nramp2 [UniProtKB/Swiss-Prot:Q10Q65]	Os03g0208500	AT5G67330
Up	TraesCS6B02G392000	1.23538423180562	5.86e-03	chr6B:667070967-667075714(-)	Two-component response regulator ORR23 [UniProtKB/Swiss-Prot:B8AEH1]	Os02g0796500	AT4G31920
Up	TraesCS6A02G378200	1.23464419394312	1.39e-04	chr6A:599052893-599057314(+)	TBC1 domain family member 15 [UniProtKB/Swiss-Prot:Q9CXF4]	Os02g0810500	AT4G28550
Up	TraesCS2D02G157100	1.23404998898644	1.71e-04	chr2D:100317505-100318564(-)	Hydrophobic protein LTI6A [UniProtKB/Swiss-Prot:Q8H5T6]	Os07g0635900	AT3G05890
Up	TraesCS5B02G557300	1.23386884655923	7.09e-04	chr5B:705256012-705260890(+)	Beta-fructofuranosidase, insoluble isoenzyme 4 [UniProtKB/Swiss-Prot:Q5JJV0]	Os01g0966700	NA
Up	TraesCS5A02G233900	1.23373535987586	1.94e-02	chr5A:450163910-450168765(-)	65-kDa microtubule-associated protein 7 [UniProtKB/Swiss-Prot:Q8L836]	Os09g0450300	AT2G01910
Up	TraesCS7A02G455400	1.23088550422066	7.02e-03	chr7A:651709840-651712508(-)	NA	NA	NA
Up	TraesCS6B02G167300	1.23028407899493	7.30e-04	chr6B:176131494-176132791(-)	Probable glutathione S-transferase GSTU6 [UniProtKB/Swiss-Prot:Q06398]	NA	NA
Up	TraesCS6B02G461900	1.23011350137814	1.60e-03	chr6B:715154092-715158468(+)	Putative disease resistance RPP13-like protein 1 [UniProtKB/Swiss-Prot:Q9LRR4]	NA	NA
Up	TraesCS2B02G388200	1.22946316538373	3.26e-03	chr2B:551398143-551399767(-)	Salutaridine reductase [UniProtKB/Swiss-Prot:A4UHT7]	Os04g0532400	AT3G61220
Up	TraesCS4B02G198000	1.22877947979704	2.24e-02	chr4B:427066955-427067622(-)	NA	Os03g0285200	NA
Up	TraesCS1B02G201800	1.22369826737498	2.68e-03	chr1B:361461822-361462145(-)	Auxin-responsive protein SAUR32 [UniProtKB/Swiss-Prot:Q9ZUZ3]	Os10g0510500	AT5G53590
Up	TraesCS4A02G355300	1.22125453405988	1.54e-04	chr4A:629422546-629424435(-)	IAA-amino acid hydrolase ILR1-like 4 [UniProtKB/Swiss-Prot:Q851L6]	Os03g0836800	AT3G02875
Up	TraesCS3D02G501500	1.22034871520501	1.85e-02	chr3D:590330002-590331825(-)	NA	NA	NA
[truncated: 1,672 more rows]

## Sheet: Drought leaves
Regulation	GeneID	log2 Fold Change	Adj.Pval	Location	Description	Oryza sativa orthologs	Arabidopsis thaliana orthologs
[truncated: 15,732 more rows]

[truncated: 3 more sheets: Drought Roots, Raw data SRP293922, Raw dataSRP098756]
