# Supplementary material for: Transcriptomics Data Mining to Identify Novel Regulatory Genes of Iron Uptake in Drought-Stressed Wheat
Source: Int J Mol Sci. 2025 Nov 12;26(22):10955. doi: 10.3390/ijms262210955 (PMC12652351; doi:10.3390/ijms262210955)
Supplement: Supplementary file 1 [file ijms-26-10955-s001.zip › Supplementary Table S2 Go terms.xlsx]

## Sheet: GO terms
Category	DROUGHT				IRON DEFICIENCY
	GO terms	nGenes	FDR	Fold Enrichment	GO terms	nGenes	FDR	Fold Enrichment
Biological process	GO:0009765 photosynthesis light harvesting	89	9.6E-40	3.9	GO:0030417 nicotianamine metabolic process	34	1.8E-39	17.7
	GO:0009415 response to water	159	7.9E-24	2.2	GO:0030418 nicotianamine biosynthetic process	34	1.8E-39	17.7
	GO:0001101 response to acid chemical	159	3.6E-23	2.2	GO:0072351 tricarboxylic acid biosynthetic process	34	1.8E-39	17.7
	GO:0042744 hydrogen peroxide catabolic process	288	1.2E-36	2.1	GO:0072350 tricarboxylic acid metabolic process	34	1.8E-28	12.1
	GO:0042743 hydrogen peroxide metabolic process	290	1.3E-35	2	GO:0009308 amine metabolic process	69	2.4E-25	4.7
	GO:0072593 reactive oxygen species metabolic process	298	9.4E-33	2	GO:0006749 glutathione metabolic process	86	3.7E-25	3.9
	GO:0006979 response to oxidative stress	346	1.2E-26	1.8	GO:0030001 metal ion transport	133	8.2E-33	3.4
	GO:0009628 response to abiotic stimulus	467	2.7E-32	1.7	GO:0006790 sulfur compound metabolic process	153	4.8E-37	3.4
	GO:0005975 carbohydrate metabolic process	914	2.4E-39	1.5	GO:0016053 organic acid biosynthetic process	137	6.0E-23	2.7
	GO:0042221 response to chemical	799	2.3E-27	1.4	GO:0055085 transmembrane transport	398	9.3E-49	2.3
	GO terms	nGenes	FDR	Fold Enrichment	GO terms	nGenes	FDR	Fold Enrichment
Moleculat function	GO:0046982 protein heterodimerization activity	291	6.9E-30	1.9	GO:0030410 nicotianamine synthase activity	34	8.7E-40	17.7
	GO:0004601 peroxidase activity	310	2.0E-28	1.8	GO:0046915 transition metal ion transmembrane transporter activity	52	3.7E-29	7.2
	GO:0016684 oxidoreductase activity	310	2.9E-28	1.8	GO:0004364 glutathione transferase activity	73	1.7E-30	5.3
	GO:0016209 antioxidant activity	324	3.6E-25	1.7	GO:0016765 transferase activity transferring alkyl or aryl (other than methyl) groups	128	3.9E-49	4.9
	GO:0008194 UDP-glycosyltransferase activity	476	6.9E-32	1.7	GO:0046873 metal ion transmembrane transporter activity	91	2.2E-23	3.5
	GO:0016829 lyase activity	393	2.9E-25	1.7	GO:0046906 tetrapyrrole binding	313	4.0E-37	2.2
	GO:0004553 hydrolase activity hydrolyzing O-glycosyl compounds	502	7.3E-26	1.6	GO:0005506 iron ion binding	222	2.7E-25	2.2
	GO:0016798 hydrolase activity acting on glycosyl bonds	552	2.9E-25	1.5	GO:0020037 heme binding	293	3.4E-32	2.1
	GO:0046906 tetrapyrrole binding	847	8.2E-38	1.5	GO:0005215 transporter activity	471	1.4E-47	2.1
	GO:0020037 heme binding	790	6.9E-30	1.5	GO:0022857 transmembrane transporter activity	459	1.5E-45	2
	GO terms	nGenes	FDR	Fold Enrichment	GO terms	nGenes	FDR	Fold Enrichment
Cellulat component	GO:0000786 nucleosome	286	8.3E-43	2.2	GO:0009523 photosystem II	47	2.1E-06	2.4
	GO:0032993 protein-DNA complex	289	1.3E-40	2.1	GO:0042651 thylakoid membrane	66	5.6E-08	2.2
	GO:0044815 DNA packaging complex	300	5.2E-40	2.1	GO:0009521 photosystem	53	3.4E-06	2.2
	GO:0000785 chromatin	294	1.7E-34	2	GO:0009535 chloroplast thylakoid membrane	52	4.5E-06	2.2
	GO:0009526 plastid envelope	289	2.0E-26	1.8	GO:0055035 plastid thylakoid membrane	52	4.5E-06	2.2
	GO:0009579 thylakoid	403	3.9E-32	1.8	GO:0042170 plastid membrane	60	4.5E-06	2
	GO:0005694 chromosome	379	3.2E-30	1.8	GO:0009534 chloroplast thylakoid	56	1.1E-05	2
	GO:0005576 extracellular region	744	2.6E-55	1.7	GO:0005576 extracellular region	213	8.7E-18	1.9
	GO:0009507 chloroplast	694	2.5E-33	1.5	GO:0005886 plasma membrane	144	1.1E-08	1.7
	GO:0009536 plastid	727	1.9E-33	1.5	GO:0071944 cell periphery	185	5.6E-08	1.6
