# Supplementary material for: Transcriptomics Data Mining to Identify Novel Regulatory Genes of Iron Uptake in Drought-Stressed Wheat
Source: Int J Mol Sci. 2025 Nov 12;26(22):10955. doi: 10.3390/ijms262210955 (PMC12652351; doi:10.3390/ijms262210955)
Supplement: Supplementary file 1 [file ijms-26-10955-s001.zip › Supplementary Table S3 Coexpression modueles Go terms.xlsx]

## Sheet: Module 1 GO
Enrichment FDR	nGenes	Pathway Genes	Fold Enrichment	KEGG Pathways
1.3E-31	24	76	46.5	Path:taes00196 Photosynthesis-antenna proteins	KEGG Pathways
2.9E-15	18	159	16.7	Path:taes00195 Photosynthesis
3.0E-07	11	155	10.5	Path:taes00860 Porphyrin metabolism
2.6E-04	10	262	5.6	Path:taes00999 Biosynthesis of various plant secondary metabolites
4.6E-02	4	106	5.6	Path:taes00960 Tropane piperidine and pyridine alkaloid biosynthesis
1.5E-03	8	218	5.4	Path:taes00053 Ascorbate and aldarate metabolism
4.3E-03	8	260	4.5	Path:taes00460 Cyanoamino acid metabolism
3.1E-02	6	215	4.1	Path:taes00040 Pentose and glucuronate interconversions
2.6E-04	14	519	4	Path:taes00500 Starch and sucrose metabolism
1.5E-03	16	789	3	Path:taes01240 Biosynthesis of cofactors
Enrichment FDR	nGenes	Pathway Genes	Fold Enrichment	Biological process
1.9E-35	29	105	40.7	GO:0009765 photosynthesis light harvesting	Biological process
8.5E-18	17	90	27.8	GO:0018298 protein-chromophore linkage
3.9E-30	37	338	16.1	GO:0019684 photosynthesis light reaction
3.2E-08	11	110	14.7	GO:0006779 porphyrin-containing compound biosynthetic proc.
1.4E-07	11	130	12.5	GO:0033014 tetrapyrrole biosynthetic proc.
4.6E-08	12	147	12	GO:0046148 pigment biosynthetic proc.
2.6E-07	11	139	11.7	GO:0009909 reg. of flower development
3.0E-07	11	143	11.3	GO:0048831 reg. of shoot system development
2.5E-25	44	727	8.9	GO:0015979 photosynthesis
3.7E-21	47	1081	6.4	GO:0006091 generation of precursor metabolites and energy
Enrichment FDR	nGenes	Pathway Genes	Fold Enrichment	Molecular function
8.5E-10	6	9	98.2	GO:0008883 glutamyl-tRNA reductase activity	Molecular function
6.2E-18	17	84	29.8	GO:0016168 chlorophyll binding
2.2E-05	6	45	19.6	GO:0008970 phospholipase A1 activity
7.8E-09	12	130	13.6	GO:0051537 2 iron 2 sulfur cluster binding
1.3E-05	9	129	10.3	GO:0004620 phospholipase activity
2.9E-05	16	525	4.5	GO:0030247 polysaccharide binding
9.5E-07	28	1175	3.5	GO:0030246 carbohydrate binding
2.0E-09	42	1858	3.3	GO:0005506 iron ion binding
8.5E-10	52	2578	3	GO:0046906 tetrapyrrole binding
2.2E-05	33	1830	2.7	GO:0004497 monooxygenase activity

## Sheet: Module 2 GO
Enrichment FDR	nGenes	Pathway Genes	Fold Enrichment	KEGG Pathways
2.1E-27	44	817	9.7	Path:taes00940 Phenylpropanoid biosynthesis	KEGG Pathways
2.6E-05	9	200	8.1	Path:taes02010 ABC transporters
5.5E-03	5	123	7.3	Path:taes00945 Stilbenoid diarylheptanoid and gingerol biosynthesis
6.2E-03	5	130	6.9	Path:taes00400 Phenylalanine tyrosine and tryptophan biosynthesis
3.2E-03	6	163	6.6	Path:taes00130 Ubiquinone and other terpenoid-quinone biosynthesis
5.4E-07	15	429	6.3	Path:taes00480 Glutathione metabolism
9.2E-03	5	147	6.1	Path:taes00100 Steroid biosynthesis
3.0E-09	26	980	4.8	Path:taes01110 Biosynthesis of secondary metabolites
1.2E-06	22	1002	4	Path:taes01100 Metabolic pathways
9.2E-03	8	385	3.7	Path:taes00270 Cysteine and methionine metabolism
Enrichment FDR	nGenes	Pathway Genes	Fold Enrichment	Biological process
5.2E-23	37	642	10.4	GO:0042744 hydrogen peroxide catabolic process	Biological process
5.5E-23	37	656	10.2	GO:0042743 hydrogen peroxide metabolic process
2.9E-22	37	702	9.5	GO:0072593 reactive oxygen species metabolic process
2.9E-09	17	363	8.4	GO:0098754 detoxification
5.9E-23	42	915	8.3	GO:0006979 response to oxidative stress
3.9E-09	17	373	8.2	GO:0009636 response to toxic substance
9.5E-08	19	592	5.8	GO:1901605 alpha-amino acid metabolic process
1.5E-07	22	831	4.8	GO:0006790 sulfur compound metabolic process
1.8E-13	53	2635	3.6	GO:0044248 cellular catabolic process
1.0E-12	58	3245	3.2	GO:0009056 catabolic process
Enrichment FDR	nGenes	Pathway Genes	Fold Enrichment	Molecular function
1.0E-24	41	778	9.5	GO:0004601 peroxidase activity	Molecular function
1.0E-24	41	780	9.5	GO:0016684 oxidoreductase activity acting on peroxide as acceptor
9.5E-08	13	252	9.3	GO:0004364 glutathione transferase activity
1.6E-23	41	858	8.6	GO:0016209 antioxidant activity
1.9E-09	19	475	7.2	GO:0016765 transferase activity transferring alkyl or aryl (other than methyl) groups
5.4E-06	12	303	7.1	GO:0030145 manganese ion binding
1.1E-06	14	371	6.8	GO:0140359 ABC-type transporter activity
4.3E-24	67	2494	4.8	GO:0020037 heme binding
1.6E-23	67	2578	4.7	GO:0046906 tetrapyrrole binding
1.8E-05	25	1423	3.2	GO:0022804 active transmembrane transporter activity

## Sheet: Module 4 GO
Enrichment FDR	nGenes	Pathway Genes	Fold Enrichment	KEGG Pathways
8.9E-07	7	130	25	Path:taes00280 Valine leucine and isoleucine degradation	KEGG Pathways
2.0E-06	7	162	20	Path:taes00330 Arginine and proline metabolism
1.2E-04	5	119	19.5	Path:taes00310 Lysine degradation
4.0E-04	5	163	14.2	Path:taes00130 Ubiquinone and other terpenoid-quinone biosynthesis
1.7E-03	4	136	13.6	Path:taes00073 Cutin suberine and wax biosynthesis
6.9E-04	5	191	12.1	Path:taes00260 Glycine serine and threonine metabolism
2.0E-03	4	154	12	Path:taes00071 Fatty acid degradation
2.0E-03	4	159	11.7	Path:taes00350 Tyrosine metabolism
1.9E-03	5	262	8.8	Path:taes00999 Biosynthesis of various plant secondary metabolites
8.2E-04	8	647	5.7	Path:taes01230 Biosynthesis of amino acids
Enrichment FDR	nGenes	Pathway Genes	Fold Enrichment	Biological process
2.1E-07	6	52	53.5	GO:0006308 DNA catabolic process	Biological process
3.1E-07	10	338	13.7	GO:0046700 heterocycle catabolic process
3.1E-07	10	343	13.5	GO:0044270 cellular nitrogen compound catabolic process
5.3E-06	10	477	9.7	GO:0019439 aromatic compound catabolic process
5.3E-06	10	485	9.6	GO:1901361 organic cyclic compound catabolic process
1.1E-08	18	1092	7.6	GO:0006520 cellular amino acid metabolic process
2.0E-05	18	2033	4.1	GO:0019752 carboxylic acid metabolic process
2.0E-05	18	2055	4.1	GO:0043436 oxoacid metabolic process
2.6E-05	18	2109	4	GO:0006082 organic acid metabolic process
5.6E-05	22	3216	3.2	GO:0055085 transmembrane transport
Enrichment FDR	nGenes	Pathway Genes	Fold Enrichment	Molecular function
6.0E-05	3	13	107	GO:0004029 aldehyde dehydrogenase (NAD+) activity	Molecular function
6.0E-05	3	13	107	GO:0004030 aldehyde dehydrogenase [NAD(P)+] activity
6.4E-08	9	189	22.1	GO:0016903 oxidoreductase activity acting on the aldehyde or oxo group of donors
1.9E-06	7	154	21.1	GO:0016620 oxidoreductase activity acting on the aldehyde or oxo group of donors NAD or NADP as acceptor
6.4E-08	11	371	13.7	GO:0140359 ABC-type transporter activity
1.8E-04	7	338	9.6	GO:0004519 endonuclease activity
1.9E-06	11	564	9	GO:0042626 ATPase-coupled transmembrane transporter activity
7.1E-05	11	869	5.9	GO:0015399 primary active transmembrane transporter activity
1.9E-06	29	4171	3.2	GO:0005215 transporter activity
2.6E-06	28	4097	3.2	GO:0022857 transmembrane transporter activity

## Sheet: Module 8 GO
Enrichment FDR	nGenes	Pathway Genes	Fold Enrichment	KEGG Pathways
1.6E-03	4	83	18.1	Path:taes00906 Carotenoid biosynthesis	KEGG Pathways
1.6E-06	8	181	16.6	Path:taes00052 Galactose metabolism
1.1E-02	3	79	14.3	Path:taes00650 Butanoate metabolism
4.3E-03	6	355	6.4	Path:taes03015 mRNA surveillance pathway
3.7E-03	7	461	5.7	Path:taes04016 MAPK signaling pathway-plant
3.5E-02	5	422	4.5	Path:taes00010 Glycolysis-Gluconeogenesis
3.5E-02	8	1002	3	Path:taes01100 Metabolic pathways
Enrichment FDR	nGenes	Pathway Genes	Fold Enrichment	Biological process
3.9E-03	2	5	150.4	GO:0071454 cellular response to anoxia	Biological process
2.1E-03	4	49	30.7	GO:0006415 translational termination
2.8E-03	7	332	7.9	GO:0009415 response to water
2.8E-03	7	336	7.8	GO:0001101 response to acid chemical
5.9E-03	8	561	5.4	GO:0010035 response to inorganic substance
2.6E-03	12	993	4.5	GO:1901700 response to oxygen-containing compound
2.9E-03	13	1275	3.8	GO:0009628 response to abiotic stimulus
1.1E-03	23	2806	3.1	GO:0005975 carbohydrate metabolic process
2.6E-03	20	2570	2.9	GO:0042221 response to chemical
5.9E-03	28	4991	2.1	GO:0009889 regulation of biosynthetic process
Enrichment FDR	nGenes	Pathway Genes	Fold Enrichment	Molecular function
7.4E-05	3	10	112.8	GO:0009924 octadecanal decarbonylase activity	Molecular function
7.4E-05	3	10	112.8	GO:0071771 aldehyde decarbonylase activity
7.4E-05	3	10	112.8	GO:1990465 aldehyde oxygenase (deformylating) activity
7.4E-05	4	37	40.7	GO:0003747 translation release factor activity
7.4E-05	4	37	40.7	GO:0008079 translation termination factor activity
7.4E-05	6	141	16	GO:0004650 polygalacturonase activity
3.7E-05	19	1675	4.3	GO:0016798 hydrolase activity acting on glycosyl bonds
7.4E-05	16	1481	4.1	GO:0004553 hydrolase activity hydrolyzing O-glycosyl compounds
7.4E-05	24	2999	3	GO:0003700 DNA-binding transcription factor activity
1.7E-04	24	3233	2.8	GO:0140110 transcription regulator activity
